# Supplementary material for: Microbial influencers and cotton leaf curl disease (CLCuD) susceptibility: a network perspective
Source: Front Microbiol. 2024 Jun 17;15:1381883. doi: 10.3389/fmicb.2024.1381883 (PMC11215052; doi:10.3389/fmicb.2024.1381883)
Supplement: SUPPLEMENTARY TABLE S1 — Metadata associated with the deposited sequences. [file Data_Sheet_1.zip]

Archive with 7 entries (7 files):
- Supplementary Methods.PDF
- Supplementary Table S1.csv
- Supplementary Table S2.xlsx
- Supplementary Table S3.xlsx.csv
- Supplementary Table S4.csv
- Supplementary Table S5.csv
- Supplementary Table S6.xlsx
