# Supplementary material for: Microbial influencers and cotton leaf curl disease (CLCuD) susceptibility: a network perspective
Source: Front Microbiol. 2024 Jun 17;15:1381883. doi: 10.3389/fmicb.2024.1381883 (PMC11215052; doi:10.3389/fmicb.2024.1381883)
Supplement: SUPPLEMENTARY TABLE S1 — Metadata associated with the deposited sequences. [file Data_Sheet_1.zip › Supplementary Table S2.xlsx]

## Sheet: Hypothesis1_phi_data_Genus
	spp1	spp2	b	p	r2	phi	Groups
1	Bacteria;Deinococcota;Deinococci;Deinococcales;Deinococcaceae;Deinobacterium	Bacteria;Proteobacteria;Alphaproteobacteria;Thalassobaculales;Oceanibaculaceae;Oceanibaculum	1.10081	0.00136757	0.991823	0.00435553	FDH228
2	Bacteria;TX1A-33;TX1A-33;TX1A-33;TX1A-33;TX1A-33	Bacteria;Proteobacteria;Alphaproteobacteria;Thalassobaculales;Oceanibaculaceae;Oceanibaculum	1.14122	0.0010458	0.985507	0.00799934	FDH228
3	Bacteria;Patescibacteria;Saccharimonadia;Saccharimonadales;WWH38;WWH38	Bacteria;Proteobacteria;Alphaproteobacteria;Thalassobaculales;Oceanibaculaceae;Oceanibaculum	1.14122	0.0010458	0.985507	0.00799934	FDH228
4	Bacteria;Proteobacteria;Alphaproteobacteria;Rickettsiales;Rickettsiaceae;Candidatus_Megaira	Bacteria;Proteobacteria;Alphaproteobacteria;Thalassobaculales;Oceanibaculaceae;Oceanibaculum	1.37215	0.000256027	0.938478	0.0404687	FDH228
5	Bacteria;Bacteroidota;Bacteroidia;Cytophagales;Cyclobacteriaceae;Marinoscillum	Bacteria;Proteobacteria;Alphaproteobacteria;Thalassobaculales;Oceanibaculaceae;Oceanibaculum	1.45209	0.00016338	0.9214	0.0544166	FDH228
6	Bacteria;Proteobacteria;Alphaproteobacteria;Alphaproteobacteria_Incertae_Sedis;Unknown_Family;Acuticoccus	Bacteria;Proteobacteria;Alphaproteobacteria;Thalassobaculales;Oceanibaculaceae;Oceanibaculum	1.63918	6.05e-05	0.883668	0.0894016	FDH228
283	Bacteria;Proteobacteria;Alphaproteobacteria;Rhizobiales;Labraceae;Labrys	Bacteria;Proteobacteria;Alphaproteobacteria;Thalassobaculales;Oceanibaculaceae;Oceanibaculum	1.47165	0.00186608	0.849692	0.0769977	FDH228
675	Bacteria;TX1A-33;TX1A-33;TX1A-33;TX1A-33;TX1A-33	Bacteria;Deinococcota;Deinococci;Deinococcales;Deinococcaceae;Deinobacterium	1.0367	0.000520644	0.999092	0.00055173	FDH228
676	Bacteria;Patescibacteria;Saccharimonadia;Saccharimonadales;WWH38;WWH38	Bacteria;Deinococcota;Deinococci;Deinococcales;Deinococcaceae;Deinobacterium	1.0367	0.000520644	0.999092	0.00055173	FDH228
677	Bacteria;Proteobacteria;Alphaproteobacteria;Rickettsiales;Rickettsiaceae;Candidatus_Megaira	Bacteria;Deinococcota;Deinococci;Deinococcales;Deinococcaceae;Deinobacterium	1.24648	0.000131401	0.974586	0.0184725	FDH228
678	Bacteria;Bacteroidota;Bacteroidia;Cytophagales;Cyclobacteriaceae;Marinoscillum	Bacteria;Deinococcota;Deinococci;Deinococcales;Deinococcaceae;Deinobacterium	1.31911	8.48e-05	0.962979	0.0283588	FDH228
679	Bacteria;Proteobacteria;Alphaproteobacteria;Alphaproteobacteria_Incertae_Sedis;Unknown_Family;Acuticoccus	Bacteria;Deinococcota;Deinococci;Deinococcales;Deinococcaceae;Deinobacterium	1.48906	3.23e-05	0.935142	0.0553326	FDH228
680	Bacteria;Proteobacteria;Gammaproteobacteria;Burkholderiales;Nitrosomonadaceae;oc32	Bacteria;Deinococcota;Deinococci;Deinococcales;Deinococcaceae;Deinobacterium	1.59072	1.87e-05	0.919075	0.0730043	FDH228
956	Bacteria;Proteobacteria;Alphaproteobacteria;Rhizobiales;Labraceae;Labrys	Bacteria;Deinococcota;Deinococci;Deinococcales;Deinococcaceae;Deinobacterium	1.33688	0.0138504	0.84651	0.0623613	FDH228
1348	Bacteria;Patescibacteria;Saccharimonadia;Saccharimonadales;WWH38;WWH38	Bacteria;TX1A-33;TX1A-33;TX1A-33;TX1A-33;TX1A-33	1	NA	1	0	FDH228
1349	Bacteria;Proteobacteria;Alphaproteobacteria;Rickettsiales;Rickettsiaceae;Candidatus_Megaira	Bacteria;TX1A-33;TX1A-33;TX1A-33;TX1A-33;TX1A-33	1.20235	0.000102422	0.983202	0.0126766	FDH228
1350	Bacteria;Bacteroidota;Bacteroidia;Cytophagales;Cyclobacteriaceae;Marinoscillum	Bacteria;TX1A-33;TX1A-33;TX1A-33;TX1A-33;TX1A-33	1.2724	6.64e-05	0.97351	0.0210797	FDH228
1351	Bacteria;Proteobacteria;Alphaproteobacteria;Alphaproteobacteria_Incertae_Sedis;Unknown_Family;Acuticoccus	Bacteria;TX1A-33;TX1A-33;TX1A-33;TX1A-33;TX1A-33	1.43634	2.55e-05	0.949184	0.0450943	FDH228
1352	Bacteria;Proteobacteria;Gammaproteobacteria;Burkholderiales;Nitrosomonadaceae;oc32	Bacteria;TX1A-33;TX1A-33;TX1A-33;TX1A-33;TX1A-33	1.5344	1.49e-05	0.934738	0.0612866	FDH228
1628	Bacteria;Proteobacteria;Alphaproteobacteria;Rhizobiales;Labraceae;Labrys	Bacteria;TX1A-33;TX1A-33;TX1A-33;TX1A-33;TX1A-33	1.28955	0.0295688	0.842377	0.0588084	FDH228
2020	Bacteria;Proteobacteria;Alphaproteobacteria;Rickettsiales;Rickettsiaceae;Candidatus_Megaira	Bacteria;Patescibacteria;Saccharimonadia;Saccharimonadales;WWH38;WWH38	1.20235	0.000102422	0.983202	0.0126766	FDH228
2021	Bacteria;Bacteroidota;Bacteroidia;Cytophagales;Cyclobacteriaceae;Marinoscillum	Bacteria;Patescibacteria;Saccharimonadia;Saccharimonadales;WWH38;WWH38	1.2724	6.64e-05	0.97351	0.0210797	FDH228
2022	Bacteria;Proteobacteria;Alphaproteobacteria;Alphaproteobacteria_Incertae_Sedis;Unknown_Family;Acuticoccus	Bacteria;Patescibacteria;Saccharimonadia;Saccharimonadales;WWH38;WWH38	1.43634	2.55e-05	0.949184	0.0450943	FDH228
2023	Bacteria;Proteobacteria;Gammaproteobacteria;Burkholderiales;Nitrosomonadaceae;oc32	Bacteria;Patescibacteria;Saccharimonadia;Saccharimonadales;WWH38;WWH38	1.5344	1.49e-05	0.934738	0.0612866	FDH228
2299	Bacteria;Proteobacteria;Alphaproteobacteria;Rhizobiales;Labraceae;Labrys	Bacteria;Patescibacteria;Saccharimonadia;Saccharimonadales;WWH38;WWH38	1.28955	0.0295688	0.842377	0.0588084	FDH228
2691	Bacteria;Bacteroidota;Bacteroidia;Cytophagales;Cyclobacteriaceae;Marinoscillum	Bacteria;Proteobacteria;Alphaproteobacteria;Rickettsiales;Rickettsiaceae;Candidatus_Megaira	1.05826	1.87e-05	0.998877	0.0010821	FDH228
2692	Bacteria;Proteobacteria;Alphaproteobacteria;Alphaproteobacteria_Incertae_Sedis;Unknown_Family;Acuticoccus	Bacteria;Proteobacteria;Alphaproteobacteria;Rickettsiales;Rickettsiaceae;Candidatus_Megaira	1.19461	7.59e-06	0.990542	0.010239	FDH228
2693	Bacteria;Proteobacteria;Gammaproteobacteria;Burkholderiales;Nitrosomonadaceae;oc32	Bacteria;Proteobacteria;Alphaproteobacteria;Rickettsiales;Rickettsiaceae;Candidatus_Megaira	1.27617	4.57e-06	0.983615	0.0188501	FDH228
2700	Bacteria;Firmicutes;Bacilli;Lactobacillales;Carnobacteriaceae;Trichococcus	Bacteria;Proteobacteria;Alphaproteobacteria;Rickettsiales;Rickettsiaceae;Candidatus_Megaira	1.13939	0.385642	0.701045	0.0927733	FDH228
2749	Bacteria;Patescibacteria;Microgenomatia;Microgenomatia;Microgenomatia;Microgenomatia	Bacteria;Proteobacteria;Alphaproteobacteria;Rickettsiales;Rickettsiaceae;Candidatus_Megaira	0.975588	0.868452	0.699424	0.0892889	FDH228
2750	Bacteria;Actinobacteriota;Actinobacteria;Nitriliruptorales;Nitriliruptoraceae;YC-ZSS-LKJ90	Bacteria;Proteobacteria;Alphaproteobacteria;Rickettsiales;Rickettsiaceae;Candidatus_Megaira	1.04648	0.747375	0.732031	0.0783381	FDH228
2838	Bacteria;Actinobacteriota;Actinobacteria;Micrococcales;Micrococcaceae;Arthrobacter	Bacteria;Proteobacteria;Alphaproteobacteria;Rickettsiales;Rickettsiaceae;Candidatus_Megaira	1.21597	0.176919	0.731868	0.0873152	FDH228
2900	Bacteria;Proteobacteria;Gammaproteobacteria;Burkholderiales;Hydrogenophilaceae;Tepidiphilus	Bacteria;Proteobacteria;Alphaproteobacteria;Rickettsiales;Rickettsiaceae;Candidatus_Megaira	1.12416	0.44315	0.690691	0.0956391	FDH228
2969	Bacteria;Proteobacteria;Alphaproteobacteria;Rhizobiales;Labraceae;Labrys	Bacteria;Proteobacteria;Alphaproteobacteria;Rickettsiales;Rickettsiaceae;Candidatus_Megaira	1.07252	0.559706	0.807486	0.0546273	FDH228
3179	Bacteria;Patescibacteria;ABY1;Candidatus_Magasanikbacteria;Candidatus_Magasanikbacteria;Candidatus_Magasanikbacteria	Bacteria;Proteobacteria;Alphaproteobacteria;Rickettsiales;Rickettsiaceae;Candidatus_Megaira	1.21647	0.134767	0.783893	0.0702931	FDH228
3361	Bacteria;Proteobacteria;Alphaproteobacteria;Alphaproteobacteria_Incertae_Sedis;Unknown_Family;Acuticoccus	Bacteria;Bacteroidota;Bacteroidia;Cytophagales;Cyclobacteriaceae;Marinoscillum	1.12884	5.18e-06	0.995923	0.00468409	FDH228
3362	Bacteria;Proteobacteria;Gammaproteobacteria;Burkholderiales;Nitrosomonadaceae;oc32	Bacteria;Bacteroidota;Bacteroidia;Cytophagales;Cyclobacteriaceae;Marinoscillum	1.20591	3.15e-06	0.991032	0.0109651	FDH228
3369	Bacteria;Firmicutes;Bacilli;Lactobacillales;Carnobacteriaceae;Trichococcus	Bacteria;Bacteroidota;Bacteroidia;Cytophagales;Cyclobacteriaceae;Marinoscillum	1.07666	0.623138	0.696927	0.0913757	FDH228
3418	Bacteria;Patescibacteria;Microgenomatia;Microgenomatia;Microgenomatia;Microgenomatia	Bacteria;Bacteroidota;Bacteroidia;Cytophagales;Cyclobacteriaceae;Marinoscillum	0.921877	0.585815	0.701575	0.0900148	FDH228
3419	Bacteria;Actinobacteriota;Actinobacteria;Nitriliruptorales;Nitriliruptoraceae;YC-ZSS-LKJ90	Bacteria;Bacteroidota;Bacteroidia;Cytophagales;Cyclobacteriaceae;Marinoscillum	0.98887	0.936109	0.736693	0.0762788	FDH228
3507	Bacteria;Actinobacteriota;Actinobacteria;Micrococcales;Micrococcaceae;Arthrobacter	Bacteria;Bacteroidota;Bacteroidia;Cytophagales;Cyclobacteriaceae;Marinoscillum	1.14903	0.326002	0.737556	0.0807362	FDH228
3569	Bacteria;Proteobacteria;Gammaproteobacteria;Burkholderiales;Hydrogenophilaceae;Tepidiphilus	Bacteria;Bacteroidota;Bacteroidia;Cytophagales;Cyclobacteriaceae;Marinoscillum	1.06227	0.693254	0.684543	0.0953719	FDH228
3638	Bacteria;Proteobacteria;Alphaproteobacteria;Rhizobiales;Labraceae;Labrys	Bacteria;Bacteroidota;Bacteroidia;Cytophagales;Cyclobacteriaceae;Marinoscillum	1.01347	0.913683	0.794188	0.0575897	FDH228
3848	Bacteria;Patescibacteria;ABY1;Candidatus_Magasanikbacteria;Candidatus_Magasanikbacteria;Candidatus_Magasanikbacteria	Bacteria;Bacteroidota;Bacteroidia;Cytophagales;Cyclobacteriaceae;Marinoscillum	1.1495	0.271846	0.790967	0.0633768	FDH228
4030	Bacteria;Proteobacteria;Gammaproteobacteria;Burkholderiales;Nitrosomonadaceae;oc32	Bacteria;Proteobacteria;Alphaproteobacteria;Alphaproteobacteria_Incertae_Sedis;Unknown_Family;Acuticoccus	1.06827	1.39e-06	0.999042	0.00132914	FDH228
4037	Bacteria;Firmicutes;Bacilli;Lactobacillales;Carnobacteriaceae;Trichococcus	Bacteria;Proteobacteria;Alphaproteobacteria;Alphaproteobacteria_Incertae_Sedis;Unknown_Family;Acuticoccus	0.953776	0.757015	0.684809	0.0949268	FDH228
4086	Bacteria;Patescibacteria;Microgenomatia;Microgenomatia;Microgenomatia;Microgenomatia	Bacteria;Proteobacteria;Alphaproteobacteria;Alphaproteobacteria_Incertae_Sedis;Unknown_Family;Acuticoccus	0.816658	0.184426	0.701314	0.0985644	FDH228
4087	Bacteria;Actinobacteriota;Actinobacteria;Nitriliruptorales;Nitriliruptoraceae;YC-ZSS-LKJ90	Bacteria;Proteobacteria;Alphaproteobacteria;Alphaproteobacteria_Incertae_Sedis;Unknown_Family;Acuticoccus	0.876005	0.345546	0.741014	0.0791366	FDH228
4175	Bacteria;Actinobacteriota;Actinobacteria;Micrococcales;Micrococcaceae;Arthrobacter	Bacteria;Proteobacteria;Alphaproteobacteria;Alphaproteobacteria_Incertae_Sedis;Unknown_Family;Acuticoccus	1.01788	0.897596	0.743843	0.0739249	FDH228
4306	Bacteria;Proteobacteria;Alphaproteobacteria;Rhizobiales;Labraceae;Labrys	Bacteria;Proteobacteria;Alphaproteobacteria;Alphaproteobacteria_Incertae_Sedis;Unknown_Family;Acuticoccus	0.897799	0.419106	0.764299	0.0699846	FDH228
4516	Bacteria;Patescibacteria;ABY1;Candidatus_Magasanikbacteria;Candidatus_Magasanikbacteria;Candidatus_Magasanikbacteria	Bacteria;Proteobacteria;Alphaproteobacteria;Alphaproteobacteria_Incertae_Sedis;Unknown_Family;Acuticoccus	1.0183	0.881688	0.799581	0.0559407	FDH228
4754	Bacteria;Actinobacteriota;Actinobacteria;Nitriliruptorales;Nitriliruptoraceae;YC-ZSS-LKJ90	Bacteria;Proteobacteria;Gammaproteobacteria;Burkholderiales;Nitrosomonadaceae;oc32	0.82002	0.164138	0.740936	0.0845372	FDH228
4842	Bacteria;Actinobacteriota;Actinobacteria;Micrococcales;Micrococcaceae;Arthrobacter	Bacteria;Proteobacteria;Gammaproteobacteria;Burkholderiales;Nitrosomonadaceae;oc32	0.952832	0.725724	0.744712	0.0741365	FDH228
4973	Bacteria;Proteobacteria;Alphaproteobacteria;Rhizobiales;Labraceae;Labrys	Bacteria;Proteobacteria;Gammaproteobacteria;Burkholderiales;Nitrosomonadaceae;oc32	0.840421	0.213986	0.747799	0.0800025	FDH228
5183	Bacteria;Patescibacteria;ABY1;Candidatus_Magasanikbacteria;Candidatus_Magasanikbacteria;Candidatus_Magasanikbacteria	Bacteria;Proteobacteria;Gammaproteobacteria;Burkholderiales;Nitrosomonadaceae;oc32	0.95322	0.693452	0.80142	0.0558579	FDH228
5365	Bacteria;Actinobacteriota;Actinobacteria;Propionibacteriales;Nocardioidaceae;Flindersiella	Bacteria;Proteobacteria;Gammaproteobacteria;Burkholderiales;Oxalobacteraceae;Herbaspirillum	0.851936	0.00133303	0.977264	0.0121412	FDH228
5366	Bacteria;Proteobacteria;Gammaproteobacteria;Burkholderiales;Methylophilaceae;Methylotenera	Bacteria;Proteobacteria;Gammaproteobacteria;Burkholderiales;Oxalobacteraceae;Herbaspirillum	0.851936	0.00133303	0.977264	0.0121412	FDH228
5367	Bacteria;Firmicutes;Bacilli;Thermoactinomycetales;Thermoactinomycetaceae;Seinonella	Bacteria;Proteobacteria;Gammaproteobacteria;Burkholderiales;Oxalobacteraceae;Herbaspirillum	1.09489	0.000213773	0.99529	0.00323208	FDH228
5368	Archaea;Halobacterota;Methanosarcinia;Methanosarciniales;Methanosarcinaceae;Methanolobus	Bacteria;Proteobacteria;Gammaproteobacteria;Burkholderiales;Oxalobacteraceae;Herbaspirillum	1.05162	0.000287616	0.998454	0.00101984	FDH228
5369	Bacteria;Planctomycetota;Planctomycetes;Planctomycetales;Rubinisphaeraceae;Rubinisphaera	Bacteria;Proteobacteria;Gammaproteobacteria;Burkholderiales;Oxalobacteraceae;Herbaspirillum	0.936025	0.000670909	0.996756	0.00190434	FDH228
5396	Eukaryota;Basidiomycota;Tremellomycetes;Tremellales;Bulleribasidiaceae;Vishniacozyma	Bacteria;Proteobacteria;Gammaproteobacteria;Burkholderiales;Oxalobacteraceae;Herbaspirillum	0.851936	0.00133303	0.977264	0.0121412	FDH228
6022	Bacteria;Proteobacteria;Gammaproteobacteria;Enterobacterales;Morganellaceae;Arsenophonus	Bacteria;Proteobacteria;Gammaproteobacteria;Burkholderiales;Oxalobacteraceae;Herbaspirillum	0.851936	0.00133303	0.977264	0.0121412	FDH228
6031	Bacteria;Proteobacteria;Gammaproteobacteria;Burkholderiales;Methylophilaceae;Methylotenera	Bacteria;Actinobacteriota;Actinobacteria;Propionibacteriales;Nocardioidaceae;Flindersiella	1	NA	1	0	FDH228
6032	Bacteria;Firmicutes;Bacilli;Thermoactinomycetales;Thermoactinomycetaceae;Seinonella	Bacteria;Actinobacteriota;Actinobacteria;Propionibacteriales;Nocardioidaceae;Flindersiella	1.28518	0.000670909	0.952357	0.027772	FDH228
6033	Archaea;Halobacterota;Methanosarcinia;Methanosarciniales;Methanosarcinaceae;Methanolobus	Bacteria;Actinobacteriota;Actinobacteria;Propionibacteriales;Nocardioidaceae;Flindersiella	1.23438	0.000912312	0.964074	0.0201482	FDH228
6034	Bacteria;Planctomycetota;Planctomycetes;Planctomycetales;Rubinisphaeraceae;Rubinisphaera	Bacteria;Actinobacteriota;Actinobacteria;Propionibacteriales;Nocardioidaceae;Flindersiella	1.0987	0.00218256	0.991121	0.00444164	FDH228
6061	Eukaryota;Basidiomycota;Tremellomycetes;Tremellales;Bulleribasidiaceae;Vishniacozyma	Bacteria;Actinobacteriota;Actinobacteria;Propionibacteriales;Nocardioidaceae;Flindersiella	1	NA	1	0	FDH228
6687	Bacteria;Proteobacteria;Gammaproteobacteria;Enterobacterales;Morganellaceae;Arsenophonus	Bacteria;Actinobacteriota;Actinobacteria;Propionibacteriales;Nocardioidaceae;Flindersiella	1	NA	1	0	FDH228
6696	Bacteria;Firmicutes;Bacilli;Thermoactinomycetales;Thermoactinomycetaceae;Seinonella	Bacteria;Proteobacteria;Gammaproteobacteria;Burkholderiales;Methylophilaceae;Methylotenera	1.28518	0.000670909	0.952357	0.027772	FDH228
6697	Archaea;Halobacterota;Methanosarcinia;Methanosarciniales;Methanosarcinaceae;Methanolobus	Bacteria;Proteobacteria;Gammaproteobacteria;Burkholderiales;Methylophilaceae;Methylotenera	1.23438	0.000912312	0.964074	0.0201482	FDH228
6698	Bacteria;Planctomycetota;Planctomycetes;Planctomycetales;Rubinisphaeraceae;Rubinisphaera	Bacteria;Proteobacteria;Gammaproteobacteria;Burkholderiales;Methylophilaceae;Methylotenera	1.0987	0.00218256	0.991121	0.00444164	FDH228
6725	Eukaryota;Basidiomycota;Tremellomycetes;Tremellales;Bulleribasidiaceae;Vishniacozyma	Bacteria;Proteobacteria;Gammaproteobacteria;Burkholderiales;Methylophilaceae;Methylotenera	1	NA	1	0	FDH228
7351	Bacteria;Proteobacteria;Gammaproteobacteria;Enterobacterales;Morganellaceae;Arsenophonus	Bacteria;Proteobacteria;Gammaproteobacteria;Burkholderiales;Methylophilaceae;Methylotenera	1	NA	1	0	FDH228
7360	Archaea;Halobacterota;Methanosarcinia;Methanosarciniales;Methanosarcinaceae;Methanolobus	Bacteria;Firmicutes;Bacilli;Thermoactinomycetales;Thermoactinomycetaceae;Seinonella	0.960474	0.000149319	0.999139	0.00062186	FDH228
7361	Bacteria;Planctomycetota;Planctomycetes;Planctomycetales;Rubinisphaeraceae;Rubinisphaera	Bacteria;Firmicutes;Bacilli;Thermoactinomycetales;Thermoactinomycetaceae;Seinonella	0.854902	0.00034189	0.984289	0.0100777	FDH228
7388	Eukaryota;Basidiomycota;Tremellomycetes;Tremellales;Bulleribasidiaceae;Vishniacozyma	Bacteria;Firmicutes;Bacilli;Thermoactinomycetales;Thermoactinomycetaceae;Seinonella	0.778101	0.000670909	0.952357	0.027772	FDH228
8014	Bacteria;Proteobacteria;Gammaproteobacteria;Enterobacterales;Morganellaceae;Arsenophonus	Bacteria;Firmicutes;Bacilli;Thermoactinomycetales;Thermoactinomycetaceae;Seinonella	0.778101	0.000670909	0.952357	0.027772	FDH228
8023	Bacteria;Planctomycetota;Planctomycetes;Planctomycetales;Rubinisphaeraceae;Rubinisphaera	Archaea;Halobacterota;Methanosarcinia;Methanosarciniales;Methanosarcinaceae;Methanolobus	0.890083	0.000462169	0.99075	0.00570508	FDH228
8050	Eukaryota;Basidiomycota;Tremellomycetes;Tremellales;Bulleribasidiaceae;Vishniacozyma	Archaea;Halobacterota;Methanosarcinia;Methanosarciniales;Methanosarcinaceae;Methanolobus	0.810121	0.000912312	0.964074	0.0201482	FDH228
8676	Bacteria;Proteobacteria;Gammaproteobacteria;Enterobacterales;Morganellaceae;Arsenophonus	Archaea;Halobacterota;Methanosarcinia;Methanosarciniales;Methanosarcinaceae;Methanolobus	0.810121	0.000912312	0.964074	0.0201482	FDH228
8711	Eukaryota;Basidiomycota;Tremellomycetes;Tremellales;Bulleribasidiaceae;Vishniacozyma	Bacteria;Planctomycetota;Planctomycetes;Planctomycetales;Rubinisphaeraceae;Rubinisphaera	0.910164	0.00218256	0.991121	0.00444164	FDH228
9337	Bacteria;Proteobacteria;Gammaproteobacteria;Enterobacterales;Morganellaceae;Arsenophonus	Bacteria;Planctomycetota;Planctomycetes;Planctomycetales;Rubinisphaeraceae;Rubinisphaera	0.910164	0.00218256	0.991121	0.00444164	FDH228
10006	Bacteria;Proteobacteria;Gammaproteobacteria;Burkholderiales;Comamonadaceae;Diaphorobacter	Bacteria;Firmicutes;Bacilli;Haloplasmatales;Haloplasmataceae;Haloplasma	1	NA	1	0	FDH228
10007	Bacteria;Acidobacteriota;Vicinamibacteria;Subgroup_9;Subgroup_9;Subgroup_9	Bacteria;Firmicutes;Bacilli;Haloplasmatales;Haloplasmataceae;Haloplasma	1	NA	1	0	FDH228
10008	Bacteria;Proteobacteria;Alphaproteobacteria;Rhizobiales;Pleomorphomonadaceae;Chthonobacter	Bacteria;Firmicutes;Bacilli;Haloplasmatales;Haloplasmataceae;Haloplasma	1	NA	1	0	FDH228
10009	Bacteria;Nitrospirota;Leptospirillia;Leptospirillales;Leptospirillaceae;Leptospirillum	Bacteria;Firmicutes;Bacilli;Haloplasmatales;Haloplasmataceae;Haloplasma	1	NA	1	0	FDH228
10010	Bacteria;Planctomycetota;Planctomycetes;Gemmatales;Gemmataceae;Tuwongella	Bacteria;Firmicutes;Bacilli;Haloplasmatales;Haloplasmataceae;Haloplasma	1	NA	1	0	FDH228
10011	Bacteria;Firmicutes;Clostridia;Clostridia;Gracilibacteraceae;Gracilibacter	Bacteria;Firmicutes;Bacilli;Haloplasmatales;Haloplasmataceae;Haloplasma	1	NA	1	0	FDH228
10012	Bacteria;Firmicutes;Bacilli;Bacillales;Bacillaceae;Anaerobacillus	Bacteria;Firmicutes;Bacilli;Haloplasmatales;Haloplasmataceae;Haloplasma	1	NA	1	0	FDH228
10013	Bacteria;Bdellovibrionota;Oligoflexia;Oligoflexales;Oligoflexales;Oligoflexales	Bacteria;Firmicutes;Bacilli;Haloplasmatales;Haloplasmataceae;Haloplasma	1.17284	0.0111154	0.958009	0.0170505	FDH228
10014	Bacteria;Firmicutes;Bacilli;Erysipelotrichales;Erysipelatoclostridiaceae;Erysipelatoclostridium	Bacteria;Firmicutes;Bacilli;Haloplasmatales;Haloplasmataceae;Haloplasma	1	NA	1	0	FDH228
10015	Bacteria;Verrucomicrobiota;Kiritimatiellae;WCHB1-41;WCHB1-41;WCHB1-41	Bacteria;Firmicutes;Bacilli;Haloplasmatales;Haloplasmataceae;Haloplasma	1	NA	1	0	FDH228
10016	Bacteria;Actinobacteriota;Actinobacteria;Pseudonocardiales;Pseudonocardiaceae;Actinoalloteichus	Bacteria;Firmicutes;Bacilli;Haloplasmatales;Haloplasmataceae;Haloplasma	1.17284	0.0111154	0.958009	0.0170505	FDH228
10017	Bacteria;Firmicutes;Clostridia;Oscillospirales;Oscillospiraceae;NK4A214_group	Bacteria;Firmicutes;Bacilli;Haloplasmatales;Haloplasmataceae;Haloplasma	1.0956	0.0184405	0.983534	0.00623195	FDH228
10018	Bacteria;Proteobacteria;Gammaproteobacteria;Xanthomonadales;Rhodanobacteraceae;Pseudofulvimonas	Bacteria;Firmicutes;Bacilli;Haloplasmatales;Haloplasmataceae;Haloplasma	1.0956	0.0184405	0.983534	0.00623195	FDH228
10019	Bacteria;Proteobacteria;Gammaproteobacteria;Burkholderiales;Alcaligenaceae;Paenalcaligenes	Bacteria;Firmicutes;Bacilli;Haloplasmatales;Haloplasmataceae;Haloplasma	1.0956	0.0184405	0.983534	0.00623195	FDH228
10020	Bacteria;Patescibacteria;Microgenomatia;Candidatus_Woykebacteria;Candidatus_Woykebacteria;Candidatus_Woykebacteria	Bacteria;Firmicutes;Bacilli;Haloplasmatales;Haloplasmataceae;Haloplasma	1.0956	0.0184405	0.983534	0.00623195	FDH228
10021	Bacteria;Actinobacteriota;Actinobacteria;Streptosporangiales;Thermomonosporaceae;Spirillospora	Bacteria;Firmicutes;Bacilli;Haloplasmatales;Haloplasmataceae;Haloplasma	1.29193	0.00540977	0.913065	0.0389428	FDH228
10023	Bacteria;Bacteroidota;Bacteroidia;Flavobacteriales;NS9_marine_group;NS9_marine_group	Bacteria;Firmicutes;Bacilli;Haloplasmatales;Haloplasmataceae;Haloplasma	1	NA	1	0	FDH228
10028	Bacteria;Patescibacteria;Parcubacteria;Candidatus_Terrybacteria;Candidatus_Terrybacteria;Candidatus_Terrybacteria	Bacteria;Firmicutes;Bacilli;Haloplasmatales;Haloplasmataceae;Haloplasma	1.0956	0.0184405	0.983534	0.00623195	FDH228
10029	Bacteria;Desulfobacterota;Syntrophobacteria;Syntrophobacterales;Syntrophobacteraceae;Syntrophobacter	Bacteria;Firmicutes;Bacilli;Haloplasmatales;Haloplasmataceae;Haloplasma	1.0956	0.0184405	0.983534	0.00623195	FDH228
10062	Bacteria;Patescibacteria;Saccharimonadia;Saccharimonadales;Saccharimonadaceae;GTL1	Bacteria;Firmicutes;Bacilli;Haloplasmatales;Haloplasmataceae;Haloplasma	1.33977	0.00411188	0.894886	0.0488166	FDH228
10223	Bacteria;Acidobacteriota;Acidobacteriae;Subgroup_2;Subgroup_2;Subgroup_2	Bacteria;Firmicutes;Bacilli;Haloplasmatales;Haloplasmataceae;Haloplasma	1.0956	0.0184405	0.983534	0.00623195	FDH228
10279	Bacteria;Myxococcota;Polyangia;FFCH16767;FFCH16767;FFCH16767	Bacteria;Firmicutes;Bacilli;Haloplasmatales;Haloplasmataceae;Haloplasma	1	NA	1	0	FDH228
10513	Bacteria;Cyanobacteria;Cyanobacteriia;Oxyphotobacteria_Incertae_Sedis;Unknown_Family;Leptolyngbya_EcFYyyy-00	Bacteria;Firmicutes;Bacilli;Haloplasmatales;Haloplasmataceae;Haloplasma	1.17284	0.0111154	0.958009	0.0170505	FDH228
10546	Bacteria;Planctomycetota;Phycisphaerae;Phycisphaerales;Phycisphaeraceae;CL500-3	Bacteria;Firmicutes;Bacilli;Haloplasmatales;Haloplasmataceae;Haloplasma	1	NA	1	0	FDH228
10665	Bacteria;Acidobacteriota;Vicinamibacteria;Subgroup_9;Subgroup_9;Subgroup_9	Bacteria;Proteobacteria;Gammaproteobacteria;Burkholderiales;Comamonadaceae;Diaphorobacter	1	NA	1	0	FDH228
10666	Bacteria;Proteobacteria;Alphaproteobacteria;Rhizobiales;Pleomorphomonadaceae;Chthonobacter	Bacteria;Proteobacteria;Gammaproteobacteria;Burkholderiales;Comamonadaceae;Diaphorobacter	1	NA	1	0	FDH228
10667	Bacteria;Nitrospirota;Leptospirillia;Leptospirillales;Leptospirillaceae;Leptospirillum	Bacteria;Proteobacteria;Gammaproteobacteria;Burkholderiales;Comamonadaceae;Diaphorobacter	1	NA	1	0	FDH228
10668	Bacteria;Planctomycetota;Planctomycetes;Gemmatales;Gemmataceae;Tuwongella	Bacteria;Proteobacteria;Gammaproteobacteria;Burkholderiales;Comamonadaceae;Diaphorobacter	1	NA	1	0	FDH228
10669	Bacteria;Firmicutes;Clostridia;Clostridia;Gracilibacteraceae;Gracilibacter	Bacteria;Proteobacteria;Gammaproteobacteria;Burkholderiales;Comamonadaceae;Diaphorobacter	1	NA	1	0	FDH228
10670	Bacteria;Firmicutes;Bacilli;Bacillales;Bacillaceae;Anaerobacillus	Bacteria;Proteobacteria;Gammaproteobacteria;Burkholderiales;Comamonadaceae;Diaphorobacter	1	NA	1	0	FDH228
10671	Bacteria;Bdellovibrionota;Oligoflexia;Oligoflexales;Oligoflexales;Oligoflexales	Bacteria;Proteobacteria;Gammaproteobacteria;Burkholderiales;Comamonadaceae;Diaphorobacter	1.17284	0.0111154	0.958009	0.0170505	FDH228
10672	Bacteria;Firmicutes;Bacilli;Erysipelotrichales;Erysipelatoclostridiaceae;Erysipelatoclostridium	Bacteria;Proteobacteria;Gammaproteobacteria;Burkholderiales;Comamonadaceae;Diaphorobacter	1	NA	1	0	FDH228
10673	Bacteria;Verrucomicrobiota;Kiritimatiellae;WCHB1-41;WCHB1-41;WCHB1-41	Bacteria;Proteobacteria;Gammaproteobacteria;Burkholderiales;Comamonadaceae;Diaphorobacter	1	NA	1	0	FDH228
10674	Bacteria;Actinobacteriota;Actinobacteria;Pseudonocardiales;Pseudonocardiaceae;Actinoalloteichus	Bacteria;Proteobacteria;Gammaproteobacteria;Burkholderiales;Comamonadaceae;Diaphorobacter	1.17284	0.0111154	0.958009	0.0170505	FDH228
10675	Bacteria;Firmicutes;Clostridia;Oscillospirales;Oscillospiraceae;NK4A214_group	Bacteria;Proteobacteria;Gammaproteobacteria;Burkholderiales;Comamonadaceae;Diaphorobacter	1.0956	0.0184405	0.983534	0.00623195	FDH228
10676	Bacteria;Proteobacteria;Gammaproteobacteria;Xanthomonadales;Rhodanobacteraceae;Pseudofulvimonas	Bacteria;Proteobacteria;Gammaproteobacteria;Burkholderiales;Comamonadaceae;Diaphorobacter	1.0956	0.0184405	0.983534	0.00623195	FDH228
10677	Bacteria;Proteobacteria;Gammaproteobacteria;Burkholderiales;Alcaligenaceae;Paenalcaligenes	Bacteria;Proteobacteria;Gammaproteobacteria;Burkholderiales;Comamonadaceae;Diaphorobacter	1.0956	0.0184405	0.983534	0.00623195	FDH228
10678	Bacteria;Patescibacteria;Microgenomatia;Candidatus_Woykebacteria;Candidatus_Woykebacteria;Candidatus_Woykebacteria	Bacteria;Proteobacteria;Gammaproteobacteria;Burkholderiales;Comamonadaceae;Diaphorobacter	1.0956	0.0184405	0.983534	0.00623195	FDH228
10679	Bacteria;Actinobacteriota;Actinobacteria;Streptosporangiales;Thermomonosporaceae;Spirillospora	Bacteria;Proteobacteria;Gammaproteobacteria;Burkholderiales;Comamonadaceae;Diaphorobacter	1.29193	0.00540977	0.913065	0.0389428	FDH228
10681	Bacteria;Bacteroidota;Bacteroidia;Flavobacteriales;NS9_marine_group;NS9_marine_group	Bacteria;Proteobacteria;Gammaproteobacteria;Burkholderiales;Comamonadaceae;Diaphorobacter	1	NA	1	0	FDH228
10686	Bacteria;Patescibacteria;Parcubacteria;Candidatus_Terrybacteria;Candidatus_Terrybacteria;Candidatus_Terrybacteria	Bacteria;Proteobacteria;Gammaproteobacteria;Burkholderiales;Comamonadaceae;Diaphorobacter	1.0956	0.0184405	0.983534	0.00623195	FDH228
10687	Bacteria;Desulfobacterota;Syntrophobacteria;Syntrophobacterales;Syntrophobacteraceae;Syntrophobacter	Bacteria;Proteobacteria;Gammaproteobacteria;Burkholderiales;Comamonadaceae;Diaphorobacter	1.0956	0.0184405	0.983534	0.00623195	FDH228
10720	Bacteria;Patescibacteria;Saccharimonadia;Saccharimonadales;Saccharimonadaceae;GTL1	Bacteria;Proteobacteria;Gammaproteobacteria;Burkholderiales;Comamonadaceae;Diaphorobacter	1.33977	0.00411188	0.894886	0.0488166	FDH228
10881	Bacteria;Acidobacteriota;Acidobacteriae;Subgroup_2;Subgroup_2;Subgroup_2	Bacteria;Proteobacteria;Gammaproteobacteria;Burkholderiales;Comamonadaceae;Diaphorobacter	1.0956	0.0184405	0.983534	0.00623195	FDH228
10937	Bacteria;Myxococcota;Polyangia;FFCH16767;FFCH16767;FFCH16767	Bacteria;Proteobacteria;Gammaproteobacteria;Burkholderiales;Comamonadaceae;Diaphorobacter	1	NA	1	0	FDH228
11171	Bacteria;Cyanobacteria;Cyanobacteriia;Oxyphotobacteria_Incertae_Sedis;Unknown_Family;Leptolyngbya_EcFYyyy-00	Bacteria;Proteobacteria;Gammaproteobacteria;Burkholderiales;Comamonadaceae;Diaphorobacter	1.17284	0.0111154	0.958009	0.0170505	FDH228
11204	Bacteria;Planctomycetota;Phycisphaerae;Phycisphaerales;Phycisphaeraceae;CL500-3	Bacteria;Proteobacteria;Gammaproteobacteria;Burkholderiales;Comamonadaceae;Diaphorobacter	1	NA	1	0	FDH228
11323	Bacteria;Proteobacteria;Alphaproteobacteria;Rhizobiales;Pleomorphomonadaceae;Chthonobacter	Bacteria;Acidobacteriota;Vicinamibacteria;Subgroup_9;Subgroup_9;Subgroup_9	1	NA	1	0	FDH228
11324	Bacteria;Nitrospirota;Leptospirillia;Leptospirillales;Leptospirillaceae;Leptospirillum	Bacteria;Acidobacteriota;Vicinamibacteria;Subgroup_9;Subgroup_9;Subgroup_9	1	NA	1	0	FDH228
11325	Bacteria;Planctomycetota;Planctomycetes;Gemmatales;Gemmataceae;Tuwongella	Bacteria;Acidobacteriota;Vicinamibacteria;Subgroup_9;Subgroup_9;Subgroup_9	1	NA	1	0	FDH228
11326	Bacteria;Firmicutes;Clostridia;Clostridia;Gracilibacteraceae;Gracilibacter	Bacteria;Acidobacteriota;Vicinamibacteria;Subgroup_9;Subgroup_9;Subgroup_9	1	NA	1	0	FDH228
11327	Bacteria;Firmicutes;Bacilli;Bacillales;Bacillaceae;Anaerobacillus	Bacteria;Acidobacteriota;Vicinamibacteria;Subgroup_9;Subgroup_9;Subgroup_9	1	NA	1	0	FDH228
11328	Bacteria;Bdellovibrionota;Oligoflexia;Oligoflexales;Oligoflexales;Oligoflexales	Bacteria;Acidobacteriota;Vicinamibacteria;Subgroup_9;Subgroup_9;Subgroup_9	1.17284	0.0111154	0.958009	0.0170505	FDH228
11329	Bacteria;Firmicutes;Bacilli;Erysipelotrichales;Erysipelatoclostridiaceae;Erysipelatoclostridium	Bacteria;Acidobacteriota;Vicinamibacteria;Subgroup_9;Subgroup_9;Subgroup_9	1	NA	1	0	FDH228
11330	Bacteria;Verrucomicrobiota;Kiritimatiellae;WCHB1-41;WCHB1-41;WCHB1-41	Bacteria;Acidobacteriota;Vicinamibacteria;Subgroup_9;Subgroup_9;Subgroup_9	1	NA	1	0	FDH228
11331	Bacteria;Actinobacteriota;Actinobacteria;Pseudonocardiales;Pseudonocardiaceae;Actinoalloteichus	Bacteria;Acidobacteriota;Vicinamibacteria;Subgroup_9;Subgroup_9;Subgroup_9	1.17284	0.0111154	0.958009	0.0170505	FDH228
11332	Bacteria;Firmicutes;Clostridia;Oscillospirales;Oscillospiraceae;NK4A214_group	Bacteria;Acidobacteriota;Vicinamibacteria;Subgroup_9;Subgroup_9;Subgroup_9	1.0956	0.0184405	0.983534	0.00623195	FDH228
11333	Bacteria;Proteobacteria;Gammaproteobacteria;Xanthomonadales;Rhodanobacteraceae;Pseudofulvimonas	Bacteria;Acidobacteriota;Vicinamibacteria;Subgroup_9;Subgroup_9;Subgroup_9	1.0956	0.0184405	0.983534	0.00623195	FDH228
11334	Bacteria;Proteobacteria;Gammaproteobacteria;Burkholderiales;Alcaligenaceae;Paenalcaligenes	Bacteria;Acidobacteriota;Vicinamibacteria;Subgroup_9;Subgroup_9;Subgroup_9	1.0956	0.0184405	0.983534	0.00623195	FDH228
11335	Bacteria;Patescibacteria;Microgenomatia;Candidatus_Woykebacteria;Candidatus_Woykebacteria;Candidatus_Woykebacteria	Bacteria;Acidobacteriota;Vicinamibacteria;Subgroup_9;Subgroup_9;Subgroup_9	1.0956	0.0184405	0.983534	0.00623195	FDH228
11336	Bacteria;Actinobacteriota;Actinobacteria;Streptosporangiales;Thermomonosporaceae;Spirillospora	Bacteria;Acidobacteriota;Vicinamibacteria;Subgroup_9;Subgroup_9;Subgroup_9	1.29193	0.00540977	0.913065	0.0389428	FDH228
11338	Bacteria;Bacteroidota;Bacteroidia;Flavobacteriales;NS9_marine_group;NS9_marine_group	Bacteria;Acidobacteriota;Vicinamibacteria;Subgroup_9;Subgroup_9;Subgroup_9	1	NA	1	0	FDH228
11343	Bacteria;Patescibacteria;Parcubacteria;Candidatus_Terrybacteria;Candidatus_Terrybacteria;Candidatus_Terrybacteria	Bacteria;Acidobacteriota;Vicinamibacteria;Subgroup_9;Subgroup_9;Subgroup_9	1.0956	0.0184405	0.983534	0.00623195	FDH228
11344	Bacteria;Desulfobacterota;Syntrophobacteria;Syntrophobacterales;Syntrophobacteraceae;Syntrophobacter	Bacteria;Acidobacteriota;Vicinamibacteria;Subgroup_9;Subgroup_9;Subgroup_9	1.0956	0.0184405	0.983534	0.00623195	FDH228
11377	Bacteria;Patescibacteria;Saccharimonadia;Saccharimonadales;Saccharimonadaceae;GTL1	Bacteria;Acidobacteriota;Vicinamibacteria;Subgroup_9;Subgroup_9;Subgroup_9	1.33977	0.00411188	0.894886	0.0488166	FDH228
11538	Bacteria;Acidobacteriota;Acidobacteriae;Subgroup_2;Subgroup_2;Subgroup_2	Bacteria;Acidobacteriota;Vicinamibacteria;Subgroup_9;Subgroup_9;Subgroup_9	1.0956	0.0184405	0.983534	0.00623195	FDH228
11594	Bacteria;Myxococcota;Polyangia;FFCH16767;FFCH16767;FFCH16767	Bacteria;Acidobacteriota;Vicinamibacteria;Subgroup_9;Subgroup_9;Subgroup_9	1	NA	1	0	FDH228
11828	Bacteria;Cyanobacteria;Cyanobacteriia;Oxyphotobacteria_Incertae_Sedis;Unknown_Family;Leptolyngbya_EcFYyyy-00	Bacteria;Acidobacteriota;Vicinamibacteria;Subgroup_9;Subgroup_9;Subgroup_9	1.17284	0.0111154	0.958009	0.0170505	FDH228
11861	Bacteria;Planctomycetota;Phycisphaerae;Phycisphaerales;Phycisphaeraceae;CL500-3	Bacteria;Acidobacteriota;Vicinamibacteria;Subgroup_9;Subgroup_9;Subgroup_9	1	NA	1	0	FDH228
11980	Bacteria;Nitrospirota;Leptospirillia;Leptospirillales;Leptospirillaceae;Leptospirillum	Bacteria;Proteobacteria;Alphaproteobacteria;Rhizobiales;Pleomorphomonadaceae;Chthonobacter	1	NA	1	0	FDH228
11981	Bacteria;Planctomycetota;Planctomycetes;Gemmatales;Gemmataceae;Tuwongella	Bacteria;Proteobacteria;Alphaproteobacteria;Rhizobiales;Pleomorphomonadaceae;Chthonobacter	1	NA	1	0	FDH228
11982	Bacteria;Firmicutes;Clostridia;Clostridia;Gracilibacteraceae;Gracilibacter	Bacteria;Proteobacteria;Alphaproteobacteria;Rhizobiales;Pleomorphomonadaceae;Chthonobacter	1	NA	1	0	FDH228
11983	Bacteria;Firmicutes;Bacilli;Bacillales;Bacillaceae;Anaerobacillus	Bacteria;Proteobacteria;Alphaproteobacteria;Rhizobiales;Pleomorphomonadaceae;Chthonobacter	1	NA	1	0	FDH228
11984	Bacteria;Bdellovibrionota;Oligoflexia;Oligoflexales;Oligoflexales;Oligoflexales	Bacteria;Proteobacteria;Alphaproteobacteria;Rhizobiales;Pleomorphomonadaceae;Chthonobacter	1.17284	0.0111154	0.958009	0.0170505	FDH228
11985	Bacteria;Firmicutes;Bacilli;Erysipelotrichales;Erysipelatoclostridiaceae;Erysipelatoclostridium	Bacteria;Proteobacteria;Alphaproteobacteria;Rhizobiales;Pleomorphomonadaceae;Chthonobacter	1	NA	1	0	FDH228
11986	Bacteria;Verrucomicrobiota;Kiritimatiellae;WCHB1-41;WCHB1-41;WCHB1-41	Bacteria;Proteobacteria;Alphaproteobacteria;Rhizobiales;Pleomorphomonadaceae;Chthonobacter	1	NA	1	0	FDH228
11987	Bacteria;Actinobacteriota;Actinobacteria;Pseudonocardiales;Pseudonocardiaceae;Actinoalloteichus	Bacteria;Proteobacteria;Alphaproteobacteria;Rhizobiales;Pleomorphomonadaceae;Chthonobacter	1.17284	0.0111154	0.958009	0.0170505	FDH228
11988	Bacteria;Firmicutes;Clostridia;Oscillospirales;Oscillospiraceae;NK4A214_group	Bacteria;Proteobacteria;Alphaproteobacteria;Rhizobiales;Pleomorphomonadaceae;Chthonobacter	1.0956	0.0184405	0.983534	0.00623195	FDH228
11989	Bacteria;Proteobacteria;Gammaproteobacteria;Xanthomonadales;Rhodanobacteraceae;Pseudofulvimonas	Bacteria;Proteobacteria;Alphaproteobacteria;Rhizobiales;Pleomorphomonadaceae;Chthonobacter	1.0956	0.0184405	0.983534	0.00623195	FDH228
11990	Bacteria;Proteobacteria;Gammaproteobacteria;Burkholderiales;Alcaligenaceae;Paenalcaligenes	Bacteria;Proteobacteria;Alphaproteobacteria;Rhizobiales;Pleomorphomonadaceae;Chthonobacter	1.0956	0.0184405	0.983534	0.00623195	FDH228
11991	Bacteria;Patescibacteria;Microgenomatia;Candidatus_Woykebacteria;Candidatus_Woykebacteria;Candidatus_Woykebacteria	Bacteria;Proteobacteria;Alphaproteobacteria;Rhizobiales;Pleomorphomonadaceae;Chthonobacter	1.0956	0.0184405	0.983534	0.00623195	FDH228
11992	Bacteria;Actinobacteriota;Actinobacteria;Streptosporangiales;Thermomonosporaceae;Spirillospora	Bacteria;Proteobacteria;Alphaproteobacteria;Rhizobiales;Pleomorphomonadaceae;Chthonobacter	1.29193	0.00540977	0.913065	0.0389428	FDH228
11994	Bacteria;Bacteroidota;Bacteroidia;Flavobacteriales;NS9_marine_group;NS9_marine_group	Bacteria;Proteobacteria;Alphaproteobacteria;Rhizobiales;Pleomorphomonadaceae;Chthonobacter	1	NA	1	0	FDH228
11999	Bacteria;Patescibacteria;Parcubacteria;Candidatus_Terrybacteria;Candidatus_Terrybacteria;Candidatus_Terrybacteria	Bacteria;Proteobacteria;Alphaproteobacteria;Rhizobiales;Pleomorphomonadaceae;Chthonobacter	1.0956	0.0184405	0.983534	0.00623195	FDH228
12000	Bacteria;Desulfobacterota;Syntrophobacteria;Syntrophobacterales;Syntrophobacteraceae;Syntrophobacter	Bacteria;Proteobacteria;Alphaproteobacteria;Rhizobiales;Pleomorphomonadaceae;Chthonobacter	1.0956	0.0184405	0.983534	0.00623195	FDH228
12033	Bacteria;Patescibacteria;Saccharimonadia;Saccharimonadales;Saccharimonadaceae;GTL1	Bacteria;Proteobacteria;Alphaproteobacteria;Rhizobiales;Pleomorphomonadaceae;Chthonobacter	1.33977	0.00411188	0.894886	0.0488166	FDH228
12194	Bacteria;Acidobacteriota;Acidobacteriae;Subgroup_2;Subgroup_2;Subgroup_2	Bacteria;Proteobacteria;Alphaproteobacteria;Rhizobiales;Pleomorphomonadaceae;Chthonobacter	1.0956	0.0184405	0.983534	0.00623195	FDH228
12250	Bacteria;Myxococcota;Polyangia;FFCH16767;FFCH16767;FFCH16767	Bacteria;Proteobacteria;Alphaproteobacteria;Rhizobiales;Pleomorphomonadaceae;Chthonobacter	1	NA	1	0	FDH228
12484	Bacteria;Cyanobacteria;Cyanobacteriia;Oxyphotobacteria_Incertae_Sedis;Unknown_Family;Leptolyngbya_EcFYyyy-00	Bacteria;Proteobacteria;Alphaproteobacteria;Rhizobiales;Pleomorphomonadaceae;Chthonobacter	1.17284	0.0111154	0.958009	0.0170505	FDH228
12517	Bacteria;Planctomycetota;Phycisphaerae;Phycisphaerales;Phycisphaeraceae;CL500-3	Bacteria;Proteobacteria;Alphaproteobacteria;Rhizobiales;Pleomorphomonadaceae;Chthonobacter	1	NA	1	0	FDH228
12636	Bacteria;Planctomycetota;Planctomycetes;Gemmatales;Gemmataceae;Tuwongella	Bacteria;Nitrospirota;Leptospirillia;Leptospirillales;Leptospirillaceae;Leptospirillum	1	NA	1	0	FDH228
12637	Bacteria;Firmicutes;Clostridia;Clostridia;Gracilibacteraceae;Gracilibacter	Bacteria;Nitrospirota;Leptospirillia;Leptospirillales;Leptospirillaceae;Leptospirillum	1	NA	1	0	FDH228
12638	Bacteria;Firmicutes;Bacilli;Bacillales;Bacillaceae;Anaerobacillus	Bacteria;Nitrospirota;Leptospirillia;Leptospirillales;Leptospirillaceae;Leptospirillum	1	NA	1	0	FDH228
12639	Bacteria;Bdellovibrionota;Oligoflexia;Oligoflexales;Oligoflexales;Oligoflexales	Bacteria;Nitrospirota;Leptospirillia;Leptospirillales;Leptospirillaceae;Leptospirillum	1.17284	0.0111154	0.958009	0.0170505	FDH228
12640	Bacteria;Firmicutes;Bacilli;Erysipelotrichales;Erysipelatoclostridiaceae;Erysipelatoclostridium	Bacteria;Nitrospirota;Leptospirillia;Leptospirillales;Leptospirillaceae;Leptospirillum	1	NA	1	0	FDH228
12641	Bacteria;Verrucomicrobiota;Kiritimatiellae;WCHB1-41;WCHB1-41;WCHB1-41	Bacteria;Nitrospirota;Leptospirillia;Leptospirillales;Leptospirillaceae;Leptospirillum	1	NA	1	0	FDH228
12642	Bacteria;Actinobacteriota;Actinobacteria;Pseudonocardiales;Pseudonocardiaceae;Actinoalloteichus	Bacteria;Nitrospirota;Leptospirillia;Leptospirillales;Leptospirillaceae;Leptospirillum	1.17284	0.0111154	0.958009	0.0170505	FDH228
12643	Bacteria;Firmicutes;Clostridia;Oscillospirales;Oscillospiraceae;NK4A214_group	Bacteria;Nitrospirota;Leptospirillia;Leptospirillales;Leptospirillaceae;Leptospirillum	1.0956	0.0184405	0.983534	0.00623195	FDH228
12644	Bacteria;Proteobacteria;Gammaproteobacteria;Xanthomonadales;Rhodanobacteraceae;Pseudofulvimonas	Bacteria;Nitrospirota;Leptospirillia;Leptospirillales;Leptospirillaceae;Leptospirillum	1.0956	0.0184405	0.983534	0.00623195	FDH228
12645	Bacteria;Proteobacteria;Gammaproteobacteria;Burkholderiales;Alcaligenaceae;Paenalcaligenes	Bacteria;Nitrospirota;Leptospirillia;Leptospirillales;Leptospirillaceae;Leptospirillum	1.0956	0.0184405	0.983534	0.00623195	FDH228
12646	Bacteria;Patescibacteria;Microgenomatia;Candidatus_Woykebacteria;Candidatus_Woykebacteria;Candidatus_Woykebacteria	Bacteria;Nitrospirota;Leptospirillia;Leptospirillales;Leptospirillaceae;Leptospirillum	1.0956	0.0184405	0.983534	0.00623195	FDH228
12647	Bacteria;Actinobacteriota;Actinobacteria;Streptosporangiales;Thermomonosporaceae;Spirillospora	Bacteria;Nitrospirota;Leptospirillia;Leptospirillales;Leptospirillaceae;Leptospirillum	1.29193	0.00540977	0.913065	0.0389428	FDH228
12649	Bacteria;Bacteroidota;Bacteroidia;Flavobacteriales;NS9_marine_group;NS9_marine_group	Bacteria;Nitrospirota;Leptospirillia;Leptospirillales;Leptospirillaceae;Leptospirillum	1	NA	1	0	FDH228
12654	Bacteria;Patescibacteria;Parcubacteria;Candidatus_Terrybacteria;Candidatus_Terrybacteria;Candidatus_Terrybacteria	Bacteria;Nitrospirota;Leptospirillia;Leptospirillales;Leptospirillaceae;Leptospirillum	1.0956	0.0184405	0.983534	0.00623195	FDH228
12655	Bacteria;Desulfobacterota;Syntrophobacteria;Syntrophobacterales;Syntrophobacteraceae;Syntrophobacter	Bacteria;Nitrospirota;Leptospirillia;Leptospirillales;Leptospirillaceae;Leptospirillum	1.0956	0.0184405	0.983534	0.00623195	FDH228
12688	Bacteria;Patescibacteria;Saccharimonadia;Saccharimonadales;Saccharimonadaceae;GTL1	Bacteria;Nitrospirota;Leptospirillia;Leptospirillales;Leptospirillaceae;Leptospirillum	1.33977	0.00411188	0.894886	0.0488166	FDH228
12849	Bacteria;Acidobacteriota;Acidobacteriae;Subgroup_2;Subgroup_2;Subgroup_2	Bacteria;Nitrospirota;Leptospirillia;Leptospirillales;Leptospirillaceae;Leptospirillum	1.0956	0.0184405	0.983534	0.00623195	FDH228
12905	Bacteria;Myxococcota;Polyangia;FFCH16767;FFCH16767;FFCH16767	Bacteria;Nitrospirota;Leptospirillia;Leptospirillales;Leptospirillaceae;Leptospirillum	1	NA	1	0	FDH228
13139	Bacteria;Cyanobacteria;Cyanobacteriia;Oxyphotobacteria_Incertae_Sedis;Unknown_Family;Leptolyngbya_EcFYyyy-00	Bacteria;Nitrospirota;Leptospirillia;Leptospirillales;Leptospirillaceae;Leptospirillum	1.17284	0.0111154	0.958009	0.0170505	FDH228
13172	Bacteria;Planctomycetota;Phycisphaerae;Phycisphaerales;Phycisphaeraceae;CL500-3	Bacteria;Nitrospirota;Leptospirillia;Leptospirillales;Leptospirillaceae;Leptospirillum	1	NA	1	0	FDH228
13291	Bacteria;Firmicutes;Clostridia;Clostridia;Gracilibacteraceae;Gracilibacter	Bacteria;Planctomycetota;Planctomycetes;Gemmatales;Gemmataceae;Tuwongella	1	NA	1	0	FDH228
13292	Bacteria;Firmicutes;Bacilli;Bacillales;Bacillaceae;Anaerobacillus	Bacteria;Planctomycetota;Planctomycetes;Gemmatales;Gemmataceae;Tuwongella	1	NA	1	0	FDH228
13293	Bacteria;Bdellovibrionota;Oligoflexia;Oligoflexales;Oligoflexales;Oligoflexales	Bacteria;Planctomycetota;Planctomycetes;Gemmatales;Gemmataceae;Tuwongella	1.17284	0.0111154	0.958009	0.0170505	FDH228
13294	Bacteria;Firmicutes;Bacilli;Erysipelotrichales;Erysipelatoclostridiaceae;Erysipelatoclostridium	Bacteria;Planctomycetota;Planctomycetes;Gemmatales;Gemmataceae;Tuwongella	1	NA	1	0	FDH228
13295	Bacteria;Verrucomicrobiota;Kiritimatiellae;WCHB1-41;WCHB1-41;WCHB1-41	Bacteria;Planctomycetota;Planctomycetes;Gemmatales;Gemmataceae;Tuwongella	1	NA	1	0	FDH228
13296	Bacteria;Actinobacteriota;Actinobacteria;Pseudonocardiales;Pseudonocardiaceae;Actinoalloteichus	Bacteria;Planctomycetota;Planctomycetes;Gemmatales;Gemmataceae;Tuwongella	1.17284	0.0111154	0.958009	0.0170505	FDH228
13297	Bacteria;Firmicutes;Clostridia;Oscillospirales;Oscillospiraceae;NK4A214_group	Bacteria;Planctomycetota;Planctomycetes;Gemmatales;Gemmataceae;Tuwongella	1.0956	0.0184405	0.983534	0.00623195	FDH228
13298	Bacteria;Proteobacteria;Gammaproteobacteria;Xanthomonadales;Rhodanobacteraceae;Pseudofulvimonas	Bacteria;Planctomycetota;Planctomycetes;Gemmatales;Gemmataceae;Tuwongella	1.0956	0.0184405	0.983534	0.00623195	FDH228
13299	Bacteria;Proteobacteria;Gammaproteobacteria;Burkholderiales;Alcaligenaceae;Paenalcaligenes	Bacteria;Planctomycetota;Planctomycetes;Gemmatales;Gemmataceae;Tuwongella	1.0956	0.0184405	0.983534	0.00623195	FDH228
13300	Bacteria;Patescibacteria;Microgenomatia;Candidatus_Woykebacteria;Candidatus_Woykebacteria;Candidatus_Woykebacteria	Bacteria;Planctomycetota;Planctomycetes;Gemmatales;Gemmataceae;Tuwongella	1.0956	0.0184405	0.983534	0.00623195	FDH228
13301	Bacteria;Actinobacteriota;Actinobacteria;Streptosporangiales;Thermomonosporaceae;Spirillospora	Bacteria;Planctomycetota;Planctomycetes;Gemmatales;Gemmataceae;Tuwongella	1.29193	0.00540977	0.913065	0.0389428	FDH228
13303	Bacteria;Bacteroidota;Bacteroidia;Flavobacteriales;NS9_marine_group;NS9_marine_group	Bacteria;Planctomycetota;Planctomycetes;Gemmatales;Gemmataceae;Tuwongella	1	NA	1	0	FDH228
13308	Bacteria;Patescibacteria;Parcubacteria;Candidatus_Terrybacteria;Candidatus_Terrybacteria;Candidatus_Terrybacteria	Bacteria;Planctomycetota;Planctomycetes;Gemmatales;Gemmataceae;Tuwongella	1.0956	0.0184405	0.983534	0.00623195	FDH228
13309	Bacteria;Desulfobacterota;Syntrophobacteria;Syntrophobacterales;Syntrophobacteraceae;Syntrophobacter	Bacteria;Planctomycetota;Planctomycetes;Gemmatales;Gemmataceae;Tuwongella	1.0956	0.0184405	0.983534	0.00623195	FDH228
13342	Bacteria;Patescibacteria;Saccharimonadia;Saccharimonadales;Saccharimonadaceae;GTL1	Bacteria;Planctomycetota;Planctomycetes;Gemmatales;Gemmataceae;Tuwongella	1.33977	0.00411188	0.894886	0.0488166	FDH228
13503	Bacteria;Acidobacteriota;Acidobacteriae;Subgroup_2;Subgroup_2;Subgroup_2	Bacteria;Planctomycetota;Planctomycetes;Gemmatales;Gemmataceae;Tuwongella	1.0956	0.0184405	0.983534	0.00623195	FDH228
13559	Bacteria;Myxococcota;Polyangia;FFCH16767;FFCH16767;FFCH16767	Bacteria;Planctomycetota;Planctomycetes;Gemmatales;Gemmataceae;Tuwongella	1	NA	1	0	FDH228
13793	Bacteria;Cyanobacteria;Cyanobacteriia;Oxyphotobacteria_Incertae_Sedis;Unknown_Family;Leptolyngbya_EcFYyyy-00	Bacteria;Planctomycetota;Planctomycetes;Gemmatales;Gemmataceae;Tuwongella	1.17284	0.0111154	0.958009	0.0170505	FDH228
13826	Bacteria;Planctomycetota;Phycisphaerae;Phycisphaerales;Phycisphaeraceae;CL500-3	Bacteria;Planctomycetota;Planctomycetes;Gemmatales;Gemmataceae;Tuwongella	1	NA	1	0	FDH228
13945	Bacteria;Firmicutes;Bacilli;Bacillales;Bacillaceae;Anaerobacillus	Bacteria;Firmicutes;Clostridia;Clostridia;Gracilibacteraceae;Gracilibacter	1	NA	1	0	FDH228
13946	Bacteria;Bdellovibrionota;Oligoflexia;Oligoflexales;Oligoflexales;Oligoflexales	Bacteria;Firmicutes;Clostridia;Clostridia;Gracilibacteraceae;Gracilibacter	1.17284	0.0111154	0.958009	0.0170505	FDH228
13947	Bacteria;Firmicutes;Bacilli;Erysipelotrichales;Erysipelatoclostridiaceae;Erysipelatoclostridium	Bacteria;Firmicutes;Clostridia;Clostridia;Gracilibacteraceae;Gracilibacter	1	NA	1	0	FDH228
13948	Bacteria;Verrucomicrobiota;Kiritimatiellae;WCHB1-41;WCHB1-41;WCHB1-41	Bacteria;Firmicutes;Clostridia;Clostridia;Gracilibacteraceae;Gracilibacter	1	NA	1	0	FDH228
13949	Bacteria;Actinobacteriota;Actinobacteria;Pseudonocardiales;Pseudonocardiaceae;Actinoalloteichus	Bacteria;Firmicutes;Clostridia;Clostridia;Gracilibacteraceae;Gracilibacter	1.17284	0.0111154	0.958009	0.0170505	FDH228
13950	Bacteria;Firmicutes;Clostridia;Oscillospirales;Oscillospiraceae;NK4A214_group	Bacteria;Firmicutes;Clostridia;Clostridia;Gracilibacteraceae;Gracilibacter	1.0956	0.0184405	0.983534	0.00623195	FDH228
13951	Bacteria;Proteobacteria;Gammaproteobacteria;Xanthomonadales;Rhodanobacteraceae;Pseudofulvimonas	Bacteria;Firmicutes;Clostridia;Clostridia;Gracilibacteraceae;Gracilibacter	1.0956	0.0184405	0.983534	0.00623195	FDH228
13952	Bacteria;Proteobacteria;Gammaproteobacteria;Burkholderiales;Alcaligenaceae;Paenalcaligenes	Bacteria;Firmicutes;Clostridia;Clostridia;Gracilibacteraceae;Gracilibacter	1.0956	0.0184405	0.983534	0.00623195	FDH228
13953	Bacteria;Patescibacteria;Microgenomatia;Candidatus_Woykebacteria;Candidatus_Woykebacteria;Candidatus_Woykebacteria	Bacteria;Firmicutes;Clostridia;Clostridia;Gracilibacteraceae;Gracilibacter	1.0956	0.0184405	0.983534	0.00623195	FDH228
13954	Bacteria;Actinobacteriota;Actinobacteria;Streptosporangiales;Thermomonosporaceae;Spirillospora	Bacteria;Firmicutes;Clostridia;Clostridia;Gracilibacteraceae;Gracilibacter	1.29193	0.00540977	0.913065	0.0389428	FDH228
13956	Bacteria;Bacteroidota;Bacteroidia;Flavobacteriales;NS9_marine_group;NS9_marine_group	Bacteria;Firmicutes;Clostridia;Clostridia;Gracilibacteraceae;Gracilibacter	1	NA	1	0	FDH228
13961	Bacteria;Patescibacteria;Parcubacteria;Candidatus_Terrybacteria;Candidatus_Terrybacteria;Candidatus_Terrybacteria	Bacteria;Firmicutes;Clostridia;Clostridia;Gracilibacteraceae;Gracilibacter	1.0956	0.0184405	0.983534	0.00623195	FDH228
13962	Bacteria;Desulfobacterota;Syntrophobacteria;Syntrophobacterales;Syntrophobacteraceae;Syntrophobacter	Bacteria;Firmicutes;Clostridia;Clostridia;Gracilibacteraceae;Gracilibacter	1.0956	0.0184405	0.983534	0.00623195	FDH228
13995	Bacteria;Patescibacteria;Saccharimonadia;Saccharimonadales;Saccharimonadaceae;GTL1	Bacteria;Firmicutes;Clostridia;Clostridia;Gracilibacteraceae;Gracilibacter	1.33977	0.00411188	0.894886	0.0488166	FDH228
14156	Bacteria;Acidobacteriota;Acidobacteriae;Subgroup_2;Subgroup_2;Subgroup_2	Bacteria;Firmicutes;Clostridia;Clostridia;Gracilibacteraceae;Gracilibacter	1.0956	0.0184405	0.983534	0.00623195	FDH228
14212	Bacteria;Myxococcota;Polyangia;FFCH16767;FFCH16767;FFCH16767	Bacteria;Firmicutes;Clostridia;Clostridia;Gracilibacteraceae;Gracilibacter	1	NA	1	0	FDH228
14446	Bacteria;Cyanobacteria;Cyanobacteriia;Oxyphotobacteria_Incertae_Sedis;Unknown_Family;Leptolyngbya_EcFYyyy-00	Bacteria;Firmicutes;Clostridia;Clostridia;Gracilibacteraceae;Gracilibacter	1.17284	0.0111154	0.958009	0.0170505	FDH228
14479	Bacteria;Planctomycetota;Phycisphaerae;Phycisphaerales;Phycisphaeraceae;CL500-3	Bacteria;Firmicutes;Clostridia;Clostridia;Gracilibacteraceae;Gracilibacter	1	NA	1	0	FDH228
14598	Bacteria;Bdellovibrionota;Oligoflexia;Oligoflexales;Oligoflexales;Oligoflexales	Bacteria;Firmicutes;Bacilli;Bacillales;Bacillaceae;Anaerobacillus	1.17284	0.0111154	0.958009	0.0170505	FDH228
14599	Bacteria;Firmicutes;Bacilli;Erysipelotrichales;Erysipelatoclostridiaceae;Erysipelatoclostridium	Bacteria;Firmicutes;Bacilli;Bacillales;Bacillaceae;Anaerobacillus	1	NA	1	0	FDH228
14600	Bacteria;Verrucomicrobiota;Kiritimatiellae;WCHB1-41;WCHB1-41;WCHB1-41	Bacteria;Firmicutes;Bacilli;Bacillales;Bacillaceae;Anaerobacillus	1	NA	1	0	FDH228
14601	Bacteria;Actinobacteriota;Actinobacteria;Pseudonocardiales;Pseudonocardiaceae;Actinoalloteichus	Bacteria;Firmicutes;Bacilli;Bacillales;Bacillaceae;Anaerobacillus	1.17284	0.0111154	0.958009	0.0170505	FDH228
14602	Bacteria;Firmicutes;Clostridia;Oscillospirales;Oscillospiraceae;NK4A214_group	Bacteria;Firmicutes;Bacilli;Bacillales;Bacillaceae;Anaerobacillus	1.0956	0.0184405	0.983534	0.00623195	FDH228
14603	Bacteria;Proteobacteria;Gammaproteobacteria;Xanthomonadales;Rhodanobacteraceae;Pseudofulvimonas	Bacteria;Firmicutes;Bacilli;Bacillales;Bacillaceae;Anaerobacillus	1.0956	0.0184405	0.983534	0.00623195	FDH228
14604	Bacteria;Proteobacteria;Gammaproteobacteria;Burkholderiales;Alcaligenaceae;Paenalcaligenes	Bacteria;Firmicutes;Bacilli;Bacillales;Bacillaceae;Anaerobacillus	1.0956	0.0184405	0.983534	0.00623195	FDH228
14605	Bacteria;Patescibacteria;Microgenomatia;Candidatus_Woykebacteria;Candidatus_Woykebacteria;Candidatus_Woykebacteria	Bacteria;Firmicutes;Bacilli;Bacillales;Bacillaceae;Anaerobacillus	1.0956	0.0184405	0.983534	0.00623195	FDH228
14606	Bacteria;Actinobacteriota;Actinobacteria;Streptosporangiales;Thermomonosporaceae;Spirillospora	Bacteria;Firmicutes;Bacilli;Bacillales;Bacillaceae;Anaerobacillus	1.29193	0.00540977	0.913065	0.0389428	FDH228
14608	Bacteria;Bacteroidota;Bacteroidia;Flavobacteriales;NS9_marine_group;NS9_marine_group	Bacteria;Firmicutes;Bacilli;Bacillales;Bacillaceae;Anaerobacillus	1	NA	1	0	FDH228
14613	Bacteria;Patescibacteria;Parcubacteria;Candidatus_Terrybacteria;Candidatus_Terrybacteria;Candidatus_Terrybacteria	Bacteria;Firmicutes;Bacilli;Bacillales;Bacillaceae;Anaerobacillus	1.0956	0.0184405	0.983534	0.00623195	FDH228
14614	Bacteria;Desulfobacterota;Syntrophobacteria;Syntrophobacterales;Syntrophobacteraceae;Syntrophobacter	Bacteria;Firmicutes;Bacilli;Bacillales;Bacillaceae;Anaerobacillus	1.0956	0.0184405	0.983534	0.00623195	FDH228
14647	Bacteria;Patescibacteria;Saccharimonadia;Saccharimonadales;Saccharimonadaceae;GTL1	Bacteria;Firmicutes;Bacilli;Bacillales;Bacillaceae;Anaerobacillus	1.33977	0.00411188	0.894886	0.0488166	FDH228
14808	Bacteria;Acidobacteriota;Acidobacteriae;Subgroup_2;Subgroup_2;Subgroup_2	Bacteria;Firmicutes;Bacilli;Bacillales;Bacillaceae;Anaerobacillus	1.0956	0.0184405	0.983534	0.00623195	FDH228
14864	Bacteria;Myxococcota;Polyangia;FFCH16767;FFCH16767;FFCH16767	Bacteria;Firmicutes;Bacilli;Bacillales;Bacillaceae;Anaerobacillus	1	NA	1	0	FDH228
15098	Bacteria;Cyanobacteria;Cyanobacteriia;Oxyphotobacteria_Incertae_Sedis;Unknown_Family;Leptolyngbya_EcFYyyy-00	Bacteria;Firmicutes;Bacilli;Bacillales;Bacillaceae;Anaerobacillus	1.17284	0.0111154	0.958009	0.0170505	FDH228
15131	Bacteria;Planctomycetota;Phycisphaerae;Phycisphaerales;Phycisphaeraceae;CL500-3	Bacteria;Firmicutes;Bacilli;Bacillales;Bacillaceae;Anaerobacillus	1	NA	1	0	FDH228
15250	Bacteria;Firmicutes;Bacilli;Erysipelotrichales;Erysipelatoclostridiaceae;Erysipelatoclostridium	Bacteria;Bdellovibrionota;Oligoflexia;Oligoflexales;Oligoflexales;Oligoflexales	0.852631	0.0111154	0.958009	0.0170505	FDH228
15251	Bacteria;Verrucomicrobiota;Kiritimatiellae;WCHB1-41;WCHB1-41;WCHB1-41	Bacteria;Bdellovibrionota;Oligoflexia;Oligoflexales;Oligoflexales;Oligoflexales	0.852631	0.0111154	0.958009	0.0170505	FDH228
15252	Bacteria;Actinobacteriota;Actinobacteria;Pseudonocardiales;Pseudonocardiaceae;Actinoalloteichus	Bacteria;Bdellovibrionota;Oligoflexia;Oligoflexales;Oligoflexales;Oligoflexales	1	NA	1	0	FDH228
15253	Bacteria;Firmicutes;Clostridia;Oscillospirales;Oscillospiraceae;NK4A214_group	Bacteria;Bdellovibrionota;Oligoflexia;Oligoflexales;Oligoflexales;Oligoflexales	0.934146	0.00540977	0.993974	0.00267033	FDH228
15254	Bacteria;Proteobacteria;Gammaproteobacteria;Xanthomonadales;Rhodanobacteraceae;Pseudofulvimonas	Bacteria;Bdellovibrionota;Oligoflexia;Oligoflexales;Oligoflexales;Oligoflexales	0.934146	0.00540977	0.993974	0.00267033	FDH228
15255	Bacteria;Proteobacteria;Gammaproteobacteria;Burkholderiales;Alcaligenaceae;Paenalcaligenes	Bacteria;Bdellovibrionota;Oligoflexia;Oligoflexales;Oligoflexales;Oligoflexales	0.934146	0.00540977	0.993974	0.00267033	FDH228
15256	Bacteria;Patescibacteria;Microgenomatia;Candidatus_Woykebacteria;Candidatus_Woykebacteria;Candidatus_Woykebacteria	Bacteria;Bdellovibrionota;Oligoflexia;Oligoflexales;Oligoflexales;Oligoflexales	0.934146	0.00540977	0.993974	0.00267033	FDH228
15257	Bacteria;Actinobacteriota;Actinobacteria;Streptosporangiales;Thermomonosporaceae;Spirillospora	Bacteria;Bdellovibrionota;Oligoflexia;Oligoflexales;Oligoflexales;Oligoflexales	1.10154	0.00158255	0.991391	0.00449602	FDH228
15258	Bacteria;Patescibacteria;Gracilibacteria;Gracilibacteria;Gracilibacteria;Gracilibacteria	Bacteria;Bdellovibrionota;Oligoflexia;Oligoflexales;Oligoflexales;Oligoflexales	1.41093	0.00023923	0.927797	0.0477591	FDH228
15259	Bacteria;Bacteroidota;Bacteroidia;Flavobacteriales;NS9_marine_group;NS9_marine_group	Bacteria;Bdellovibrionota;Oligoflexia;Oligoflexales;Oligoflexales;Oligoflexales	0.852631	0.0111154	0.958009	0.0170505	FDH228
15264	Bacteria;Patescibacteria;Parcubacteria;Candidatus_Terrybacteria;Candidatus_Terrybacteria;Candidatus_Terrybacteria	Bacteria;Bdellovibrionota;Oligoflexia;Oligoflexales;Oligoflexales;Oligoflexales	0.934146	0.00540977	0.993974	0.00267033	FDH228
15265	Bacteria;Desulfobacterota;Syntrophobacteria;Syntrophobacterales;Syntrophobacteraceae;Syntrophobacter	Bacteria;Bdellovibrionota;Oligoflexia;Oligoflexales;Oligoflexales;Oligoflexales	0.934146	0.00540977	0.993974	0.00267033	FDH228
15298	Bacteria;Patescibacteria;Saccharimonadia;Saccharimonadales;Saccharimonadaceae;GTL1	Bacteria;Bdellovibrionota;Oligoflexia;Oligoflexales;Oligoflexales;Oligoflexales	1.14233	0.00120731	0.984752	0.00825519	FDH228
15459	Bacteria;Acidobacteriota;Acidobacteriae;Subgroup_2;Subgroup_2;Subgroup_2	Bacteria;Bdellovibrionota;Oligoflexia;Oligoflexales;Oligoflexales;Oligoflexales	0.934146	0.00540977	0.993974	0.00267033	FDH228
15515	Bacteria;Myxococcota;Polyangia;FFCH16767;FFCH16767;FFCH16767	Bacteria;Bdellovibrionota;Oligoflexia;Oligoflexales;Oligoflexales;Oligoflexales	0.852631	0.0111154	0.958009	0.0170505	FDH228
15518	Bacteria;Patescibacteria;Parcubacteria;Candidatus_Moranbacteria;Candidatus_Moranbacteria;Candidatus_Moranbacteria	Bacteria;Bdellovibrionota;Oligoflexia;Oligoflexales;Oligoflexales;Oligoflexales	1.12409	0.451313	0.679478	0.0996886	FDH228
15749	Bacteria;Cyanobacteria;Cyanobacteriia;Oxyphotobacteria_Incertae_Sedis;Unknown_Family;Leptolyngbya_EcFYyyy-00	Bacteria;Bdellovibrionota;Oligoflexia;Oligoflexales;Oligoflexales;Oligoflexales	1	NA	1	0	FDH228
15782	Bacteria;Planctomycetota;Phycisphaerae;Phycisphaerales;Phycisphaeraceae;CL500-3	Bacteria;Bdellovibrionota;Oligoflexia;Oligoflexales;Oligoflexales;Oligoflexales	0.852631	0.0111154	0.958009	0.0170505	FDH228
15901	Bacteria;Verrucomicrobiota;Kiritimatiellae;WCHB1-41;WCHB1-41;WCHB1-41	Bacteria;Firmicutes;Bacilli;Erysipelotrichales;Erysipelatoclostridiaceae;Erysipelatoclostridium	1	NA	1	0	FDH228
15902	Bacteria;Actinobacteriota;Actinobacteria;Pseudonocardiales;Pseudonocardiaceae;Actinoalloteichus	Bacteria;Firmicutes;Bacilli;Erysipelotrichales;Erysipelatoclostridiaceae;Erysipelatoclostridium	1.17284	0.0111154	0.958009	0.0170505	FDH228
15903	Bacteria;Firmicutes;Clostridia;Oscillospirales;Oscillospiraceae;NK4A214_group	Bacteria;Firmicutes;Bacilli;Erysipelotrichales;Erysipelatoclostridiaceae;Erysipelatoclostridium	1.0956	0.0184405	0.983534	0.00623195	FDH228
15904	Bacteria;Proteobacteria;Gammaproteobacteria;Xanthomonadales;Rhodanobacteraceae;Pseudofulvimonas	Bacteria;Firmicutes;Bacilli;Erysipelotrichales;Erysipelatoclostridiaceae;Erysipelatoclostridium	1.0956	0.0184405	0.983534	0.00623195	FDH228
15905	Bacteria;Proteobacteria;Gammaproteobacteria;Burkholderiales;Alcaligenaceae;Paenalcaligenes	Bacteria;Firmicutes;Bacilli;Erysipelotrichales;Erysipelatoclostridiaceae;Erysipelatoclostridium	1.0956	0.0184405	0.983534	0.00623195	FDH228
15906	Bacteria;Patescibacteria;Microgenomatia;Candidatus_Woykebacteria;Candidatus_Woykebacteria;Candidatus_Woykebacteria	Bacteria;Firmicutes;Bacilli;Erysipelotrichales;Erysipelatoclostridiaceae;Erysipelatoclostridium	1.0956	0.0184405	0.983534	0.00623195	FDH228
15907	Bacteria;Actinobacteriota;Actinobacteria;Streptosporangiales;Thermomonosporaceae;Spirillospora	Bacteria;Firmicutes;Bacilli;Erysipelotrichales;Erysipelatoclostridiaceae;Erysipelatoclostridium	1.29193	0.00540977	0.913065	0.0389428	FDH228
15909	Bacteria;Bacteroidota;Bacteroidia;Flavobacteriales;NS9_marine_group;NS9_marine_group	Bacteria;Firmicutes;Bacilli;Erysipelotrichales;Erysipelatoclostridiaceae;Erysipelatoclostridium	1	NA	1	0	FDH228
15914	Bacteria;Patescibacteria;Parcubacteria;Candidatus_Terrybacteria;Candidatus_Terrybacteria;Candidatus_Terrybacteria	Bacteria;Firmicutes;Bacilli;Erysipelotrichales;Erysipelatoclostridiaceae;Erysipelatoclostridium	1.0956	0.0184405	0.983534	0.00623195	FDH228
15915	Bacteria;Desulfobacterota;Syntrophobacteria;Syntrophobacterales;Syntrophobacteraceae;Syntrophobacter	Bacteria;Firmicutes;Bacilli;Erysipelotrichales;Erysipelatoclostridiaceae;Erysipelatoclostridium	1.0956	0.0184405	0.983534	0.00623195	FDH228
15948	Bacteria;Patescibacteria;Saccharimonadia;Saccharimonadales;Saccharimonadaceae;GTL1	Bacteria;Firmicutes;Bacilli;Erysipelotrichales;Erysipelatoclostridiaceae;Erysipelatoclostridium	1.33977	0.00411188	0.894886	0.0488166	FDH228
16109	Bacteria;Acidobacteriota;Acidobacteriae;Subgroup_2;Subgroup_2;Subgroup_2	Bacteria;Firmicutes;Bacilli;Erysipelotrichales;Erysipelatoclostridiaceae;Erysipelatoclostridium	1.0956	0.0184405	0.983534	0.00623195	FDH228
16165	Bacteria;Myxococcota;Polyangia;FFCH16767;FFCH16767;FFCH16767	Bacteria;Firmicutes;Bacilli;Erysipelotrichales;Erysipelatoclostridiaceae;Erysipelatoclostridium	1	NA	1	0	FDH228
16399	Bacteria;Cyanobacteria;Cyanobacteriia;Oxyphotobacteria_Incertae_Sedis;Unknown_Family;Leptolyngbya_EcFYyyy-00	Bacteria;Firmicutes;Bacilli;Erysipelotrichales;Erysipelatoclostridiaceae;Erysipelatoclostridium	1.17284	0.0111154	0.958009	0.0170505	FDH228
16432	Bacteria;Planctomycetota;Phycisphaerae;Phycisphaerales;Phycisphaeraceae;CL500-3	Bacteria;Firmicutes;Bacilli;Erysipelotrichales;Erysipelatoclostridiaceae;Erysipelatoclostridium	1	NA	1	0	FDH228
16551	Bacteria;Actinobacteriota;Actinobacteria;Pseudonocardiales;Pseudonocardiaceae;Actinoalloteichus	Bacteria;Verrucomicrobiota;Kiritimatiellae;WCHB1-41;WCHB1-41;WCHB1-41	1.17284	0.0111154	0.958009	0.0170505	FDH228
16552	Bacteria;Firmicutes;Clostridia;Oscillospirales;Oscillospiraceae;NK4A214_group	Bacteria;Verrucomicrobiota;Kiritimatiellae;WCHB1-41;WCHB1-41;WCHB1-41	1.0956	0.0184405	0.983534	0.00623195	FDH228
16553	Bacteria;Proteobacteria;Gammaproteobacteria;Xanthomonadales;Rhodanobacteraceae;Pseudofulvimonas	Bacteria;Verrucomicrobiota;Kiritimatiellae;WCHB1-41;WCHB1-41;WCHB1-41	1.0956	0.0184405	0.983534	0.00623195	FDH228
16554	Bacteria;Proteobacteria;Gammaproteobacteria;Burkholderiales;Alcaligenaceae;Paenalcaligenes	Bacteria;Verrucomicrobiota;Kiritimatiellae;WCHB1-41;WCHB1-41;WCHB1-41	1.0956	0.0184405	0.983534	0.00623195	FDH228
16555	Bacteria;Patescibacteria;Microgenomatia;Candidatus_Woykebacteria;Candidatus_Woykebacteria;Candidatus_Woykebacteria	Bacteria;Verrucomicrobiota;Kiritimatiellae;WCHB1-41;WCHB1-41;WCHB1-41	1.0956	0.0184405	0.983534	0.00623195	FDH228
16556	Bacteria;Actinobacteriota;Actinobacteria;Streptosporangiales;Thermomonosporaceae;Spirillospora	Bacteria;Verrucomicrobiota;Kiritimatiellae;WCHB1-41;WCHB1-41;WCHB1-41	1.29193	0.00540977	0.913065	0.0389428	FDH228
16558	Bacteria;Bacteroidota;Bacteroidia;Flavobacteriales;NS9_marine_group;NS9_marine_group	Bacteria;Verrucomicrobiota;Kiritimatiellae;WCHB1-41;WCHB1-41;WCHB1-41	1	NA	1	0	FDH228
16563	Bacteria;Patescibacteria;Parcubacteria;Candidatus_Terrybacteria;Candidatus_Terrybacteria;Candidatus_Terrybacteria	Bacteria;Verrucomicrobiota;Kiritimatiellae;WCHB1-41;WCHB1-41;WCHB1-41	1.0956	0.0184405	0.983534	0.00623195	FDH228
16564	Bacteria;Desulfobacterota;Syntrophobacteria;Syntrophobacterales;Syntrophobacteraceae;Syntrophobacter	Bacteria;Verrucomicrobiota;Kiritimatiellae;WCHB1-41;WCHB1-41;WCHB1-41	1.0956	0.0184405	0.983534	0.00623195	FDH228
16597	Bacteria;Patescibacteria;Saccharimonadia;Saccharimonadales;Saccharimonadaceae;GTL1	Bacteria;Verrucomicrobiota;Kiritimatiellae;WCHB1-41;WCHB1-41;WCHB1-41	1.33977	0.00411188	0.894886	0.0488166	FDH228
16758	Bacteria;Acidobacteriota;Acidobacteriae;Subgroup_2;Subgroup_2;Subgroup_2	Bacteria;Verrucomicrobiota;Kiritimatiellae;WCHB1-41;WCHB1-41;WCHB1-41	1.0956	0.0184405	0.983534	0.00623195	FDH228
16814	Bacteria;Myxococcota;Polyangia;FFCH16767;FFCH16767;FFCH16767	Bacteria;Verrucomicrobiota;Kiritimatiellae;WCHB1-41;WCHB1-41;WCHB1-41	1	NA	1	0	FDH228
17048	Bacteria;Cyanobacteria;Cyanobacteriia;Oxyphotobacteria_Incertae_Sedis;Unknown_Family;Leptolyngbya_EcFYyyy-00	Bacteria;Verrucomicrobiota;Kiritimatiellae;WCHB1-41;WCHB1-41;WCHB1-41	1.17284	0.0111154	0.958009	0.0170505	FDH228
17081	Bacteria;Planctomycetota;Phycisphaerae;Phycisphaerales;Phycisphaeraceae;CL500-3	Bacteria;Verrucomicrobiota;Kiritimatiellae;WCHB1-41;WCHB1-41;WCHB1-41	1	NA	1	0	FDH228
17200	Bacteria;Firmicutes;Clostridia;Oscillospirales;Oscillospiraceae;NK4A214_group	Bacteria;Actinobacteriota;Actinobacteria;Pseudonocardiales;Pseudonocardiaceae;Actinoalloteichus	0.934146	0.00540977	0.993974	0.00267033	FDH228
17201	Bacteria;Proteobacteria;Gammaproteobacteria;Xanthomonadales;Rhodanobacteraceae;Pseudofulvimonas	Bacteria;Actinobacteriota;Actinobacteria;Pseudonocardiales;Pseudonocardiaceae;Actinoalloteichus	0.934146	0.00540977	0.993974	0.00267033	FDH228
17202	Bacteria;Proteobacteria;Gammaproteobacteria;Burkholderiales;Alcaligenaceae;Paenalcaligenes	Bacteria;Actinobacteriota;Actinobacteria;Pseudonocardiales;Pseudonocardiaceae;Actinoalloteichus	0.934146	0.00540977	0.993974	0.00267033	FDH228
17203	Bacteria;Patescibacteria;Microgenomatia;Candidatus_Woykebacteria;Candidatus_Woykebacteria;Candidatus_Woykebacteria	Bacteria;Actinobacteriota;Actinobacteria;Pseudonocardiales;Pseudonocardiaceae;Actinoalloteichus	0.934146	0.00540977	0.993974	0.00267033	FDH228
17204	Bacteria;Actinobacteriota;Actinobacteria;Streptosporangiales;Thermomonosporaceae;Spirillospora	Bacteria;Actinobacteriota;Actinobacteria;Pseudonocardiales;Pseudonocardiaceae;Actinoalloteichus	1.10154	0.00158255	0.991391	0.00449602	FDH228
17205	Bacteria;Patescibacteria;Gracilibacteria;Gracilibacteria;Gracilibacteria;Gracilibacteria	Bacteria;Actinobacteriota;Actinobacteria;Pseudonocardiales;Pseudonocardiaceae;Actinoalloteichus	1.41093	0.00023923	0.927797	0.0477591	FDH228
17206	Bacteria;Bacteroidota;Bacteroidia;Flavobacteriales;NS9_marine_group;NS9_marine_group	Bacteria;Actinobacteriota;Actinobacteria;Pseudonocardiales;Pseudonocardiaceae;Actinoalloteichus	0.852631	0.0111154	0.958009	0.0170505	FDH228
17211	Bacteria;Patescibacteria;Parcubacteria;Candidatus_Terrybacteria;Candidatus_Terrybacteria;Candidatus_Terrybacteria	Bacteria;Actinobacteriota;Actinobacteria;Pseudonocardiales;Pseudonocardiaceae;Actinoalloteichus	0.934146	0.00540977	0.993974	0.00267033	FDH228
17212	Bacteria;Desulfobacterota;Syntrophobacteria;Syntrophobacterales;Syntrophobacteraceae;Syntrophobacter	Bacteria;Actinobacteriota;Actinobacteria;Pseudonocardiales;Pseudonocardiaceae;Actinoalloteichus	0.934146	0.00540977	0.993974	0.00267033	FDH228
17245	Bacteria;Patescibacteria;Saccharimonadia;Saccharimonadales;Saccharimonadaceae;GTL1	Bacteria;Actinobacteriota;Actinobacteria;Pseudonocardiales;Pseudonocardiaceae;Actinoalloteichus	1.14233	0.00120731	0.984752	0.00825519	FDH228
17406	Bacteria;Acidobacteriota;Acidobacteriae;Subgroup_2;Subgroup_2;Subgroup_2	Bacteria;Actinobacteriota;Actinobacteria;Pseudonocardiales;Pseudonocardiaceae;Actinoalloteichus	0.934146	0.00540977	0.993974	0.00267033	FDH228
17462	Bacteria;Myxococcota;Polyangia;FFCH16767;FFCH16767;FFCH16767	Bacteria;Actinobacteriota;Actinobacteria;Pseudonocardiales;Pseudonocardiaceae;Actinoalloteichus	0.852631	0.0111154	0.958009	0.0170505	FDH228
17465	Bacteria;Patescibacteria;Parcubacteria;Candidatus_Moranbacteria;Candidatus_Moranbacteria;Candidatus_Moranbacteria	Bacteria;Actinobacteriota;Actinobacteria;Pseudonocardiales;Pseudonocardiaceae;Actinoalloteichus	1.12409	0.451313	0.679478	0.0996886	FDH228
17696	Bacteria;Cyanobacteria;Cyanobacteriia;Oxyphotobacteria_Incertae_Sedis;Unknown_Family;Leptolyngbya_EcFYyyy-00	Bacteria;Actinobacteriota;Actinobacteria;Pseudonocardiales;Pseudonocardiaceae;Actinoalloteichus	1	NA	1	0	FDH228
17729	Bacteria;Planctomycetota;Phycisphaerae;Phycisphaerales;Phycisphaeraceae;CL500-3	Bacteria;Actinobacteriota;Actinobacteria;Pseudonocardiales;Pseudonocardiaceae;Actinoalloteichus	0.852631	0.0111154	0.958009	0.0170505	FDH228
17848	Bacteria;Proteobacteria;Gammaproteobacteria;Xanthomonadales;Rhodanobacteraceae;Pseudofulvimonas	Bacteria;Firmicutes;Clostridia;Oscillospirales;Oscillospiraceae;NK4A214_group	1	NA	1	0	FDH228
17849	Bacteria;Proteobacteria;Gammaproteobacteria;Burkholderiales;Alcaligenaceae;Paenalcaligenes	Bacteria;Firmicutes;Clostridia;Oscillospirales;Oscillospiraceae;NK4A214_group	1	NA	1	0	FDH228
17850	Bacteria;Patescibacteria;Microgenomatia;Candidatus_Woykebacteria;Candidatus_Woykebacteria;Candidatus_Woykebacteria	Bacteria;Firmicutes;Clostridia;Oscillospirales;Oscillospiraceae;NK4A214_group	1	NA	1	0	FDH228
17851	Bacteria;Actinobacteriota;Actinobacteria;Streptosporangiales;Thermomonosporaceae;Spirillospora	Bacteria;Firmicutes;Clostridia;Oscillospirales;Oscillospiraceae;NK4A214_group	1.1792	0.00263112	0.97117	0.0140745	FDH228
17852	Bacteria;Patescibacteria;Gracilibacteria;Gracilibacteria;Gracilibacteria;Gracilibacteria	Bacteria;Firmicutes;Clostridia;Oscillospirales;Oscillospiraceae;NK4A214_group	1.5104	0.000388482	0.882579	0.0724597	FDH228
17853	Bacteria;Bacteroidota;Bacteroidia;Flavobacteriales;NS9_marine_group;NS9_marine_group	Bacteria;Firmicutes;Clostridia;Oscillospirales;Oscillospiraceae;NK4A214_group	0.912738	0.0184405	0.983534	0.00623195	FDH228
17858	Bacteria;Patescibacteria;Parcubacteria;Candidatus_Terrybacteria;Candidatus_Terrybacteria;Candidatus_Terrybacteria	Bacteria;Firmicutes;Clostridia;Oscillospirales;Oscillospiraceae;NK4A214_group	1	NA	1	0	FDH228
17859	Bacteria;Desulfobacterota;Syntrophobacteria;Syntrophobacterales;Syntrophobacteraceae;Syntrophobacter	Bacteria;Firmicutes;Clostridia;Oscillospirales;Oscillospiraceae;NK4A214_group	1	NA	1	0	FDH228
17892	Bacteria;Patescibacteria;Saccharimonadia;Saccharimonadales;Saccharimonadaceae;GTL1	Bacteria;Firmicutes;Clostridia;Oscillospirales;Oscillospiraceae;NK4A214_group	1.22286	0.00200278	0.959942	0.0202699	FDH228
18053	Bacteria;Acidobacteriota;Acidobacteriae;Subgroup_2;Subgroup_2;Subgroup_2	Bacteria;Firmicutes;Clostridia;Oscillospirales;Oscillospiraceae;NK4A214_group	1	NA	1	0	FDH228
18109	Bacteria;Myxococcota;Polyangia;FFCH16767;FFCH16767;FFCH16767	Bacteria;Firmicutes;Clostridia;Oscillospirales;Oscillospiraceae;NK4A214_group	0.912738	0.0184405	0.983534	0.00623195	FDH228
18343	Bacteria;Cyanobacteria;Cyanobacteriia;Oxyphotobacteria_Incertae_Sedis;Unknown_Family;Leptolyngbya_EcFYyyy-00	Bacteria;Firmicutes;Clostridia;Oscillospirales;Oscillospiraceae;NK4A214_group	1.0705	0.00540977	0.993974	0.00267033	FDH228
18376	Bacteria;Planctomycetota;Phycisphaerae;Phycisphaerales;Phycisphaeraceae;CL500-3	Bacteria;Firmicutes;Clostridia;Oscillospirales;Oscillospiraceae;NK4A214_group	0.912738	0.0184405	0.983534	0.00623195	FDH228
18495	Bacteria;Proteobacteria;Gammaproteobacteria;Burkholderiales;Alcaligenaceae;Paenalcaligenes	Bacteria;Proteobacteria;Gammaproteobacteria;Xanthomonadales;Rhodanobacteraceae;Pseudofulvimonas	1	NA	1	0	FDH228
18496	Bacteria;Patescibacteria;Microgenomatia;Candidatus_Woykebacteria;Candidatus_Woykebacteria;Candidatus_Woykebacteria	Bacteria;Proteobacteria;Gammaproteobacteria;Xanthomonadales;Rhodanobacteraceae;Pseudofulvimonas	1	NA	1	0	FDH228
18497	Bacteria;Actinobacteriota;Actinobacteria;Streptosporangiales;Thermomonosporaceae;Spirillospora	Bacteria;Proteobacteria;Gammaproteobacteria;Xanthomonadales;Rhodanobacteraceae;Pseudofulvimonas	1.1792	0.00263112	0.97117	0.0140745	FDH228
18498	Bacteria;Patescibacteria;Gracilibacteria;Gracilibacteria;Gracilibacteria;Gracilibacteria	Bacteria;Proteobacteria;Gammaproteobacteria;Xanthomonadales;Rhodanobacteraceae;Pseudofulvimonas	1.5104	0.000388482	0.882579	0.0724597	FDH228
18499	Bacteria;Bacteroidota;Bacteroidia;Flavobacteriales;NS9_marine_group;NS9_marine_group	Bacteria;Proteobacteria;Gammaproteobacteria;Xanthomonadales;Rhodanobacteraceae;Pseudofulvimonas	0.912738	0.0184405	0.983534	0.00623195	FDH228
18504	Bacteria;Patescibacteria;Parcubacteria;Candidatus_Terrybacteria;Candidatus_Terrybacteria;Candidatus_Terrybacteria	Bacteria;Proteobacteria;Gammaproteobacteria;Xanthomonadales;Rhodanobacteraceae;Pseudofulvimonas	1	NA	1	0	FDH228
18505	Bacteria;Desulfobacterota;Syntrophobacteria;Syntrophobacterales;Syntrophobacteraceae;Syntrophobacter	Bacteria;Proteobacteria;Gammaproteobacteria;Xanthomonadales;Rhodanobacteraceae;Pseudofulvimonas	1	NA	1	0	FDH228
18538	Bacteria;Patescibacteria;Saccharimonadia;Saccharimonadales;Saccharimonadaceae;GTL1	Bacteria;Proteobacteria;Gammaproteobacteria;Xanthomonadales;Rhodanobacteraceae;Pseudofulvimonas	1.22286	0.00200278	0.959942	0.0202699	FDH228
18699	Bacteria;Acidobacteriota;Acidobacteriae;Subgroup_2;Subgroup_2;Subgroup_2	Bacteria;Proteobacteria;Gammaproteobacteria;Xanthomonadales;Rhodanobacteraceae;Pseudofulvimonas	1	NA	1	0	FDH228
18755	Bacteria;Myxococcota;Polyangia;FFCH16767;FFCH16767;FFCH16767	Bacteria;Proteobacteria;Gammaproteobacteria;Xanthomonadales;Rhodanobacteraceae;Pseudofulvimonas	0.912738	0.0184405	0.983534	0.00623195	FDH228
18989	Bacteria;Cyanobacteria;Cyanobacteriia;Oxyphotobacteria_Incertae_Sedis;Unknown_Family;Leptolyngbya_EcFYyyy-00	Bacteria;Proteobacteria;Gammaproteobacteria;Xanthomonadales;Rhodanobacteraceae;Pseudofulvimonas	1.0705	0.00540977	0.993974	0.00267033	FDH228
19022	Bacteria;Planctomycetota;Phycisphaerae;Phycisphaerales;Phycisphaeraceae;CL500-3	Bacteria;Proteobacteria;Gammaproteobacteria;Xanthomonadales;Rhodanobacteraceae;Pseudofulvimonas	0.912738	0.0184405	0.983534	0.00623195	FDH228
19141	Bacteria;Patescibacteria;Microgenomatia;Candidatus_Woykebacteria;Candidatus_Woykebacteria;Candidatus_Woykebacteria	Bacteria;Proteobacteria;Gammaproteobacteria;Burkholderiales;Alcaligenaceae;Paenalcaligenes	1	NA	1	0	FDH228
19142	Bacteria;Actinobacteriota;Actinobacteria;Streptosporangiales;Thermomonosporaceae;Spirillospora	Bacteria;Proteobacteria;Gammaproteobacteria;Burkholderiales;Alcaligenaceae;Paenalcaligenes	1.1792	0.00263112	0.97117	0.0140745	FDH228
19143	Bacteria;Patescibacteria;Gracilibacteria;Gracilibacteria;Gracilibacteria;Gracilibacteria	Bacteria;Proteobacteria;Gammaproteobacteria;Burkholderiales;Alcaligenaceae;Paenalcaligenes	1.5104	0.000388482	0.882579	0.0724597	FDH228
19144	Bacteria;Bacteroidota;Bacteroidia;Flavobacteriales;NS9_marine_group;NS9_marine_group	Bacteria;Proteobacteria;Gammaproteobacteria;Burkholderiales;Alcaligenaceae;Paenalcaligenes	0.912738	0.0184405	0.983534	0.00623195	FDH228
19149	Bacteria;Patescibacteria;Parcubacteria;Candidatus_Terrybacteria;Candidatus_Terrybacteria;Candidatus_Terrybacteria	Bacteria;Proteobacteria;Gammaproteobacteria;Burkholderiales;Alcaligenaceae;Paenalcaligenes	1	NA	1	0	FDH228
19150	Bacteria;Desulfobacterota;Syntrophobacteria;Syntrophobacterales;Syntrophobacteraceae;Syntrophobacter	Bacteria;Proteobacteria;Gammaproteobacteria;Burkholderiales;Alcaligenaceae;Paenalcaligenes	1	NA	1	0	FDH228
19183	Bacteria;Patescibacteria;Saccharimonadia;Saccharimonadales;Saccharimonadaceae;GTL1	Bacteria;Proteobacteria;Gammaproteobacteria;Burkholderiales;Alcaligenaceae;Paenalcaligenes	1.22286	0.00200278	0.959942	0.0202699	FDH228
19344	Bacteria;Acidobacteriota;Acidobacteriae;Subgroup_2;Subgroup_2;Subgroup_2	Bacteria;Proteobacteria;Gammaproteobacteria;Burkholderiales;Alcaligenaceae;Paenalcaligenes	1	NA	1	0	FDH228
19400	Bacteria;Myxococcota;Polyangia;FFCH16767;FFCH16767;FFCH16767	Bacteria;Proteobacteria;Gammaproteobacteria;Burkholderiales;Alcaligenaceae;Paenalcaligenes	0.912738	0.0184405	0.983534	0.00623195	FDH228
19634	Bacteria;Cyanobacteria;Cyanobacteriia;Oxyphotobacteria_Incertae_Sedis;Unknown_Family;Leptolyngbya_EcFYyyy-00	Bacteria;Proteobacteria;Gammaproteobacteria;Burkholderiales;Alcaligenaceae;Paenalcaligenes	1.0705	0.00540977	0.993974	0.00267033	FDH228
19667	Bacteria;Planctomycetota;Phycisphaerae;Phycisphaerales;Phycisphaeraceae;CL500-3	Bacteria;Proteobacteria;Gammaproteobacteria;Burkholderiales;Alcaligenaceae;Paenalcaligenes	0.912738	0.0184405	0.983534	0.00623195	FDH228
19786	Bacteria;Actinobacteriota;Actinobacteria;Streptosporangiales;Thermomonosporaceae;Spirillospora	Bacteria;Patescibacteria;Microgenomatia;Candidatus_Woykebacteria;Candidatus_Woykebacteria;Candidatus_Woykebacteria	1.1792	0.00263112	0.97117	0.0140745	FDH228
19787	Bacteria;Patescibacteria;Gracilibacteria;Gracilibacteria;Gracilibacteria;Gracilibacteria	Bacteria;Patescibacteria;Microgenomatia;Candidatus_Woykebacteria;Candidatus_Woykebacteria;Candidatus_Woykebacteria	1.5104	0.000388482	0.882579	0.0724597	FDH228
19788	Bacteria;Bacteroidota;Bacteroidia;Flavobacteriales;NS9_marine_group;NS9_marine_group	Bacteria;Patescibacteria;Microgenomatia;Candidatus_Woykebacteria;Candidatus_Woykebacteria;Candidatus_Woykebacteria	0.912738	0.0184405	0.983534	0.00623195	FDH228
19793	Bacteria;Patescibacteria;Parcubacteria;Candidatus_Terrybacteria;Candidatus_Terrybacteria;Candidatus_Terrybacteria	Bacteria;Patescibacteria;Microgenomatia;Candidatus_Woykebacteria;Candidatus_Woykebacteria;Candidatus_Woykebacteria	1	NA	1	0	FDH228
19794	Bacteria;Desulfobacterota;Syntrophobacteria;Syntrophobacterales;Syntrophobacteraceae;Syntrophobacter	Bacteria;Patescibacteria;Microgenomatia;Candidatus_Woykebacteria;Candidatus_Woykebacteria;Candidatus_Woykebacteria	1	NA	1	0	FDH228
19827	Bacteria;Patescibacteria;Saccharimonadia;Saccharimonadales;Saccharimonadaceae;GTL1	Bacteria;Patescibacteria;Microgenomatia;Candidatus_Woykebacteria;Candidatus_Woykebacteria;Candidatus_Woykebacteria	1.22286	0.00200278	0.959942	0.0202699	FDH228
19988	Bacteria;Acidobacteriota;Acidobacteriae;Subgroup_2;Subgroup_2;Subgroup_2	Bacteria;Patescibacteria;Microgenomatia;Candidatus_Woykebacteria;Candidatus_Woykebacteria;Candidatus_Woykebacteria	1	NA	1	0	FDH228
20044	Bacteria;Myxococcota;Polyangia;FFCH16767;FFCH16767;FFCH16767	Bacteria;Patescibacteria;Microgenomatia;Candidatus_Woykebacteria;Candidatus_Woykebacteria;Candidatus_Woykebacteria	0.912738	0.0184405	0.983534	0.00623195	FDH228
20278	Bacteria;Cyanobacteria;Cyanobacteriia;Oxyphotobacteria_Incertae_Sedis;Unknown_Family;Leptolyngbya_EcFYyyy-00	Bacteria;Patescibacteria;Microgenomatia;Candidatus_Woykebacteria;Candidatus_Woykebacteria;Candidatus_Woykebacteria	1.0705	0.00540977	0.993974	0.00267033	FDH228
20311	Bacteria;Planctomycetota;Phycisphaerae;Phycisphaerales;Phycisphaeraceae;CL500-3	Bacteria;Patescibacteria;Microgenomatia;Candidatus_Woykebacteria;Candidatus_Woykebacteria;Candidatus_Woykebacteria	0.912738	0.0184405	0.983534	0.00623195	FDH228
20430	Bacteria;Patescibacteria;Gracilibacteria;Gracilibacteria;Gracilibacteria;Gracilibacteria	Bacteria;Actinobacteriota;Actinobacteria;Streptosporangiales;Thermomonosporaceae;Spirillospora	1.28087	0.000122504	0.968253	0.0232265	FDH228
20431	Bacteria;Bacteroidota;Bacteroidia;Flavobacteriales;NS9_marine_group;NS9_marine_group	Bacteria;Actinobacteriota;Actinobacteria;Streptosporangiales;Thermomonosporaceae;Spirillospora	0.774034	0.00540977	0.913065	0.0389428	FDH228
20436	Bacteria;Patescibacteria;Parcubacteria;Candidatus_Terrybacteria;Candidatus_Terrybacteria;Candidatus_Terrybacteria	Bacteria;Actinobacteriota;Actinobacteria;Streptosporangiales;Thermomonosporaceae;Spirillospora	0.848035	0.00263112	0.97117	0.0140745	FDH228
20437	Bacteria;Desulfobacterota;Syntrophobacteria;Syntrophobacterales;Syntrophobacteraceae;Syntrophobacter	Bacteria;Actinobacteriota;Actinobacteria;Streptosporangiales;Thermomonosporaceae;Spirillospora	0.848035	0.00263112	0.97117	0.0140745	FDH228
20470	Bacteria;Patescibacteria;Saccharimonadia;Saccharimonadales;Saccharimonadaceae;GTL1	Bacteria;Actinobacteriota;Actinobacteria;Streptosporangiales;Thermomonosporaceae;Spirillospora	1.03703	0.000597057	0.999046	0.000568932	FDH228
20631	Bacteria;Acidobacteriota;Acidobacteriae;Subgroup_2;Subgroup_2;Subgroup_2	Bacteria;Actinobacteriota;Actinobacteria;Streptosporangiales;Thermomonosporaceae;Spirillospora	0.848035	0.00263112	0.97117	0.0140745	FDH228
20687	Bacteria;Myxococcota;Polyangia;FFCH16767;FFCH16767;FFCH16767	Bacteria;Actinobacteriota;Actinobacteria;Streptosporangiales;Thermomonosporaceae;Spirillospora	0.774034	0.00540977	0.913065	0.0389428	FDH228
20921	Bacteria;Cyanobacteria;Cyanobacteriia;Oxyphotobacteria_Incertae_Sedis;Unknown_Family;Leptolyngbya_EcFYyyy-00	Bacteria;Actinobacteriota;Actinobacteria;Streptosporangiales;Thermomonosporaceae;Spirillospora	0.907819	0.00158255	0.991391	0.00449602	FDH228
20954	Bacteria;Planctomycetota;Phycisphaerae;Phycisphaerales;Phycisphaeraceae;CL500-3	Bacteria;Actinobacteriota;Actinobacteria;Streptosporangiales;Thermomonosporaceae;Spirillospora	0.774034	0.00540977	0.913065	0.0389428	FDH228
21078	Bacteria;Patescibacteria;Parcubacteria;Candidatus_Terrybacteria;Candidatus_Terrybacteria;Candidatus_Terrybacteria	Bacteria;Patescibacteria;Gracilibacteria;Gracilibacteria;Gracilibacteria;Gracilibacteria	0.662076	0.000388482	0.882579	0.0724597	FDH228
21079	Bacteria;Desulfobacterota;Syntrophobacteria;Syntrophobacterales;Syntrophobacteraceae;Syntrophobacter	Bacteria;Patescibacteria;Gracilibacteria;Gracilibacteria;Gracilibacteria;Gracilibacteria	0.662076	0.000388482	0.882579	0.0724597	FDH228
21112	Bacteria;Patescibacteria;Saccharimonadia;Saccharimonadales;Saccharimonadaceae;GTL1	Bacteria;Patescibacteria;Gracilibacteria;Gracilibacteria;Gracilibacteria;Gracilibacteria	0.809627	9.54e-05	0.978183	0.0165806	FDH228
21120	Bacteria;Patescibacteria;Kazania;Kazania;Kazania;Kazania	Bacteria;Patescibacteria;Gracilibacteria;Gracilibacteria;Gracilibacteria;Gracilibacteria	1.21993	0.165921	0.737591	0.0856963	FDH228
21273	Bacteria;Acidobacteriota;Acidobacteriae;Subgroup_2;Subgroup_2;Subgroup_2	Bacteria;Patescibacteria;Gracilibacteria;Gracilibacteria;Gracilibacteria;Gracilibacteria	0.662076	0.000388482	0.882579	0.0724597	FDH228
21563	Bacteria;Cyanobacteria;Cyanobacteriia;Oxyphotobacteria_Incertae_Sedis;Unknown_Family;Leptolyngbya_EcFYyyy-00	Bacteria;Patescibacteria;Gracilibacteria;Gracilibacteria;Gracilibacteria;Gracilibacteria	0.708751	0.00023923	0.927797	0.0477591	FDH228
21719	Bacteria;Patescibacteria;Parcubacteria;Candidatus_Terrybacteria;Candidatus_Terrybacteria;Candidatus_Terrybacteria	Bacteria;Bacteroidota;Bacteroidia;Flavobacteriales;NS9_marine_group;NS9_marine_group	1.0956	0.0184405	0.983534	0.00623195	FDH228
21720	Bacteria;Desulfobacterota;Syntrophobacteria;Syntrophobacterales;Syntrophobacteraceae;Syntrophobacter	Bacteria;Bacteroidota;Bacteroidia;Flavobacteriales;NS9_marine_group;NS9_marine_group	1.0956	0.0184405	0.983534	0.00623195	FDH228
21753	Bacteria;Patescibacteria;Saccharimonadia;Saccharimonadales;Saccharimonadaceae;GTL1	Bacteria;Bacteroidota;Bacteroidia;Flavobacteriales;NS9_marine_group;NS9_marine_group	1.33977	0.00411188	0.894886	0.0488166	FDH228
21914	Bacteria;Acidobacteriota;Acidobacteriae;Subgroup_2;Subgroup_2;Subgroup_2	Bacteria;Bacteroidota;Bacteroidia;Flavobacteriales;NS9_marine_group;NS9_marine_group	1.0956	0.0184405	0.983534	0.00623195	FDH228
21970	Bacteria;Myxococcota;Polyangia;FFCH16767;FFCH16767;FFCH16767	Bacteria;Bacteroidota;Bacteroidia;Flavobacteriales;NS9_marine_group;NS9_marine_group	1	NA	1	0	FDH228
22204	Bacteria;Cyanobacteria;Cyanobacteriia;Oxyphotobacteria_Incertae_Sedis;Unknown_Family;Leptolyngbya_EcFYyyy-00	Bacteria;Bacteroidota;Bacteroidia;Flavobacteriales;NS9_marine_group;NS9_marine_group	1.17284	0.0111154	0.958009	0.0170505	FDH228
22237	Bacteria;Planctomycetota;Phycisphaerae;Phycisphaerales;Phycisphaeraceae;CL500-3	Bacteria;Bacteroidota;Bacteroidia;Flavobacteriales;NS9_marine_group;NS9_marine_group	1	NA	1	0	FDH228
22505	Bacteria;Bacteroidota;Bacteroidia;Flavobacteriales;Weeksellaceae;Bergeyella	Bacteria;Firmicutes;Clostridia;Lachnospirales;Lachnospiraceae;Johnsonella	1.37243	0.0319346	0.744385	0.098131	FDH228
22562	Bacteria;Actinobacteriota;Actinobacteria;Propionibacteriales;Propionibacteriaceae;Propioniciclava	Bacteria;Firmicutes;Clostridia;Lachnospirales;Lachnospiraceae;Johnsonella	1.07401	2.91e-06	0.998727	0.00159204	FDH228
22584	Bacteria;Firmicutes;Bacilli;Bacillales;Bacillaceae;Geobacillus	Bacteria;Firmicutes;Clostridia;Lachnospirales;Lachnospiraceae;Johnsonella	1.37756	0.00932881	0.836166	0.0698415	FDH228
22996	Bacteria;Actinobacteriota;Actinobacteria;Bifidobacteriales;Bifidobacteriaceae;Parascardovia	Bacteria;Bacteroidota;Bacteroidia;Bacteroidales;Paludibacteraceae;Paludibacter	1	NA	1	0	FDH228
22997	Bacteria;Actinobacteriota;Actinobacteria;Micrococcales;Microbacteriaceae;Rathayibacter	Bacteria;Bacteroidota;Bacteroidia;Bacteroidales;Paludibacteraceae;Paludibacter	1.52356	3.85e-07	0.96681	0.0514628	FDH228
23093	Bacteria;Firmicutes;Clostridia;Clostridiales;Clostridiaceae;Clostridium_sensu_stricto_13	Bacteria;Bacteroidota;Bacteroidia;Bacteroidales;Paludibacteraceae;Paludibacter	1.5774	5.57e-05	0.903837	0.0753627	FDH228
23200	Bacteria;Firmicutes;Bacilli;Lactobacillales;Streptococcaceae;Lactococcus	Bacteria;Bacteroidota;Bacteroidia;Bacteroidales;Paludibacteraceae;Paludibacter	1.21184	2.39e-06	0.990993	0.011435	FDH228
23222	Bacteria;Firmicutes;Bacilli;Lactobacillales;Carnobacteriaceae;Atopostipes	Bacteria;Bacteroidota;Bacteroidia;Bacteroidales;Paludibacteraceae;Paludibacter	1.22523	2.2e-06	0.990066	0.0127405	FDH228
23395	Bacteria;Verrucomicrobiota;Verrucomicrobiae;Chthoniobacterales;Terrimicrobiaceae;Terrimicrobium	Bacteria;Bacteroidota;Bacteroidia;Bacteroidales;Paludibacteraceae;Paludibacter	1.52356	3.85e-07	0.96681	0.0514628	FDH228
23537	Bacteria;Proteobacteria;Alphaproteobacteria;Rhizobiales;Xanthobacteraceae;Pseudorhodoplanes	Bacteria;Bacteroidota;Bacteroidia;Bacteroidales;Paludibacteraceae;Paludibacter	1.11493	0.3111	0.849383	0.0437362	FDH228
23635	Bacteria;Actinobacteriota;Actinobacteria;Micrococcales;Microbacteriaceae;Rathayibacter	Bacteria;Actinobacteriota;Actinobacteria;Bifidobacteriales;Bifidobacteriaceae;Parascardovia	1.52356	3.85e-07	0.96681	0.0514628	FDH228
23731	Bacteria;Firmicutes;Clostridia;Clostridiales;Clostridiaceae;Clostridium_sensu_stricto_13	Bacteria;Actinobacteriota;Actinobacteria;Bifidobacteriales;Bifidobacteriaceae;Parascardovia	1.5774	5.57e-05	0.903837	0.0753627	FDH228
23838	Bacteria;Firmicutes;Bacilli;Lactobacillales;Streptococcaceae;Lactococcus	Bacteria;Actinobacteriota;Actinobacteria;Bifidobacteriales;Bifidobacteriaceae;Parascardovia	1.21184	2.39e-06	0.990993	0.011435	FDH228
23860	Bacteria;Firmicutes;Bacilli;Lactobacillales;Carnobacteriaceae;Atopostipes	Bacteria;Actinobacteriota;Actinobacteria;Bifidobacteriales;Bifidobacteriaceae;Parascardovia	1.22523	2.2e-06	0.990066	0.0127405	FDH228
24033	Bacteria;Verrucomicrobiota;Verrucomicrobiae;Chthoniobacterales;Terrimicrobiaceae;Terrimicrobium	Bacteria;Actinobacteriota;Actinobacteria;Bifidobacteriales;Bifidobacteriaceae;Parascardovia	1.52356	3.85e-07	0.96681	0.0514628	FDH228
24175	Bacteria;Proteobacteria;Alphaproteobacteria;Rhizobiales;Xanthobacteraceae;Pseudorhodoplanes	Bacteria;Actinobacteriota;Actinobacteria;Bifidobacteriales;Bifidobacteriaceae;Parascardovia	1.11493	0.3111	0.849383	0.0437362	FDH228
24368	Bacteria;Firmicutes;Clostridia;Clostridiales;Clostridiaceae;Clostridium_sensu_stricto_13	Bacteria;Actinobacteriota;Actinobacteria;Micrococcales;Microbacteriaceae;Rathayibacter	1.03534	0.643905	0.92431	0.0199759	FDH228
24475	Bacteria;Firmicutes;Bacilli;Lactobacillales;Streptococcaceae;Lactococcus	Bacteria;Actinobacteriota;Actinobacteria;Micrococcales;Microbacteriaceae;Rathayibacter	0.795403	1.18e-07	0.992248	0.014931	FDH228
24497	Bacteria;Firmicutes;Bacilli;Lactobacillales;Carnobacteriaceae;Atopostipes	Bacteria;Actinobacteriota;Actinobacteria;Micrococcales;Microbacteriaceae;Rathayibacter	0.80419	1.1e-07	0.993066	0.0135182	FDH228
24670	Bacteria;Verrucomicrobiota;Verrucomicrobiae;Chthoniobacterales;Terrimicrobiaceae;Terrimicrobium	Bacteria;Actinobacteriota;Actinobacteria;Micrococcales;Microbacteriaceae;Rathayibacter	1	NA	1	0	FDH228
24812	Bacteria;Proteobacteria;Alphaproteobacteria;Rhizobiales;Xanthobacteraceae;Pseudorhodoplanes	Bacteria;Actinobacteriota;Actinobacteria;Micrococcales;Microbacteriaceae;Rathayibacter	0.731791	0.0160993	0.811554	0.0760444	FDH228
24910	Bacteria;Desulfobacterota;Syntrophobacteria;Syntrophobacterales;Syntrophobacteraceae;Syntrophobacter	Bacteria;Patescibacteria;Parcubacteria;Candidatus_Terrybacteria;Candidatus_Terrybacteria;Candidatus_Terrybacteria	1	NA	1	0	FDH228
24943	Bacteria;Patescibacteria;Saccharimonadia;Saccharimonadales;Saccharimonadaceae;GTL1	Bacteria;Patescibacteria;Parcubacteria;Candidatus_Terrybacteria;Candidatus_Terrybacteria;Candidatus_Terrybacteria	1.22286	0.00200278	0.959942	0.0202699	FDH228
25104	Bacteria;Acidobacteriota;Acidobacteriae;Subgroup_2;Subgroup_2;Subgroup_2	Bacteria;Patescibacteria;Parcubacteria;Candidatus_Terrybacteria;Candidatus_Terrybacteria;Candidatus_Terrybacteria	1	NA	1	0	FDH228
25160	Bacteria;Myxococcota;Polyangia;FFCH16767;FFCH16767;FFCH16767	Bacteria;Patescibacteria;Parcubacteria;Candidatus_Terrybacteria;Candidatus_Terrybacteria;Candidatus_Terrybacteria	0.912738	0.0184405	0.983534	0.00623195	FDH228
25394	Bacteria;Cyanobacteria;Cyanobacteriia;Oxyphotobacteria_Incertae_Sedis;Unknown_Family;Leptolyngbya_EcFYyyy-00	Bacteria;Patescibacteria;Parcubacteria;Candidatus_Terrybacteria;Candidatus_Terrybacteria;Candidatus_Terrybacteria	1.0705	0.00540977	0.993974	0.00267033	FDH228
25427	Bacteria;Planctomycetota;Phycisphaerae;Phycisphaerales;Phycisphaeraceae;CL500-3	Bacteria;Patescibacteria;Parcubacteria;Candidatus_Terrybacteria;Candidatus_Terrybacteria;Candidatus_Terrybacteria	0.912738	0.0184405	0.983534	0.00623195	FDH228
25578	Bacteria;Patescibacteria;Saccharimonadia;Saccharimonadales;Saccharimonadaceae;GTL1	Bacteria;Desulfobacterota;Syntrophobacteria;Syntrophobacterales;Syntrophobacteraceae;Syntrophobacter	1.22286	0.00200278	0.959942	0.0202699	FDH228
25739	Bacteria;Acidobacteriota;Acidobacteriae;Subgroup_2;Subgroup_2;Subgroup_2	Bacteria;Desulfobacterota;Syntrophobacteria;Syntrophobacterales;Syntrophobacteraceae;Syntrophobacter	1	NA	1	0	FDH228
25795	Bacteria;Myxococcota;Polyangia;FFCH16767;FFCH16767;FFCH16767	Bacteria;Desulfobacterota;Syntrophobacteria;Syntrophobacterales;Syntrophobacteraceae;Syntrophobacter	0.912738	0.0184405	0.983534	0.00623195	FDH228
26029	Bacteria;Cyanobacteria;Cyanobacteriia;Oxyphotobacteria_Incertae_Sedis;Unknown_Family;Leptolyngbya_EcFYyyy-00	Bacteria;Desulfobacterota;Syntrophobacteria;Syntrophobacterales;Syntrophobacteraceae;Syntrophobacter	1.0705	0.00540977	0.993974	0.00267033	FDH228
26062	Bacteria;Planctomycetota;Phycisphaerae;Phycisphaerales;Phycisphaeraceae;CL500-3	Bacteria;Desulfobacterota;Syntrophobacteria;Syntrophobacterales;Syntrophobacteraceae;Syntrophobacter	0.912738	0.0184405	0.983534	0.00623195	FDH228
26806	Bacteria;Proteobacteria;Gammaproteobacteria;Enterobacterales;Morganellaceae;Arsenophonus	Eukaryota;Basidiomycota;Tremellomycetes;Tremellales;Bulleribasidiaceae;Vishniacozyma	1	NA	1	0	FDH228
26815	Bacteria;Firmicutes;Bacilli;Lactobacillales;Carnobacteriaceae;Dolosigranulum	Bacteria;Bacteroidota;Bacteroidia;Bacteroidales;Marinifilaceae;Odoribacter	1	NA	1	0	FDH228
26817	Bacteria;Actinobacteriota;Actinobacteria;Frankiales;Nakamurellaceae;Nakamurella	Bacteria;Bacteroidota;Bacteroidia;Bacteroidales;Marinifilaceae;Odoribacter	1.34133	0.00481439	0.888938	0.0506453	FDH228
26818	Bacteria;Firmicutes;Clostridia;Clostridiales;Clostridiaceae;Clostridium_sensu_stricto_9	Bacteria;Bacteroidota;Bacteroidia;Bacteroidales;Marinifilaceae;Odoribacter	1.09526	0.0217744	0.982551	0.00646758	FDH228
26819	Bacteria;Actinobacteriota;Thermoleophilia;Thermophilales;Thermoleophilaceae;Thermoleophilum	Bacteria;Bacteroidota;Bacteroidia;Bacteroidales;Marinifilaceae;Odoribacter	1.09526	0.0217744	0.982551	0.00646758	FDH228
26820	Bacteria;Actinobacteriota;Actinobacteria;Propionibacteriales;Propionibacteriaceae;Micropruina	Bacteria;Bacteroidota;Bacteroidia;Bacteroidales;Marinifilaceae;Odoribacter	1.09526	0.0217744	0.982551	0.00646758	FDH228
26821	Bacteria;Desulfobacterota;Desulfobulbia;Desulfobulbales;Desulfobulbaceae;Desulfobulbus	Bacteria;Bacteroidota;Bacteroidia;Bacteroidales;Marinifilaceae;Odoribacter	1.09526	0.0217744	0.982551	0.00646758	FDH228
26822	Bacteria;Actinobacteriota;Actinobacteria;Micrococcales;Micrococcaceae;Garicola	Bacteria;Bacteroidota;Bacteroidia;Bacteroidales;Marinifilaceae;Odoribacter	1.09526	0.0217744	0.982551	0.00646758	FDH228
26823	Bacteria;Proteobacteria;Gammaproteobacteria;Enterobacterales;Morganellaceae;Providencia	Bacteria;Bacteroidota;Bacteroidia;Bacteroidales;Marinifilaceae;Odoribacter	1.29295	0.00634775	0.908077	0.040409	FDH228
26824	Bacteria;Bacteroidota;Bacteroidia;Cytophagales;Cyclobacteriaceae;Cesiribacter	Bacteria;Bacteroidota;Bacteroidia;Bacteroidales;Marinifilaceae;Odoribacter	1.42285	0.0030685	0.857727	0.0687274	FDH228
26825	Bacteria;Bacteroidota;Bacteroidia;Cytophagales;Hymenobacteraceae;Rufibacter	Bacteria;Bacteroidota;Bacteroidia;Bacteroidales;Marinifilaceae;Odoribacter	1.17281	0.013101	0.955527	0.0176967	FDH228
26826	Bacteria;Firmicutes;Bacilli;Bacillales;Salisediminibacteriaceae;Salipaludibacillus	Bacteria;Bacteroidota;Bacteroidia;Bacteroidales;Marinifilaceae;Odoribacter	1.23754	0.00879934	0.930202	0.0293511	FDH228
26828	Bacteria;Proteobacteria;Alphaproteobacteria;Rhizobiales;Beijerinckiaceae;Psychroglaciecola	Bacteria;Bacteroidota;Bacteroidia;Bacteroidales;Marinifilaceae;Odoribacter	1.23754	0.00879934	0.930202	0.0293511	FDH228
26829	Bacteria;Actinobacteriota;Actinobacteria;Micrococcales;Dermabacteraceae;Dermabacter	Bacteria;Bacteroidota;Bacteroidia;Bacteroidales;Marinifilaceae;Odoribacter	1.29295	0.00634775	0.908077	0.040409	FDH228
26830	Bacteria;Campilobacterota;Campylobacteria;Campylobacterales;Campylobacteraceae;Campylobacter	Bacteria;Bacteroidota;Bacteroidia;Bacteroidales;Marinifilaceae;Odoribacter	1.45788	0.00254158	0.844831	0.0767219	FDH228
26831	Bacteria;Proteobacteria;Gammaproteobacteria;Enterobacterales;Erwiniaceae;Pantoea	Bacteria;Bacteroidota;Bacteroidia;Bacteroidales;Marinifilaceae;Odoribacter	1.42285	0.0030685	0.857727	0.0687274	FDH228
26833	Bacteria;Actinobacteriota;Actinobacteria;Micromonosporales;Micromonosporaceae;Phytomonospora	Bacteria;Bacteroidota;Bacteroidia;Bacteroidales;Marinifilaceae;Odoribacter	1.45788	0.00254158	0.844831	0.0767219	FDH228
26900	Bacteria;Firmicutes;Bacilli;Aneurinibacillales;Aneurinibacillaceae;Aneurinibacillus	Bacteria;Bacteroidota;Bacteroidia;Bacteroidales;Marinifilaceae;Odoribacter	1.09526	0.0217744	0.982551	0.00646758	FDH228
26907	Bacteria;Chloroflexi;Chloroflexia;Chloroflexales;Chloroflexaceae;FFCH7168	Bacteria;Bacteroidota;Bacteroidia;Bacteroidales;Marinifilaceae;Odoribacter	1.17281	0.013101	0.955527	0.0176967	FDH228
26961	Bacteria;Firmicutes;Bacilli;Bacillales;Planococcaceae;Savagea	Bacteria;Bacteroidota;Bacteroidia;Bacteroidales;Marinifilaceae;Odoribacter	1.38427	0.00378921	0.872305	0.0600623	FDH228
26962	Bacteria;Proteobacteria;Gammaproteobacteria;Burkholderiales;Rhodocyclaceae;Thauera	Bacteria;Bacteroidota;Bacteroidia;Bacteroidales;Marinifilaceae;Odoribacter	1.23754	0.00879934	0.930202	0.0293511	FDH228
26966	Bacteria;Bacteroidota;Bacteroidia;Bacteroidales;Prevotellaceae;Prevotella	Bacteria;Bacteroidota;Bacteroidia;Bacteroidales;Marinifilaceae;Odoribacter	1	NA	1	0	FDH228
26974	Bacteria;Bacteroidota;Bacteroidia;Cytophagales;Amoebophilaceae;Candidatus_Amoebophilus	Bacteria;Bacteroidota;Bacteroidia;Bacteroidales;Marinifilaceae;Odoribacter	1.29295	0.00634775	0.908077	0.040409	FDH228
26979	Bacteria;Firmicutes;Clostridia;Lachnospirales;Lachnospiraceae;Blautia	Bacteria;Bacteroidota;Bacteroidia;Bacteroidales;Marinifilaceae;Odoribacter	1.23754	0.00879934	0.930202	0.0293511	FDH228
26982	Bacteria;Firmicutes;Bacilli;Thermoactinomycetales;Thermoactinomycetaceae;Risungbinella	Bacteria;Bacteroidota;Bacteroidia;Bacteroidales;Marinifilaceae;Odoribacter	1.51957	0.00183634	0.822981	0.0910025	FDH228
26998	Bacteria;Bacteroidota;Bacteroidia;Cytophagales;Hymenobacteraceae;Nibribacter	Bacteria;Bacteroidota;Bacteroidia;Bacteroidales;Marinifilaceae;Odoribacter	1.17281	0.013101	0.955527	0.0176967	FDH228
27042	Bacteria;Chloroflexi;Anaerolineae;SJA-15;SJA-15;SJA-15	Bacteria;Bacteroidota;Bacteroidia;Bacteroidales;Marinifilaceae;Odoribacter	1.09526	0.0217744	0.982551	0.00646758	FDH228
27283	Bacteria;Actinobacteriota;Actinobacteria;Micrococcales;Promicromonosporaceae;Promicromonospora	Bacteria;Bacteroidota;Bacteroidia;Bacteroidales;Marinifilaceae;Odoribacter	1.09526	0.0217744	0.982551	0.00646758	FDH228
27449	Bacteria;Actinobacteriota;Actinobacteria;Frankiales;Nakamurellaceae;Nakamurella	Bacteria;Firmicutes;Bacilli;Lactobacillales;Carnobacteriaceae;Dolosigranulum	1.34133	0.00481439	0.888938	0.0506453	FDH228
27450	Bacteria;Firmicutes;Clostridia;Clostridiales;Clostridiaceae;Clostridium_sensu_stricto_9	Bacteria;Firmicutes;Bacilli;Lactobacillales;Carnobacteriaceae;Dolosigranulum	1.09526	0.0217744	0.982551	0.00646758	FDH228
27451	Bacteria;Actinobacteriota;Thermoleophilia;Thermophilales;Thermoleophilaceae;Thermoleophilum	Bacteria;Firmicutes;Bacilli;Lactobacillales;Carnobacteriaceae;Dolosigranulum	1.09526	0.0217744	0.982551	0.00646758	FDH228
27452	Bacteria;Actinobacteriota;Actinobacteria;Propionibacteriales;Propionibacteriaceae;Micropruina	Bacteria;Firmicutes;Bacilli;Lactobacillales;Carnobacteriaceae;Dolosigranulum	1.09526	0.0217744	0.982551	0.00646758	FDH228
27453	Bacteria;Desulfobacterota;Desulfobulbia;Desulfobulbales;Desulfobulbaceae;Desulfobulbus	Bacteria;Firmicutes;Bacilli;Lactobacillales;Carnobacteriaceae;Dolosigranulum	1.09526	0.0217744	0.982551	0.00646758	FDH228
27454	Bacteria;Actinobacteriota;Actinobacteria;Micrococcales;Micrococcaceae;Garicola	Bacteria;Firmicutes;Bacilli;Lactobacillales;Carnobacteriaceae;Dolosigranulum	1.09526	0.0217744	0.982551	0.00646758	FDH228
27455	Bacteria;Proteobacteria;Gammaproteobacteria;Enterobacterales;Morganellaceae;Providencia	Bacteria;Firmicutes;Bacilli;Lactobacillales;Carnobacteriaceae;Dolosigranulum	1.29295	0.00634775	0.908077	0.040409	FDH228
27456	Bacteria;Bacteroidota;Bacteroidia;Cytophagales;Cyclobacteriaceae;Cesiribacter	Bacteria;Firmicutes;Bacilli;Lactobacillales;Carnobacteriaceae;Dolosigranulum	1.42285	0.0030685	0.857727	0.0687274	FDH228
27457	Bacteria;Bacteroidota;Bacteroidia;Cytophagales;Hymenobacteraceae;Rufibacter	Bacteria;Firmicutes;Bacilli;Lactobacillales;Carnobacteriaceae;Dolosigranulum	1.17281	0.013101	0.955527	0.0176967	FDH228
27458	Bacteria;Firmicutes;Bacilli;Bacillales;Salisediminibacteriaceae;Salipaludibacillus	Bacteria;Firmicutes;Bacilli;Lactobacillales;Carnobacteriaceae;Dolosigranulum	1.23754	0.00879934	0.930202	0.0293511	FDH228
27460	Bacteria;Proteobacteria;Alphaproteobacteria;Rhizobiales;Beijerinckiaceae;Psychroglaciecola	Bacteria;Firmicutes;Bacilli;Lactobacillales;Carnobacteriaceae;Dolosigranulum	1.23754	0.00879934	0.930202	0.0293511	FDH228
27461	Bacteria;Actinobacteriota;Actinobacteria;Micrococcales;Dermabacteraceae;Dermabacter	Bacteria;Firmicutes;Bacilli;Lactobacillales;Carnobacteriaceae;Dolosigranulum	1.29295	0.00634775	0.908077	0.040409	FDH228
27462	Bacteria;Campilobacterota;Campylobacteria;Campylobacterales;Campylobacteraceae;Campylobacter	Bacteria;Firmicutes;Bacilli;Lactobacillales;Carnobacteriaceae;Dolosigranulum	1.45788	0.00254158	0.844831	0.0767219	FDH228
27463	Bacteria;Proteobacteria;Gammaproteobacteria;Enterobacterales;Erwiniaceae;Pantoea	Bacteria;Firmicutes;Bacilli;Lactobacillales;Carnobacteriaceae;Dolosigranulum	1.42285	0.0030685	0.857727	0.0687274	FDH228
27465	Bacteria;Actinobacteriota;Actinobacteria;Micromonosporales;Micromonosporaceae;Phytomonospora	Bacteria;Firmicutes;Bacilli;Lactobacillales;Carnobacteriaceae;Dolosigranulum	1.45788	0.00254158	0.844831	0.0767219	FDH228
27532	Bacteria;Firmicutes;Bacilli;Aneurinibacillales;Aneurinibacillaceae;Aneurinibacillus	Bacteria;Firmicutes;Bacilli;Lactobacillales;Carnobacteriaceae;Dolosigranulum	1.09526	0.0217744	0.982551	0.00646758	FDH228
27539	Bacteria;Chloroflexi;Chloroflexia;Chloroflexales;Chloroflexaceae;FFCH7168	Bacteria;Firmicutes;Bacilli;Lactobacillales;Carnobacteriaceae;Dolosigranulum	1.17281	0.013101	0.955527	0.0176967	FDH228
27593	Bacteria;Firmicutes;Bacilli;Bacillales;Planococcaceae;Savagea	Bacteria;Firmicutes;Bacilli;Lactobacillales;Carnobacteriaceae;Dolosigranulum	1.38427	0.00378921	0.872305	0.0600623	FDH228
27594	Bacteria;Proteobacteria;Gammaproteobacteria;Burkholderiales;Rhodocyclaceae;Thauera	Bacteria;Firmicutes;Bacilli;Lactobacillales;Carnobacteriaceae;Dolosigranulum	1.23754	0.00879934	0.930202	0.0293511	FDH228
27598	Bacteria;Bacteroidota;Bacteroidia;Bacteroidales;Prevotellaceae;Prevotella	Bacteria;Firmicutes;Bacilli;Lactobacillales;Carnobacteriaceae;Dolosigranulum	1	NA	1	0	FDH228
27606	Bacteria;Bacteroidota;Bacteroidia;Cytophagales;Amoebophilaceae;Candidatus_Amoebophilus	Bacteria;Firmicutes;Bacilli;Lactobacillales;Carnobacteriaceae;Dolosigranulum	1.29295	0.00634775	0.908077	0.040409	FDH228
27611	Bacteria;Firmicutes;Clostridia;Lachnospirales;Lachnospiraceae;Blautia	Bacteria;Firmicutes;Bacilli;Lactobacillales;Carnobacteriaceae;Dolosigranulum	1.23754	0.00879934	0.930202	0.0293511	FDH228
27614	Bacteria;Firmicutes;Bacilli;Thermoactinomycetales;Thermoactinomycetaceae;Risungbinella	Bacteria;Firmicutes;Bacilli;Lactobacillales;Carnobacteriaceae;Dolosigranulum	1.51957	0.00183634	0.822981	0.0910025	FDH228
27630	Bacteria;Bacteroidota;Bacteroidia;Cytophagales;Hymenobacteraceae;Nibribacter	Bacteria;Firmicutes;Bacilli;Lactobacillales;Carnobacteriaceae;Dolosigranulum	1.17281	0.013101	0.955527	0.0176967	FDH228
27674	Bacteria;Chloroflexi;Anaerolineae;SJA-15;SJA-15;SJA-15	Bacteria;Firmicutes;Bacilli;Lactobacillales;Carnobacteriaceae;Dolosigranulum	1.09526	0.0217744	0.982551	0.00646758	FDH228
27915	Bacteria;Actinobacteriota;Actinobacteria;Micrococcales;Promicromonosporaceae;Promicromonospora	Bacteria;Firmicutes;Bacilli;Lactobacillales;Carnobacteriaceae;Dolosigranulum	1.09526	0.0217744	0.982551	0.00646758	FDH228
28080	Bacteria;Actinobacteriota;Actinobacteria;Frankiales;Nakamurellaceae;Nakamurella	Bacteria;Proteobacteria;Alphaproteobacteria;Rhizobiales;Methyloligellaceae;Methyloligellaceae	0.967707	0.829127	0.687895	0.093525	FDH228
28081	Bacteria;Firmicutes;Clostridia;Clostridiales;Clostridiaceae;Clostridium_sensu_stricto_9	Bacteria;Proteobacteria;Alphaproteobacteria;Rhizobiales;Methyloligellaceae;Methyloligellaceae	0.790173	0.120654	0.710398	0.0988973	FDH228
28082	Bacteria;Actinobacteriota;Thermoleophilia;Thermophilales;Thermoleophilaceae;Thermoleophilum	Bacteria;Proteobacteria;Alphaproteobacteria;Rhizobiales;Methyloligellaceae;Methyloligellaceae	0.790173	0.120654	0.710398	0.0988973	FDH228
28083	Bacteria;Actinobacteriota;Actinobacteria;Propionibacteriales;Propionibacteriaceae;Micropruina	Bacteria;Proteobacteria;Alphaproteobacteria;Rhizobiales;Methyloligellaceae;Methyloligellaceae	0.790173	0.120654	0.710398	0.0988973	FDH228
28084	Bacteria;Desulfobacterota;Desulfobulbia;Desulfobulbales;Desulfobulbaceae;Desulfobulbus	Bacteria;Proteobacteria;Alphaproteobacteria;Rhizobiales;Methyloligellaceae;Methyloligellaceae	0.790173	0.120654	0.710398	0.0988973	FDH228
28085	Bacteria;Actinobacteriota;Actinobacteria;Micrococcales;Micrococcaceae;Garicola	Bacteria;Proteobacteria;Alphaproteobacteria;Rhizobiales;Methyloligellaceae;Methyloligellaceae	0.790173	0.120654	0.710398	0.0988973	FDH228
28086	Bacteria;Proteobacteria;Gammaproteobacteria;Enterobacterales;Morganellaceae;Providencia	Bacteria;Proteobacteria;Alphaproteobacteria;Rhizobiales;Methyloligellaceae;Methyloligellaceae	0.9328	0.644309	0.695201	0.091838	FDH228
28087	Bacteria;Bacteroidota;Bacteroidia;Cytophagales;Cyclobacteriaceae;Cesiribacter	Bacteria;Proteobacteria;Alphaproteobacteria;Rhizobiales;Methyloligellaceae;Methyloligellaceae	1.02651	0.866149	0.67462	0.0982546	FDH228
28088	Bacteria;Bacteroidota;Bacteroidia;Cytophagales;Hymenobacteraceae;Rufibacter	Bacteria;Proteobacteria;Alphaproteobacteria;Rhizobiales;Methyloligellaceae;Methyloligellaceae	0.846124	0.263852	0.708856	0.0927063	FDH228
28089	Bacteria;Firmicutes;Bacilli;Bacillales;Salisediminibacteriaceae;Salipaludibacillus	Bacteria;Proteobacteria;Alphaproteobacteria;Rhizobiales;Methyloligellaceae;Methyloligellaceae	0.892828	0.448717	0.702564	0.0912064	FDH228
28091	Bacteria;Proteobacteria;Alphaproteobacteria;Rhizobiales;Beijerinckiaceae;Psychroglaciecola	Bacteria;Proteobacteria;Alphaproteobacteria;Rhizobiales;Methyloligellaceae;Methyloligellaceae	0.892828	0.448717	0.702564	0.0912064	FDH228
28092	Bacteria;Actinobacteriota;Actinobacteria;Micrococcales;Dermabacteraceae;Dermabacter	Bacteria;Proteobacteria;Alphaproteobacteria;Rhizobiales;Methyloligellaceae;Methyloligellaceae	0.9328	0.644309	0.695201	0.091838	FDH228
28094	Bacteria;Proteobacteria;Gammaproteobacteria;Enterobacterales;Erwiniaceae;Pantoea	Bacteria;Proteobacteria;Alphaproteobacteria;Rhizobiales;Methyloligellaceae;Methyloligellaceae	1.02651	0.866149	0.67462	0.0982546	FDH228
28163	Bacteria;Firmicutes;Bacilli;Aneurinibacillales;Aneurinibacillaceae;Aneurinibacillus	Bacteria;Proteobacteria;Alphaproteobacteria;Rhizobiales;Methyloligellaceae;Methyloligellaceae	0.790173	0.120654	0.710398	0.0988973	FDH228
28170	Bacteria;Chloroflexi;Chloroflexia;Chloroflexales;Chloroflexaceae;FFCH7168	Bacteria;Proteobacteria;Alphaproteobacteria;Rhizobiales;Methyloligellaceae;Methyloligellaceae	0.846124	0.263852	0.708856	0.0927063	FDH228
28224	Bacteria;Firmicutes;Bacilli;Bacillales;Planococcaceae;Savagea	Bacteria;Proteobacteria;Alphaproteobacteria;Rhizobiales;Methyloligellaceae;Methyloligellaceae	0.99868	0.99314	0.681004	0.095753	FDH228
28225	Bacteria;Proteobacteria;Gammaproteobacteria;Burkholderiales;Rhodocyclaceae;Thauera	Bacteria;Proteobacteria;Alphaproteobacteria;Rhizobiales;Methyloligellaceae;Methyloligellaceae	0.892828	0.448717	0.702564	0.0912064	FDH228
28237	Bacteria;Bacteroidota;Bacteroidia;Cytophagales;Amoebophilaceae;Candidatus_Amoebophilus	Bacteria;Proteobacteria;Alphaproteobacteria;Rhizobiales;Methyloligellaceae;Methyloligellaceae	0.9328	0.644309	0.695201	0.091838	FDH228
28242	Bacteria;Firmicutes;Clostridia;Lachnospirales;Lachnospiraceae;Blautia	Bacteria;Proteobacteria;Alphaproteobacteria;Rhizobiales;Methyloligellaceae;Methyloligellaceae	0.892828	0.448717	0.702564	0.0912064	FDH228
28261	Bacteria;Bacteroidota;Bacteroidia;Cytophagales;Hymenobacteraceae;Nibribacter	Bacteria;Proteobacteria;Alphaproteobacteria;Rhizobiales;Methyloligellaceae;Methyloligellaceae	0.846124	0.263852	0.708856	0.0927063	FDH228
28305	Bacteria;Chloroflexi;Anaerolineae;SJA-15;SJA-15;SJA-15	Bacteria;Proteobacteria;Alphaproteobacteria;Rhizobiales;Methyloligellaceae;Methyloligellaceae	0.790173	0.120654	0.710398	0.0988973	FDH228
28546	Bacteria;Actinobacteriota;Actinobacteria;Micrococcales;Promicromonosporaceae;Promicromonospora	Bacteria;Proteobacteria;Alphaproteobacteria;Rhizobiales;Methyloligellaceae;Methyloligellaceae	0.790173	0.120654	0.710398	0.0988973	FDH228
28555	Bacteria;Actinobacteriota;Actinobacteria;Corynebacteriales;Nocardiaceae;Nocardia	Bacteria;Proteobacteria;Alphaproteobacteria;Rhizobiales;Methyloligellaceae;Methyloligellaceae	1.02959	0.472701	0.978134	0.00573959	FDH228
28711	Bacteria;Firmicutes;Clostridia;Clostridiales;Clostridiaceae;Clostridium_sensu_stricto_9	Bacteria;Actinobacteriota;Actinobacteria;Frankiales;Nakamurellaceae;Nakamurella	0.816542	0.00232955	0.957649	0.0210154	FDH228
28712	Bacteria;Actinobacteriota;Thermoleophilia;Thermophilales;Thermoleophilaceae;Thermoleophilum	Bacteria;Actinobacteriota;Actinobacteria;Frankiales;Nakamurellaceae;Nakamurella	0.816542	0.00232955	0.957649	0.0210154	FDH228
28713	Bacteria;Actinobacteriota;Actinobacteria;Propionibacteriales;Propionibacteriaceae;Micropruina	Bacteria;Actinobacteriota;Actinobacteria;Frankiales;Nakamurellaceae;Nakamurella	0.816542	0.00232955	0.957649	0.0210154	FDH228
28714	Bacteria;Desulfobacterota;Desulfobulbia;Desulfobulbales;Desulfobulbaceae;Desulfobulbus	Bacteria;Actinobacteriota;Actinobacteria;Frankiales;Nakamurellaceae;Nakamurella	0.816542	0.00232955	0.957649	0.0210154	FDH228
28715	Bacteria;Actinobacteriota;Actinobacteria;Micrococcales;Micrococcaceae;Garicola	Bacteria;Actinobacteriota;Actinobacteria;Frankiales;Nakamurellaceae;Nakamurella	0.816542	0.00232955	0.957649	0.0210154	FDH228
28716	Bacteria;Proteobacteria;Gammaproteobacteria;Enterobacterales;Morganellaceae;Providencia	Bacteria;Actinobacteriota;Actinobacteria;Frankiales;Nakamurellaceae;Nakamurella	0.963928	0.000685346	0.998994	0.000588953	FDH228
28717	Bacteria;Bacteroidota;Bacteroidia;Cytophagales;Cyclobacteriaceae;Cesiribacter	Bacteria;Actinobacteriota;Actinobacteria;Frankiales;Nakamurellaceae;Nakamurella	1.06077	0.000340734	0.997792	0.00142216	FDH228
28718	Bacteria;Bacteroidota;Bacteroidia;Cytophagales;Hymenobacteraceae;Rufibacter	Bacteria;Actinobacteriota;Actinobacteria;Frankiales;Nakamurellaceae;Nakamurella	0.87436	0.0013969	0.983888	0.00855377	FDH228
28719	Bacteria;Firmicutes;Bacilli;Bacillales;Salisediminibacteriaceae;Salipaludibacillus	Bacteria;Actinobacteriota;Actinobacteria;Frankiales;Nakamurellaceae;Nakamurella	0.922622	0.000942616	0.994769	0.00293096	FDH228
28720	Bacteria;Firmicutes;Bacilli;Lactobacillales;Carnobacteriaceae;Alloiococcus	Bacteria;Actinobacteriota;Actinobacteria;Frankiales;Nakamurellaceae;Nakamurella	1.17247	0.00016198	0.986253	0.00976264	FDH228
28721	Bacteria;Proteobacteria;Alphaproteobacteria;Rhizobiales;Beijerinckiaceae;Psychroglaciecola	Bacteria;Actinobacteriota;Actinobacteria;Frankiales;Nakamurellaceae;Nakamurella	0.922622	0.000942616	0.994769	0.00293096	FDH228
28722	Bacteria;Actinobacteriota;Actinobacteria;Micrococcales;Dermabacteraceae;Dermabacter	Bacteria;Actinobacteriota;Actinobacteria;Frankiales;Nakamurellaceae;Nakamurella	0.963928	0.000685346	0.998994	0.000588953	FDH228
28723	Bacteria;Campilobacterota;Campylobacteria;Campylobacterales;Campylobacteraceae;Campylobacter	Bacteria;Actinobacteriota;Actinobacteria;Frankiales;Nakamurellaceae;Nakamurella	1.08689	0.00028486	0.995764	0.00279472	FDH228
28724	Bacteria;Proteobacteria;Gammaproteobacteria;Enterobacterales;Erwiniaceae;Pantoea	Bacteria;Actinobacteriota;Actinobacteria;Frankiales;Nakamurellaceae;Nakamurella	1.06077	0.000340734	0.997792	0.00142216	FDH228
28725	Bacteria;Dependentiae;Babeliae;Babeliales;UBA12409;UBA12409	Bacteria;Actinobacteriota;Actinobacteria;Frankiales;Nakamurellaceae;Nakamurella	1.17247	0.00016198	0.986253	0.00976264	FDH228
28726	Bacteria;Actinobacteriota;Actinobacteria;Micromonosporales;Micromonosporaceae;Phytomonospora	Bacteria;Actinobacteriota;Actinobacteria;Frankiales;Nakamurellaceae;Nakamurella	1.08689	0.00028486	0.995764	0.00279472	FDH228
28793	Bacteria;Firmicutes;Bacilli;Aneurinibacillales;Aneurinibacillaceae;Aneurinibacillus	Bacteria;Actinobacteriota;Actinobacteria;Frankiales;Nakamurellaceae;Nakamurella	0.816542	0.00232955	0.957649	0.0210154	FDH228
28800	Bacteria;Chloroflexi;Chloroflexia;Chloroflexales;Chloroflexaceae;FFCH7168	Bacteria;Actinobacteriota;Actinobacteria;Frankiales;Nakamurellaceae;Nakamurella	0.87436	0.0013969	0.983888	0.00855377	FDH228
28854	Bacteria;Firmicutes;Bacilli;Bacillales;Planococcaceae;Savagea	Bacteria;Actinobacteriota;Actinobacteria;Frankiales;Nakamurellaceae;Nakamurella	1.03201	0.000416788	0.999342	0.000412781	FDH228
28855	Bacteria;Proteobacteria;Gammaproteobacteria;Burkholderiales;Rhodocyclaceae;Thauera	Bacteria;Actinobacteriota;Actinobacteria;Frankiales;Nakamurellaceae;Nakamurella	0.922622	0.000942616	0.994769	0.00293096	FDH228
28858	Bacteria;Cyanobacteria;Cyanobacteriia;Oxyphotobacteria_Incertae_Sedis;Unknown_Family;Leptolyngbya_ANT.L52.2	Bacteria;Actinobacteriota;Actinobacteria;Frankiales;Nakamurellaceae;Nakamurella	1.17247	0.00016198	0.986253	0.00976264	FDH228
28859	Bacteria;Bacteroidota;Bacteroidia;Bacteroidales;Prevotellaceae;Prevotella	Bacteria;Actinobacteriota;Actinobacteria;Frankiales;Nakamurellaceae;Nakamurella	0.745526	0.00481439	0.888938	0.0506453	FDH228
28861	Bacteria;Firmicutes;Bacilli;Lactobacillales;Aerococcaceae;Abiotrophia	Bacteria;Actinobacteriota;Actinobacteria;Frankiales;Nakamurellaceae;Nakamurella	1.37574	4.72e-05	0.955987	0.0362552	FDH228
28867	Bacteria;Bacteroidota;Bacteroidia;Cytophagales;Amoebophilaceae;Candidatus_Amoebophilus	Bacteria;Actinobacteriota;Actinobacteria;Frankiales;Nakamurellaceae;Nakamurella	0.963928	0.000685346	0.998994	0.000588953	FDH228
28872	Bacteria;Firmicutes;Clostridia;Lachnospirales;Lachnospiraceae;Blautia	Bacteria;Actinobacteriota;Actinobacteria;Frankiales;Nakamurellaceae;Nakamurella	0.922622	0.000942616	0.994769	0.00293096	FDH228
28874	Bacteria;Proteobacteria;Gammaproteobacteria;Pseudomonadales;Moraxellaceae;Psychrobacter	Bacteria;Actinobacteriota;Actinobacteria;Frankiales;Nakamurellaceae;Nakamurella	1.3151	6.72e-05	0.965473	0.0273049	FDH228
28875	Bacteria;Firmicutes;Bacilli;Thermoactinomycetales;Thermoactinomycetaceae;Risungbinella	Bacteria;Actinobacteriota;Actinobacteria;Frankiales;Nakamurellaceae;Nakamurella	1.13288	0.000209488	0.991097	0.00611699	FDH228
28891	Bacteria;Bacteroidota;Bacteroidia;Cytophagales;Hymenobacteraceae;Nibribacter	Bacteria;Actinobacteriota;Actinobacteria;Frankiales;Nakamurellaceae;Nakamurella	0.87436	0.0013969	0.983888	0.00855377	FDH228
28900	Bacteria;Verrucomicrobiota;Verrucomicrobiae;S-BQ2-57_soil_group;S-BQ2-57_soil_group;S-BQ2-57_soil_group	Bacteria;Actinobacteriota;Actinobacteria;Frankiales;Nakamurellaceae;Nakamurella	1.27923	8.34e-05	0.97099	0.0223657	FDH228
28935	Bacteria;Chloroflexi;Anaerolineae;SJA-15;SJA-15;SJA-15	Bacteria;Actinobacteriota;Actinobacteria;Frankiales;Nakamurellaceae;Nakamurella	0.816542	0.00232955	0.957649	0.0210154	FDH228
29176	Bacteria;Actinobacteriota;Actinobacteria;Micrococcales;Promicromonosporaceae;Promicromonospora	Bacteria;Actinobacteriota;Actinobacteria;Frankiales;Nakamurellaceae;Nakamurella	0.816542	0.00232955	0.957649	0.0210154	FDH228
29341	Bacteria;Actinobacteriota;Thermoleophilia;Thermophilales;Thermoleophilaceae;Thermoleophilum	Bacteria;Firmicutes;Clostridia;Clostridiales;Clostridiaceae;Clostridium_sensu_stricto_9	1	NA	1	0	FDH228
29342	Bacteria;Actinobacteriota;Actinobacteria;Propionibacteriales;Propionibacteriaceae;Micropruina	Bacteria;Firmicutes;Clostridia;Clostridiales;Clostridiaceae;Clostridium_sensu_stricto_9	1	NA	1	0	FDH228
29343	Bacteria;Desulfobacterota;Desulfobulbia;Desulfobulbales;Desulfobulbaceae;Desulfobulbus	Bacteria;Firmicutes;Clostridia;Clostridiales;Clostridiaceae;Clostridium_sensu_stricto_9	1	NA	1	0	FDH228
29344	Bacteria;Actinobacteriota;Actinobacteria;Micrococcales;Micrococcaceae;Garicola	Bacteria;Firmicutes;Clostridia;Clostridiales;Clostridiaceae;Clostridium_sensu_stricto_9	1	NA	1	0	FDH228
29345	Bacteria;Proteobacteria;Gammaproteobacteria;Enterobacterales;Morganellaceae;Providencia	Bacteria;Firmicutes;Clostridia;Clostridiales;Clostridiaceae;Clostridium_sensu_stricto_9	1.1805	0.0030685	0.969496	0.0145962	FDH228
29346	Bacteria;Bacteroidota;Bacteroidia;Cytophagales;Cyclobacteriaceae;Cesiribacter	Bacteria;Firmicutes;Clostridia;Clostridiales;Clostridiaceae;Clostridium_sensu_stricto_9	1.2991	0.00148983	0.936724	0.0332557	FDH228
29347	Bacteria;Bacteroidota;Bacteroidia;Cytophagales;Hymenobacteraceae;Rufibacter	Bacteria;Firmicutes;Clostridia;Clostridiales;Clostridiaceae;Clostridium_sensu_stricto_9	1.07081	0.00634775	0.993614	0.00277086	FDH228
29348	Bacteria;Firmicutes;Bacilli;Bacillales;Salisediminibacteriaceae;Salipaludibacillus	Bacteria;Firmicutes;Clostridia;Clostridiales;Clostridiaceae;Clostridium_sensu_stricto_9	1.12991	0.00425403	0.981916	0.00828257	FDH228
29349	Bacteria;Firmicutes;Bacilli;Lactobacillales;Carnobacteriaceae;Alloiococcus	Bacteria;Firmicutes;Clostridia;Clostridiales;Clostridiaceae;Clostridium_sensu_stricto_9	1.43589	0.000685346	0.898167	0.0588142	FDH228
29350	Bacteria;Proteobacteria;Alphaproteobacteria;Rhizobiales;Beijerinckiaceae;Psychroglaciecola	Bacteria;Firmicutes;Clostridia;Clostridiales;Clostridiaceae;Clostridium_sensu_stricto_9	1.12991	0.00425403	0.981916	0.00828257	FDH228
29351	Bacteria;Actinobacteriota;Actinobacteria;Micrococcales;Dermabacteraceae;Dermabacter	Bacteria;Firmicutes;Clostridia;Clostridiales;Clostridiaceae;Clostridium_sensu_stricto_9	1.1805	0.0030685	0.969496	0.0145962	FDH228
29352	Bacteria;Campilobacterota;Campylobacteria;Campylobacterales;Campylobacteraceae;Campylobacter	Bacteria;Firmicutes;Clostridia;Clostridiales;Clostridiaceae;Clostridium_sensu_stricto_9	1.33109	0.0012365	0.927613	0.038941	FDH228
29353	Bacteria;Proteobacteria;Gammaproteobacteria;Enterobacterales;Erwiniaceae;Pantoea	Bacteria;Firmicutes;Clostridia;Clostridiales;Clostridiaceae;Clostridium_sensu_stricto_9	1.2991	0.00148983	0.936724	0.0332557	FDH228
29354	Bacteria;Dependentiae;Babeliae;Babeliales;UBA12409;UBA12409	Bacteria;Firmicutes;Clostridia;Clostridiales;Clostridiaceae;Clostridium_sensu_stricto_9	1.43589	0.000685346	0.898167	0.0588142	FDH228
29355	Bacteria;Actinobacteriota;Actinobacteria;Micromonosporales;Micromonosporaceae;Phytomonospora	Bacteria;Firmicutes;Clostridia;Clostridiales;Clostridiaceae;Clostridium_sensu_stricto_9	1.33109	0.0012365	0.927613	0.038941	FDH228
29422	Bacteria;Firmicutes;Bacilli;Aneurinibacillales;Aneurinibacillaceae;Aneurinibacillus	Bacteria;Firmicutes;Clostridia;Clostridiales;Clostridiaceae;Clostridium_sensu_stricto_9	1	NA	1	0	FDH228
29429	Bacteria;Chloroflexi;Chloroflexia;Chloroflexales;Chloroflexaceae;FFCH7168	Bacteria;Firmicutes;Clostridia;Clostridiales;Clostridiaceae;Clostridium_sensu_stricto_9	1.07081	0.00634775	0.993614	0.00277086	FDH228
29483	Bacteria;Firmicutes;Bacilli;Bacillales;Planococcaceae;Savagea	Bacteria;Firmicutes;Clostridia;Clostridiales;Clostridiaceae;Clostridium_sensu_stricto_9	1.26387	0.00183634	0.946714	0.0272697	FDH228
29484	Bacteria;Proteobacteria;Gammaproteobacteria;Burkholderiales;Rhodocyclaceae;Thauera	Bacteria;Firmicutes;Clostridia;Clostridiales;Clostridiaceae;Clostridium_sensu_stricto_9	1.12991	0.00425403	0.981916	0.00828257	FDH228
29487	Bacteria;Cyanobacteria;Cyanobacteriia;Oxyphotobacteria_Incertae_Sedis;Unknown_Family;Leptolyngbya_ANT.L52.2	Bacteria;Firmicutes;Clostridia;Clostridiales;Clostridiaceae;Clostridium_sensu_stricto_9	1.43589	0.000685346	0.898167	0.0588142	FDH228
29488	Bacteria;Bacteroidota;Bacteroidia;Bacteroidales;Prevotellaceae;Prevotella	Bacteria;Firmicutes;Clostridia;Clostridiales;Clostridiaceae;Clostridium_sensu_stricto_9	0.913029	0.0217744	0.982551	0.00646758	FDH228
29496	Bacteria;Bacteroidota;Bacteroidia;Cytophagales;Amoebophilaceae;Candidatus_Amoebophilus	Bacteria;Firmicutes;Clostridia;Clostridiales;Clostridiaceae;Clostridium_sensu_stricto_9	1.1805	0.0030685	0.969496	0.0145962	FDH228
29501	Bacteria;Firmicutes;Clostridia;Lachnospirales;Lachnospiraceae;Blautia	Bacteria;Firmicutes;Clostridia;Clostridiales;Clostridiaceae;Clostridium_sensu_stricto_9	1.12991	0.00425403	0.981916	0.00828257	FDH228
29503	Bacteria;Proteobacteria;Gammaproteobacteria;Pseudomonadales;Moraxellaceae;Psychrobacter	Bacteria;Firmicutes;Clostridia;Clostridiales;Clostridiaceae;Clostridium_sensu_stricto_9	1.61058	0.00027159	0.852508	0.0943688	FDH228
29504	Bacteria;Firmicutes;Bacilli;Thermoactinomycetales;Thermoactinomycetaceae;Risungbinella	Bacteria;Firmicutes;Clostridia;Clostridiales;Clostridiaceae;Clostridium_sensu_stricto_9	1.38741	0.00089717	0.911663	0.0494189	FDH228
29520	Bacteria;Bacteroidota;Bacteroidia;Cytophagales;Hymenobacteraceae;Nibribacter	Bacteria;Firmicutes;Clostridia;Clostridiales;Clostridiaceae;Clostridium_sensu_stricto_9	1.07081	0.00634775	0.993614	0.00277086	FDH228
29529	Bacteria;Verrucomicrobiota;Verrucomicrobiae;S-BQ2-57_soil_group;S-BQ2-57_soil_group;S-BQ2-57_soil_group	Bacteria;Firmicutes;Clostridia;Clostridiales;Clostridiaceae;Clostridium_sensu_stricto_9	1.56664	0.000340734	0.863496	0.0852624	FDH228
29564	Bacteria;Chloroflexi;Anaerolineae;SJA-15;SJA-15;SJA-15	Bacteria;Firmicutes;Clostridia;Clostridiales;Clostridiaceae;Clostridium_sensu_stricto_9	1	NA	1	0	FDH228
29805	Bacteria;Actinobacteriota;Actinobacteria;Micrococcales;Promicromonosporaceae;Promicromonospora	Bacteria;Firmicutes;Clostridia;Clostridiales;Clostridiaceae;Clostridium_sensu_stricto_9	1	NA	1	0	FDH228
29970	Bacteria;Actinobacteriota;Actinobacteria;Propionibacteriales;Propionibacteriaceae;Micropruina	Bacteria;Actinobacteriota;Thermoleophilia;Thermophilales;Thermoleophilaceae;Thermoleophilum	1	NA	1	0	FDH228
29971	Bacteria;Desulfobacterota;Desulfobulbia;Desulfobulbales;Desulfobulbaceae;Desulfobulbus	Bacteria;Actinobacteriota;Thermoleophilia;Thermophilales;Thermoleophilaceae;Thermoleophilum	1	NA	1	0	FDH228
29972	Bacteria;Actinobacteriota;Actinobacteria;Micrococcales;Micrococcaceae;Garicola	Bacteria;Actinobacteriota;Thermoleophilia;Thermophilales;Thermoleophilaceae;Thermoleophilum	1	NA	1	0	FDH228
29973	Bacteria;Proteobacteria;Gammaproteobacteria;Enterobacterales;Morganellaceae;Providencia	Bacteria;Actinobacteriota;Thermoleophilia;Thermophilales;Thermoleophilaceae;Thermoleophilum	1.1805	0.0030685	0.969496	0.0145962	FDH228
29974	Bacteria;Bacteroidota;Bacteroidia;Cytophagales;Cyclobacteriaceae;Cesiribacter	Bacteria;Actinobacteriota;Thermoleophilia;Thermophilales;Thermoleophilaceae;Thermoleophilum	1.2991	0.00148983	0.936724	0.0332557	FDH228
29975	Bacteria;Bacteroidota;Bacteroidia;Cytophagales;Hymenobacteraceae;Rufibacter	Bacteria;Actinobacteriota;Thermoleophilia;Thermophilales;Thermoleophilaceae;Thermoleophilum	1.07081	0.00634775	0.993614	0.00277086	FDH228
29976	Bacteria;Firmicutes;Bacilli;Bacillales;Salisediminibacteriaceae;Salipaludibacillus	Bacteria;Actinobacteriota;Thermoleophilia;Thermophilales;Thermoleophilaceae;Thermoleophilum	1.12991	0.00425403	0.981916	0.00828257	FDH228
29977	Bacteria;Firmicutes;Bacilli;Lactobacillales;Carnobacteriaceae;Alloiococcus	Bacteria;Actinobacteriota;Thermoleophilia;Thermophilales;Thermoleophilaceae;Thermoleophilum	1.43589	0.000685346	0.898167	0.0588142	FDH228
29978	Bacteria;Proteobacteria;Alphaproteobacteria;Rhizobiales;Beijerinckiaceae;Psychroglaciecola	Bacteria;Actinobacteriota;Thermoleophilia;Thermophilales;Thermoleophilaceae;Thermoleophilum	1.12991	0.00425403	0.981916	0.00828257	FDH228
29979	Bacteria;Actinobacteriota;Actinobacteria;Micrococcales;Dermabacteraceae;Dermabacter	Bacteria;Actinobacteriota;Thermoleophilia;Thermophilales;Thermoleophilaceae;Thermoleophilum	1.1805	0.0030685	0.969496	0.0145962	FDH228
29980	Bacteria;Campilobacterota;Campylobacteria;Campylobacterales;Campylobacteraceae;Campylobacter	Bacteria;Actinobacteriota;Thermoleophilia;Thermophilales;Thermoleophilaceae;Thermoleophilum	1.33109	0.0012365	0.927613	0.038941	FDH228
29981	Bacteria;Proteobacteria;Gammaproteobacteria;Enterobacterales;Erwiniaceae;Pantoea	Bacteria;Actinobacteriota;Thermoleophilia;Thermophilales;Thermoleophilaceae;Thermoleophilum	1.2991	0.00148983	0.936724	0.0332557	FDH228
29982	Bacteria;Dependentiae;Babeliae;Babeliales;UBA12409;UBA12409	Bacteria;Actinobacteriota;Thermoleophilia;Thermophilales;Thermoleophilaceae;Thermoleophilum	1.43589	0.000685346	0.898167	0.0588142	FDH228
29983	Bacteria;Actinobacteriota;Actinobacteria;Micromonosporales;Micromonosporaceae;Phytomonospora	Bacteria;Actinobacteriota;Thermoleophilia;Thermophilales;Thermoleophilaceae;Thermoleophilum	1.33109	0.0012365	0.927613	0.038941	FDH228
30050	Bacteria;Firmicutes;Bacilli;Aneurinibacillales;Aneurinibacillaceae;Aneurinibacillus	Bacteria;Actinobacteriota;Thermoleophilia;Thermophilales;Thermoleophilaceae;Thermoleophilum	1	NA	1	0	FDH228
30057	Bacteria;Chloroflexi;Chloroflexia;Chloroflexales;Chloroflexaceae;FFCH7168	Bacteria;Actinobacteriota;Thermoleophilia;Thermophilales;Thermoleophilaceae;Thermoleophilum	1.07081	0.00634775	0.993614	0.00277086	FDH228
30111	Bacteria;Firmicutes;Bacilli;Bacillales;Planococcaceae;Savagea	Bacteria;Actinobacteriota;Thermoleophilia;Thermophilales;Thermoleophilaceae;Thermoleophilum	1.26387	0.00183634	0.946714	0.0272697	FDH228
30112	Bacteria;Proteobacteria;Gammaproteobacteria;Burkholderiales;Rhodocyclaceae;Thauera	Bacteria;Actinobacteriota;Thermoleophilia;Thermophilales;Thermoleophilaceae;Thermoleophilum	1.12991	0.00425403	0.981916	0.00828257	FDH228
30115	Bacteria;Cyanobacteria;Cyanobacteriia;Oxyphotobacteria_Incertae_Sedis;Unknown_Family;Leptolyngbya_ANT.L52.2	Bacteria;Actinobacteriota;Thermoleophilia;Thermophilales;Thermoleophilaceae;Thermoleophilum	1.43589	0.000685346	0.898167	0.0588142	FDH228
30116	Bacteria;Bacteroidota;Bacteroidia;Bacteroidales;Prevotellaceae;Prevotella	Bacteria;Actinobacteriota;Thermoleophilia;Thermophilales;Thermoleophilaceae;Thermoleophilum	0.913029	0.0217744	0.982551	0.00646758	FDH228
30124	Bacteria;Bacteroidota;Bacteroidia;Cytophagales;Amoebophilaceae;Candidatus_Amoebophilus	Bacteria;Actinobacteriota;Thermoleophilia;Thermophilales;Thermoleophilaceae;Thermoleophilum	1.1805	0.0030685	0.969496	0.0145962	FDH228
30129	Bacteria;Firmicutes;Clostridia;Lachnospirales;Lachnospiraceae;Blautia	Bacteria;Actinobacteriota;Thermoleophilia;Thermophilales;Thermoleophilaceae;Thermoleophilum	1.12991	0.00425403	0.981916	0.00828257	FDH228
30131	Bacteria;Proteobacteria;Gammaproteobacteria;Pseudomonadales;Moraxellaceae;Psychrobacter	Bacteria;Actinobacteriota;Thermoleophilia;Thermophilales;Thermoleophilaceae;Thermoleophilum	1.61058	0.00027159	0.852508	0.0943688	FDH228
30132	Bacteria;Firmicutes;Bacilli;Thermoactinomycetales;Thermoactinomycetaceae;Risungbinella	Bacteria;Actinobacteriota;Thermoleophilia;Thermophilales;Thermoleophilaceae;Thermoleophilum	1.38741	0.00089717	0.911663	0.0494189	FDH228
30148	Bacteria;Bacteroidota;Bacteroidia;Cytophagales;Hymenobacteraceae;Nibribacter	Bacteria;Actinobacteriota;Thermoleophilia;Thermophilales;Thermoleophilaceae;Thermoleophilum	1.07081	0.00634775	0.993614	0.00277086	FDH228
30157	Bacteria;Verrucomicrobiota;Verrucomicrobiae;S-BQ2-57_soil_group;S-BQ2-57_soil_group;S-BQ2-57_soil_group	Bacteria;Actinobacteriota;Thermoleophilia;Thermophilales;Thermoleophilaceae;Thermoleophilum	1.56664	0.000340734	0.863496	0.0852624	FDH228
30192	Bacteria;Chloroflexi;Anaerolineae;SJA-15;SJA-15;SJA-15	Bacteria;Actinobacteriota;Thermoleophilia;Thermophilales;Thermoleophilaceae;Thermoleophilum	1	NA	1	0	FDH228
30433	Bacteria;Actinobacteriota;Actinobacteria;Micrococcales;Promicromonosporaceae;Promicromonospora	Bacteria;Actinobacteriota;Thermoleophilia;Thermophilales;Thermoleophilaceae;Thermoleophilum	1	NA	1	0	FDH228
30598	Bacteria;Desulfobacterota;Desulfobulbia;Desulfobulbales;Desulfobulbaceae;Desulfobulbus	Bacteria;Actinobacteriota;Actinobacteria;Propionibacteriales;Propionibacteriaceae;Micropruina	1	NA	1	0	FDH228
30599	Bacteria;Actinobacteriota;Actinobacteria;Micrococcales;Micrococcaceae;Garicola	Bacteria;Actinobacteriota;Actinobacteria;Propionibacteriales;Propionibacteriaceae;Micropruina	1	NA	1	0	FDH228
30600	Bacteria;Proteobacteria;Gammaproteobacteria;Enterobacterales;Morganellaceae;Providencia	Bacteria;Actinobacteriota;Actinobacteria;Propionibacteriales;Propionibacteriaceae;Micropruina	1.1805	0.0030685	0.969496	0.0145962	FDH228
30601	Bacteria;Bacteroidota;Bacteroidia;Cytophagales;Cyclobacteriaceae;Cesiribacter	Bacteria;Actinobacteriota;Actinobacteria;Propionibacteriales;Propionibacteriaceae;Micropruina	1.2991	0.00148983	0.936724	0.0332557	FDH228
30602	Bacteria;Bacteroidota;Bacteroidia;Cytophagales;Hymenobacteraceae;Rufibacter	Bacteria;Actinobacteriota;Actinobacteria;Propionibacteriales;Propionibacteriaceae;Micropruina	1.07081	0.00634775	0.993614	0.00277086	FDH228
30603	Bacteria;Firmicutes;Bacilli;Bacillales;Salisediminibacteriaceae;Salipaludibacillus	Bacteria;Actinobacteriota;Actinobacteria;Propionibacteriales;Propionibacteriaceae;Micropruina	1.12991	0.00425403	0.981916	0.00828257	FDH228
30604	Bacteria;Firmicutes;Bacilli;Lactobacillales;Carnobacteriaceae;Alloiococcus	Bacteria;Actinobacteriota;Actinobacteria;Propionibacteriales;Propionibacteriaceae;Micropruina	1.43589	0.000685346	0.898167	0.0588142	FDH228
30605	Bacteria;Proteobacteria;Alphaproteobacteria;Rhizobiales;Beijerinckiaceae;Psychroglaciecola	Bacteria;Actinobacteriota;Actinobacteria;Propionibacteriales;Propionibacteriaceae;Micropruina	1.12991	0.00425403	0.981916	0.00828257	FDH228
30606	Bacteria;Actinobacteriota;Actinobacteria;Micrococcales;Dermabacteraceae;Dermabacter	Bacteria;Actinobacteriota;Actinobacteria;Propionibacteriales;Propionibacteriaceae;Micropruina	1.1805	0.0030685	0.969496	0.0145962	FDH228
30607	Bacteria;Campilobacterota;Campylobacteria;Campylobacterales;Campylobacteraceae;Campylobacter	Bacteria;Actinobacteriota;Actinobacteria;Propionibacteriales;Propionibacteriaceae;Micropruina	1.33109	0.0012365	0.927613	0.038941	FDH228
30608	Bacteria;Proteobacteria;Gammaproteobacteria;Enterobacterales;Erwiniaceae;Pantoea	Bacteria;Actinobacteriota;Actinobacteria;Propionibacteriales;Propionibacteriaceae;Micropruina	1.2991	0.00148983	0.936724	0.0332557	FDH228
30609	Bacteria;Dependentiae;Babeliae;Babeliales;UBA12409;UBA12409	Bacteria;Actinobacteriota;Actinobacteria;Propionibacteriales;Propionibacteriaceae;Micropruina	1.43589	0.000685346	0.898167	0.0588142	FDH228
30610	Bacteria;Actinobacteriota;Actinobacteria;Micromonosporales;Micromonosporaceae;Phytomonospora	Bacteria;Actinobacteriota;Actinobacteria;Propionibacteriales;Propionibacteriaceae;Micropruina	1.33109	0.0012365	0.927613	0.038941	FDH228
30677	Bacteria;Firmicutes;Bacilli;Aneurinibacillales;Aneurinibacillaceae;Aneurinibacillus	Bacteria;Actinobacteriota;Actinobacteria;Propionibacteriales;Propionibacteriaceae;Micropruina	1	NA	1	0	FDH228
30684	Bacteria;Chloroflexi;Chloroflexia;Chloroflexales;Chloroflexaceae;FFCH7168	Bacteria;Actinobacteriota;Actinobacteria;Propionibacteriales;Propionibacteriaceae;Micropruina	1.07081	0.00634775	0.993614	0.00277086	FDH228
30738	Bacteria;Firmicutes;Bacilli;Bacillales;Planococcaceae;Savagea	Bacteria;Actinobacteriota;Actinobacteria;Propionibacteriales;Propionibacteriaceae;Micropruina	1.26387	0.00183634	0.946714	0.0272697	FDH228
30739	Bacteria;Proteobacteria;Gammaproteobacteria;Burkholderiales;Rhodocyclaceae;Thauera	Bacteria;Actinobacteriota;Actinobacteria;Propionibacteriales;Propionibacteriaceae;Micropruina	1.12991	0.00425403	0.981916	0.00828257	FDH228
30742	Bacteria;Cyanobacteria;Cyanobacteriia;Oxyphotobacteria_Incertae_Sedis;Unknown_Family;Leptolyngbya_ANT.L52.2	Bacteria;Actinobacteriota;Actinobacteria;Propionibacteriales;Propionibacteriaceae;Micropruina	1.43589	0.000685346	0.898167	0.0588142	FDH228
30743	Bacteria;Bacteroidota;Bacteroidia;Bacteroidales;Prevotellaceae;Prevotella	Bacteria;Actinobacteriota;Actinobacteria;Propionibacteriales;Propionibacteriaceae;Micropruina	0.913029	0.0217744	0.982551	0.00646758	FDH228
30751	Bacteria;Bacteroidota;Bacteroidia;Cytophagales;Amoebophilaceae;Candidatus_Amoebophilus	Bacteria;Actinobacteriota;Actinobacteria;Propionibacteriales;Propionibacteriaceae;Micropruina	1.1805	0.0030685	0.969496	0.0145962	FDH228
30756	Bacteria;Firmicutes;Clostridia;Lachnospirales;Lachnospiraceae;Blautia	Bacteria;Actinobacteriota;Actinobacteria;Propionibacteriales;Propionibacteriaceae;Micropruina	1.12991	0.00425403	0.981916	0.00828257	FDH228
30758	Bacteria;Proteobacteria;Gammaproteobacteria;Pseudomonadales;Moraxellaceae;Psychrobacter	Bacteria;Actinobacteriota;Actinobacteria;Propionibacteriales;Propionibacteriaceae;Micropruina	1.61058	0.00027159	0.852508	0.0943688	FDH228
30759	Bacteria;Firmicutes;Bacilli;Thermoactinomycetales;Thermoactinomycetaceae;Risungbinella	Bacteria;Actinobacteriota;Actinobacteria;Propionibacteriales;Propionibacteriaceae;Micropruina	1.38741	0.00089717	0.911663	0.0494189	FDH228
30775	Bacteria;Bacteroidota;Bacteroidia;Cytophagales;Hymenobacteraceae;Nibribacter	Bacteria;Actinobacteriota;Actinobacteria;Propionibacteriales;Propionibacteriaceae;Micropruina	1.07081	0.00634775	0.993614	0.00277086	FDH228
30784	Bacteria;Verrucomicrobiota;Verrucomicrobiae;S-BQ2-57_soil_group;S-BQ2-57_soil_group;S-BQ2-57_soil_group	Bacteria;Actinobacteriota;Actinobacteria;Propionibacteriales;Propionibacteriaceae;Micropruina	1.56664	0.000340734	0.863496	0.0852624	FDH228
30819	Bacteria;Chloroflexi;Anaerolineae;SJA-15;SJA-15;SJA-15	Bacteria;Actinobacteriota;Actinobacteria;Propionibacteriales;Propionibacteriaceae;Micropruina	1	NA	1	0	FDH228
31060	Bacteria;Actinobacteriota;Actinobacteria;Micrococcales;Promicromonosporaceae;Promicromonospora	Bacteria;Actinobacteriota;Actinobacteria;Propionibacteriales;Propionibacteriaceae;Micropruina	1	NA	1	0	FDH228
31225	Bacteria;Actinobacteriota;Actinobacteria;Micrococcales;Micrococcaceae;Garicola	Bacteria;Desulfobacterota;Desulfobulbia;Desulfobulbales;Desulfobulbaceae;Desulfobulbus	1	NA	1	0	FDH228
31226	Bacteria;Proteobacteria;Gammaproteobacteria;Enterobacterales;Morganellaceae;Providencia	Bacteria;Desulfobacterota;Desulfobulbia;Desulfobulbales;Desulfobulbaceae;Desulfobulbus	1.1805	0.0030685	0.969496	0.0145962	FDH228
31227	Bacteria;Bacteroidota;Bacteroidia;Cytophagales;Cyclobacteriaceae;Cesiribacter	Bacteria;Desulfobacterota;Desulfobulbia;Desulfobulbales;Desulfobulbaceae;Desulfobulbus	1.2991	0.00148983	0.936724	0.0332557	FDH228
31228	Bacteria;Bacteroidota;Bacteroidia;Cytophagales;Hymenobacteraceae;Rufibacter	Bacteria;Desulfobacterota;Desulfobulbia;Desulfobulbales;Desulfobulbaceae;Desulfobulbus	1.07081	0.00634775	0.993614	0.00277086	FDH228
31229	Bacteria;Firmicutes;Bacilli;Bacillales;Salisediminibacteriaceae;Salipaludibacillus	Bacteria;Desulfobacterota;Desulfobulbia;Desulfobulbales;Desulfobulbaceae;Desulfobulbus	1.12991	0.00425403	0.981916	0.00828257	FDH228
31230	Bacteria;Firmicutes;Bacilli;Lactobacillales;Carnobacteriaceae;Alloiococcus	Bacteria;Desulfobacterota;Desulfobulbia;Desulfobulbales;Desulfobulbaceae;Desulfobulbus	1.43589	0.000685346	0.898167	0.0588142	FDH228
31231	Bacteria;Proteobacteria;Alphaproteobacteria;Rhizobiales;Beijerinckiaceae;Psychroglaciecola	Bacteria;Desulfobacterota;Desulfobulbia;Desulfobulbales;Desulfobulbaceae;Desulfobulbus	1.12991	0.00425403	0.981916	0.00828257	FDH228
31232	Bacteria;Actinobacteriota;Actinobacteria;Micrococcales;Dermabacteraceae;Dermabacter	Bacteria;Desulfobacterota;Desulfobulbia;Desulfobulbales;Desulfobulbaceae;Desulfobulbus	1.1805	0.0030685	0.969496	0.0145962	FDH228
31233	Bacteria;Campilobacterota;Campylobacteria;Campylobacterales;Campylobacteraceae;Campylobacter	Bacteria;Desulfobacterota;Desulfobulbia;Desulfobulbales;Desulfobulbaceae;Desulfobulbus	1.33109	0.0012365	0.927613	0.038941	FDH228
31234	Bacteria;Proteobacteria;Gammaproteobacteria;Enterobacterales;Erwiniaceae;Pantoea	Bacteria;Desulfobacterota;Desulfobulbia;Desulfobulbales;Desulfobulbaceae;Desulfobulbus	1.2991	0.00148983	0.936724	0.0332557	FDH228
31235	Bacteria;Dependentiae;Babeliae;Babeliales;UBA12409;UBA12409	Bacteria;Desulfobacterota;Desulfobulbia;Desulfobulbales;Desulfobulbaceae;Desulfobulbus	1.43589	0.000685346	0.898167	0.0588142	FDH228
31236	Bacteria;Actinobacteriota;Actinobacteria;Micromonosporales;Micromonosporaceae;Phytomonospora	Bacteria;Desulfobacterota;Desulfobulbia;Desulfobulbales;Desulfobulbaceae;Desulfobulbus	1.33109	0.0012365	0.927613	0.038941	FDH228
31303	Bacteria;Firmicutes;Bacilli;Aneurinibacillales;Aneurinibacillaceae;Aneurinibacillus	Bacteria;Desulfobacterota;Desulfobulbia;Desulfobulbales;Desulfobulbaceae;Desulfobulbus	1	NA	1	0	FDH228
31310	Bacteria;Chloroflexi;Chloroflexia;Chloroflexales;Chloroflexaceae;FFCH7168	Bacteria;Desulfobacterota;Desulfobulbia;Desulfobulbales;Desulfobulbaceae;Desulfobulbus	1.07081	0.00634775	0.993614	0.00277086	FDH228
31364	Bacteria;Firmicutes;Bacilli;Bacillales;Planococcaceae;Savagea	Bacteria;Desulfobacterota;Desulfobulbia;Desulfobulbales;Desulfobulbaceae;Desulfobulbus	1.26387	0.00183634	0.946714	0.0272697	FDH228
31365	Bacteria;Proteobacteria;Gammaproteobacteria;Burkholderiales;Rhodocyclaceae;Thauera	Bacteria;Desulfobacterota;Desulfobulbia;Desulfobulbales;Desulfobulbaceae;Desulfobulbus	1.12991	0.00425403	0.981916	0.00828257	FDH228
31368	Bacteria;Cyanobacteria;Cyanobacteriia;Oxyphotobacteria_Incertae_Sedis;Unknown_Family;Leptolyngbya_ANT.L52.2	Bacteria;Desulfobacterota;Desulfobulbia;Desulfobulbales;Desulfobulbaceae;Desulfobulbus	1.43589	0.000685346	0.898167	0.0588142	FDH228
31369	Bacteria;Bacteroidota;Bacteroidia;Bacteroidales;Prevotellaceae;Prevotella	Bacteria;Desulfobacterota;Desulfobulbia;Desulfobulbales;Desulfobulbaceae;Desulfobulbus	0.913029	0.0217744	0.982551	0.00646758	FDH228
31377	Bacteria;Bacteroidota;Bacteroidia;Cytophagales;Amoebophilaceae;Candidatus_Amoebophilus	Bacteria;Desulfobacterota;Desulfobulbia;Desulfobulbales;Desulfobulbaceae;Desulfobulbus	1.1805	0.0030685	0.969496	0.0145962	FDH228
31382	Bacteria;Firmicutes;Clostridia;Lachnospirales;Lachnospiraceae;Blautia	Bacteria;Desulfobacterota;Desulfobulbia;Desulfobulbales;Desulfobulbaceae;Desulfobulbus	1.12991	0.00425403	0.981916	0.00828257	FDH228
31384	Bacteria;Proteobacteria;Gammaproteobacteria;Pseudomonadales;Moraxellaceae;Psychrobacter	Bacteria;Desulfobacterota;Desulfobulbia;Desulfobulbales;Desulfobulbaceae;Desulfobulbus	1.61058	0.00027159	0.852508	0.0943688	FDH228
31385	Bacteria;Firmicutes;Bacilli;Thermoactinomycetales;Thermoactinomycetaceae;Risungbinella	Bacteria;Desulfobacterota;Desulfobulbia;Desulfobulbales;Desulfobulbaceae;Desulfobulbus	1.38741	0.00089717	0.911663	0.0494189	FDH228
31401	Bacteria;Bacteroidota;Bacteroidia;Cytophagales;Hymenobacteraceae;Nibribacter	Bacteria;Desulfobacterota;Desulfobulbia;Desulfobulbales;Desulfobulbaceae;Desulfobulbus	1.07081	0.00634775	0.993614	0.00277086	FDH228
31410	Bacteria;Verrucomicrobiota;Verrucomicrobiae;S-BQ2-57_soil_group;S-BQ2-57_soil_group;S-BQ2-57_soil_group	Bacteria;Desulfobacterota;Desulfobulbia;Desulfobulbales;Desulfobulbaceae;Desulfobulbus	1.56664	0.000340734	0.863496	0.0852624	FDH228
31445	Bacteria;Chloroflexi;Anaerolineae;SJA-15;SJA-15;SJA-15	Bacteria;Desulfobacterota;Desulfobulbia;Desulfobulbales;Desulfobulbaceae;Desulfobulbus	1	NA	1	0	FDH228
31686	Bacteria;Actinobacteriota;Actinobacteria;Micrococcales;Promicromonosporaceae;Promicromonospora	Bacteria;Desulfobacterota;Desulfobulbia;Desulfobulbales;Desulfobulbaceae;Desulfobulbus	1	NA	1	0	FDH228
31851	Bacteria;Proteobacteria;Gammaproteobacteria;Enterobacterales;Morganellaceae;Providencia	Bacteria;Actinobacteriota;Actinobacteria;Micrococcales;Micrococcaceae;Garicola	1.1805	0.0030685	0.969496	0.0145962	FDH228
31852	Bacteria;Bacteroidota;Bacteroidia;Cytophagales;Cyclobacteriaceae;Cesiribacter	Bacteria;Actinobacteriota;Actinobacteria;Micrococcales;Micrococcaceae;Garicola	1.2991	0.00148983	0.936724	0.0332557	FDH228
31853	Bacteria;Bacteroidota;Bacteroidia;Cytophagales;Hymenobacteraceae;Rufibacter	Bacteria;Actinobacteriota;Actinobacteria;Micrococcales;Micrococcaceae;Garicola	1.07081	0.00634775	0.993614	0.00277086	FDH228
31854	Bacteria;Firmicutes;Bacilli;Bacillales;Salisediminibacteriaceae;Salipaludibacillus	Bacteria;Actinobacteriota;Actinobacteria;Micrococcales;Micrococcaceae;Garicola	1.12991	0.00425403	0.981916	0.00828257	FDH228
31855	Bacteria;Firmicutes;Bacilli;Lactobacillales;Carnobacteriaceae;Alloiococcus	Bacteria;Actinobacteriota;Actinobacteria;Micrococcales;Micrococcaceae;Garicola	1.43589	0.000685346	0.898167	0.0588142	FDH228
31856	Bacteria;Proteobacteria;Alphaproteobacteria;Rhizobiales;Beijerinckiaceae;Psychroglaciecola	Bacteria;Actinobacteriota;Actinobacteria;Micrococcales;Micrococcaceae;Garicola	1.12991	0.00425403	0.981916	0.00828257	FDH228
31857	Bacteria;Actinobacteriota;Actinobacteria;Micrococcales;Dermabacteraceae;Dermabacter	Bacteria;Actinobacteriota;Actinobacteria;Micrococcales;Micrococcaceae;Garicola	1.1805	0.0030685	0.969496	0.0145962	FDH228
31858	Bacteria;Campilobacterota;Campylobacteria;Campylobacterales;Campylobacteraceae;Campylobacter	Bacteria;Actinobacteriota;Actinobacteria;Micrococcales;Micrococcaceae;Garicola	1.33109	0.0012365	0.927613	0.038941	FDH228
31859	Bacteria;Proteobacteria;Gammaproteobacteria;Enterobacterales;Erwiniaceae;Pantoea	Bacteria;Actinobacteriota;Actinobacteria;Micrococcales;Micrococcaceae;Garicola	1.2991	0.00148983	0.936724	0.0332557	FDH228
31860	Bacteria;Dependentiae;Babeliae;Babeliales;UBA12409;UBA12409	Bacteria;Actinobacteriota;Actinobacteria;Micrococcales;Micrococcaceae;Garicola	1.43589	0.000685346	0.898167	0.0588142	FDH228
31861	Bacteria;Actinobacteriota;Actinobacteria;Micromonosporales;Micromonosporaceae;Phytomonospora	Bacteria;Actinobacteriota;Actinobacteria;Micrococcales;Micrococcaceae;Garicola	1.33109	0.0012365	0.927613	0.038941	FDH228
31928	Bacteria;Firmicutes;Bacilli;Aneurinibacillales;Aneurinibacillaceae;Aneurinibacillus	Bacteria;Actinobacteriota;Actinobacteria;Micrococcales;Micrococcaceae;Garicola	1	NA	1	0	FDH228
31935	Bacteria;Chloroflexi;Chloroflexia;Chloroflexales;Chloroflexaceae;FFCH7168	Bacteria;Actinobacteriota;Actinobacteria;Micrococcales;Micrococcaceae;Garicola	1.07081	0.00634775	0.993614	0.00277086	FDH228
31989	Bacteria;Firmicutes;Bacilli;Bacillales;Planococcaceae;Savagea	Bacteria;Actinobacteriota;Actinobacteria;Micrococcales;Micrococcaceae;Garicola	1.26387	0.00183634	0.946714	0.0272697	FDH228
31990	Bacteria;Proteobacteria;Gammaproteobacteria;Burkholderiales;Rhodocyclaceae;Thauera	Bacteria;Actinobacteriota;Actinobacteria;Micrococcales;Micrococcaceae;Garicola	1.12991	0.00425403	0.981916	0.00828257	FDH228
31993	Bacteria;Cyanobacteria;Cyanobacteriia;Oxyphotobacteria_Incertae_Sedis;Unknown_Family;Leptolyngbya_ANT.L52.2	Bacteria;Actinobacteriota;Actinobacteria;Micrococcales;Micrococcaceae;Garicola	1.43589	0.000685346	0.898167	0.0588142	FDH228
31994	Bacteria;Bacteroidota;Bacteroidia;Bacteroidales;Prevotellaceae;Prevotella	Bacteria;Actinobacteriota;Actinobacteria;Micrococcales;Micrococcaceae;Garicola	0.913029	0.0217744	0.982551	0.00646758	FDH228
32002	Bacteria;Bacteroidota;Bacteroidia;Cytophagales;Amoebophilaceae;Candidatus_Amoebophilus	Bacteria;Actinobacteriota;Actinobacteria;Micrococcales;Micrococcaceae;Garicola	1.1805	0.0030685	0.969496	0.0145962	FDH228
32007	Bacteria;Firmicutes;Clostridia;Lachnospirales;Lachnospiraceae;Blautia	Bacteria;Actinobacteriota;Actinobacteria;Micrococcales;Micrococcaceae;Garicola	1.12991	0.00425403	0.981916	0.00828257	FDH228
32009	Bacteria;Proteobacteria;Gammaproteobacteria;Pseudomonadales;Moraxellaceae;Psychrobacter	Bacteria;Actinobacteriota;Actinobacteria;Micrococcales;Micrococcaceae;Garicola	1.61058	0.00027159	0.852508	0.0943688	FDH228
32010	Bacteria;Firmicutes;Bacilli;Thermoactinomycetales;Thermoactinomycetaceae;Risungbinella	Bacteria;Actinobacteriota;Actinobacteria;Micrococcales;Micrococcaceae;Garicola	1.38741	0.00089717	0.911663	0.0494189	FDH228
32026	Bacteria;Bacteroidota;Bacteroidia;Cytophagales;Hymenobacteraceae;Nibribacter	Bacteria;Actinobacteriota;Actinobacteria;Micrococcales;Micrococcaceae;Garicola	1.07081	0.00634775	0.993614	0.00277086	FDH228
32035	Bacteria;Verrucomicrobiota;Verrucomicrobiae;S-BQ2-57_soil_group;S-BQ2-57_soil_group;S-BQ2-57_soil_group	Bacteria;Actinobacteriota;Actinobacteria;Micrococcales;Micrococcaceae;Garicola	1.56664	0.000340734	0.863496	0.0852624	FDH228
32070	Bacteria;Chloroflexi;Anaerolineae;SJA-15;SJA-15;SJA-15	Bacteria;Actinobacteriota;Actinobacteria;Micrococcales;Micrococcaceae;Garicola	1	NA	1	0	FDH228
32311	Bacteria;Actinobacteriota;Actinobacteria;Micrococcales;Promicromonosporaceae;Promicromonospora	Bacteria;Actinobacteriota;Actinobacteria;Micrococcales;Micrococcaceae;Garicola	1	NA	1	0	FDH228
32476	Bacteria;Bacteroidota;Bacteroidia;Cytophagales;Cyclobacteriaceae;Cesiribacter	Bacteria;Proteobacteria;Gammaproteobacteria;Enterobacterales;Morganellaceae;Providencia	1.10047	0.000443654	0.993815	0.00383875	FDH228
32477	Bacteria;Bacteroidota;Bacteroidia;Cytophagales;Hymenobacteraceae;Rufibacter	Bacteria;Proteobacteria;Gammaproteobacteria;Enterobacterales;Morganellaceae;Providencia	0.90708	0.00183634	0.990897	0.00466016	FDH228
32478	Bacteria;Firmicutes;Bacilli;Bacillales;Salisediminibacteriaceae;Salipaludibacillus	Bacteria;Proteobacteria;Gammaproteobacteria;Enterobacterales;Morganellaceae;Providencia	0.957148	0.0012365	0.998347	0.000892997	FDH228
32479	Bacteria;Firmicutes;Bacilli;Lactobacillales;Carnobacteriaceae;Alloiococcus	Bacteria;Proteobacteria;Gammaproteobacteria;Enterobacterales;Morganellaceae;Providencia	1.21634	0.000209488	0.977893	0.0151161	FDH228
32480	Bacteria;Proteobacteria;Alphaproteobacteria;Rhizobiales;Beijerinckiaceae;Psychroglaciecola	Bacteria;Proteobacteria;Gammaproteobacteria;Enterobacterales;Morganellaceae;Providencia	0.957148	0.0012365	0.998347	0.000892997	FDH228
32481	Bacteria;Actinobacteriota;Actinobacteria;Micrococcales;Dermabacteraceae;Dermabacter	Bacteria;Proteobacteria;Gammaproteobacteria;Enterobacterales;Morganellaceae;Providencia	1	NA	1	0	FDH228
32482	Bacteria;Campilobacterota;Campylobacteria;Campylobacterales;Campylobacteraceae;Campylobacter	Bacteria;Proteobacteria;Gammaproteobacteria;Enterobacterales;Morganellaceae;Providencia	1.12756	0.000370333	0.990649	0.00594344	FDH228
32483	Bacteria;Proteobacteria;Gammaproteobacteria;Enterobacterales;Erwiniaceae;Pantoea	Bacteria;Proteobacteria;Gammaproteobacteria;Enterobacterales;Morganellaceae;Providencia	1.10047	0.000443654	0.993815	0.00383875	FDH228
32484	Bacteria;Dependentiae;Babeliae;Babeliales;UBA12409;UBA12409	Bacteria;Proteobacteria;Gammaproteobacteria;Enterobacterales;Morganellaceae;Providencia	1.21634	0.000209488	0.977893	0.0151161	FDH228
32485	Bacteria;Actinobacteriota;Actinobacteria;Micromonosporales;Micromonosporaceae;Phytomonospora	Bacteria;Proteobacteria;Gammaproteobacteria;Enterobacterales;Morganellaceae;Providencia	1.12756	0.000370333	0.990649	0.00594344	FDH228
32552	Bacteria;Firmicutes;Bacilli;Aneurinibacillales;Aneurinibacillaceae;Aneurinibacillus	Bacteria;Proteobacteria;Gammaproteobacteria;Enterobacterales;Morganellaceae;Providencia	0.847098	0.0030685	0.969496	0.0145962	FDH228
32559	Bacteria;Chloroflexi;Chloroflexia;Chloroflexales;Chloroflexaceae;FFCH7168	Bacteria;Proteobacteria;Gammaproteobacteria;Enterobacterales;Morganellaceae;Providencia	0.90708	0.00183634	0.990897	0.00466016	FDH228
32613	Bacteria;Firmicutes;Bacilli;Bacillales;Planococcaceae;Savagea	Bacteria;Proteobacteria;Gammaproteobacteria;Enterobacterales;Morganellaceae;Providencia	1.07063	0.000543582	0.996711	0.00198711	FDH228
32614	Bacteria;Proteobacteria;Gammaproteobacteria;Burkholderiales;Rhodocyclaceae;Thauera	Bacteria;Proteobacteria;Gammaproteobacteria;Enterobacterales;Morganellaceae;Providencia	0.957148	0.0012365	0.998347	0.000892997	FDH228
32617	Bacteria;Cyanobacteria;Cyanobacteriia;Oxyphotobacteria_Incertae_Sedis;Unknown_Family;Leptolyngbya_ANT.L52.2	Bacteria;Proteobacteria;Gammaproteobacteria;Enterobacterales;Morganellaceae;Providencia	1.21634	0.000209488	0.977893	0.0151161	FDH228
32618	Bacteria;Bacteroidota;Bacteroidia;Bacteroidales;Prevotellaceae;Prevotella	Bacteria;Proteobacteria;Gammaproteobacteria;Enterobacterales;Morganellaceae;Providencia	0.773425	0.00634775	0.908077	0.040409	FDH228
32620	Bacteria;Firmicutes;Bacilli;Lactobacillales;Aerococcaceae;Abiotrophia	Bacteria;Proteobacteria;Gammaproteobacteria;Enterobacterales;Morganellaceae;Providencia	1.42722	6.02e-05	0.942065	0.0458779	FDH228
32626	Bacteria;Bacteroidota;Bacteroidia;Cytophagales;Amoebophilaceae;Candidatus_Amoebophilus	Bacteria;Proteobacteria;Gammaproteobacteria;Enterobacterales;Morganellaceae;Providencia	1	NA	1	0	FDH228
32631	Bacteria;Firmicutes;Clostridia;Lachnospirales;Lachnospiraceae;Blautia	Bacteria;Proteobacteria;Gammaproteobacteria;Enterobacterales;Morganellaceae;Providencia	0.957148	0.0012365	0.998347	0.000892997	FDH228
32633	Bacteria;Proteobacteria;Gammaproteobacteria;Pseudomonadales;Moraxellaceae;Psychrobacter	Bacteria;Proteobacteria;Gammaproteobacteria;Enterobacterales;Morganellaceae;Providencia	1.36432	8.62e-05	0.952961	0.0357781	FDH228
32634	Bacteria;Firmicutes;Bacilli;Thermoactinomycetales;Thermoactinomycetaceae;Risungbinella	Bacteria;Proteobacteria;Gammaproteobacteria;Enterobacterales;Morganellaceae;Providencia	1.17527	0.00027159	0.984153	0.0104854	FDH228
32650	Bacteria;Bacteroidota;Bacteroidia;Cytophagales;Hymenobacteraceae;Nibribacter	Bacteria;Proteobacteria;Gammaproteobacteria;Enterobacterales;Morganellaceae;Providencia	0.90708	0.00183634	0.990897	0.00466016	FDH228
32659	Bacteria;Verrucomicrobiota;Verrucomicrobiae;S-BQ2-57_soil_group;S-BQ2-57_soil_group;S-BQ2-57_soil_group	Bacteria;Proteobacteria;Gammaproteobacteria;Enterobacterales;Morganellaceae;Providencia	1.3271	0.000107078	0.959402	0.0301119	FDH228
32694	Bacteria;Chloroflexi;Anaerolineae;SJA-15;SJA-15;SJA-15	Bacteria;Proteobacteria;Gammaproteobacteria;Enterobacterales;Morganellaceae;Providencia	0.847098	0.0030685	0.969496	0.0145962	FDH228
32935	Bacteria;Actinobacteriota;Actinobacteria;Micrococcales;Promicromonosporaceae;Promicromonospora	Bacteria;Proteobacteria;Gammaproteobacteria;Enterobacterales;Morganellaceae;Providencia	0.847098	0.0030685	0.969496	0.0145962	FDH228
33100	Bacteria;Bacteroidota;Bacteroidia;Cytophagales;Hymenobacteraceae;Rufibacter	Bacteria;Bacteroidota;Bacteroidia;Cytophagales;Cyclobacteriaceae;Cesiribacter	0.824269	0.00089717	0.969933	0.0169102	FDH228
33101	Bacteria;Firmicutes;Bacilli;Bacillales;Salisediminibacteriaceae;Salipaludibacillus	Bacteria;Bacteroidota;Bacteroidia;Cytophagales;Cyclobacteriaceae;Cesiribacter	0.869766	0.000607893	0.985813	0.00842354	FDH228
33102	Bacteria;Firmicutes;Bacilli;Lactobacillales;Carnobacteriaceae;Alloiococcus	Bacteria;Bacteroidota;Bacteroidia;Cytophagales;Cyclobacteriaceae;Cesiribacter	1.1053	0.000107078	0.995036	0.00374556	FDH228
33103	Bacteria;Proteobacteria;Alphaproteobacteria;Rhizobiales;Beijerinckiaceae;Psychroglaciecola	Bacteria;Bacteroidota;Bacteroidia;Cytophagales;Cyclobacteriaceae;Cesiribacter	0.869766	0.000607893	0.985813	0.00842354	FDH228
33104	Bacteria;Actinobacteriota;Actinobacteria;Micrococcales;Dermabacteraceae;Dermabacter	Bacteria;Bacteroidota;Bacteroidia;Cytophagales;Cyclobacteriaceae;Cesiribacter	0.908706	0.000443654	0.993815	0.00383875	FDH228
33105	Bacteria;Campilobacterota;Campylobacteria;Campylobacterales;Campylobacteraceae;Campylobacter	Bacteria;Bacteroidota;Bacteroidia;Cytophagales;Cyclobacteriaceae;Cesiribacter	1.02462	0.000186652	0.999672	0.000230034	FDH228
33106	Bacteria;Proteobacteria;Gammaproteobacteria;Enterobacterales;Erwiniaceae;Pantoea	Bacteria;Bacteroidota;Bacteroidia;Cytophagales;Cyclobacteriaceae;Cesiribacter	1	NA	1	0	FDH228
33107	Bacteria;Dependentiae;Babeliae;Babeliales;UBA12409;UBA12409	Bacteria;Bacteroidota;Bacteroidia;Cytophagales;Cyclobacteriaceae;Cesiribacter	1.1053	0.000107078	0.995036	0.00374556	FDH228
33108	Bacteria;Actinobacteriota;Actinobacteria;Micromonosporales;Micromonosporaceae;Phytomonospora	Bacteria;Bacteroidota;Bacteroidia;Cytophagales;Cyclobacteriaceae;Cesiribacter	1.02462	0.000186652	0.999672	0.000230034	FDH228
33175	Bacteria;Firmicutes;Bacilli;Aneurinibacillales;Aneurinibacillaceae;Aneurinibacillus	Bacteria;Bacteroidota;Bacteroidia;Cytophagales;Cyclobacteriaceae;Cesiribacter	0.769763	0.00148983	0.936724	0.0332557	FDH228
33182	Bacteria;Chloroflexi;Chloroflexia;Chloroflexales;Chloroflexaceae;FFCH7168	Bacteria;Bacteroidota;Bacteroidia;Cytophagales;Cyclobacteriaceae;Cesiribacter	0.824269	0.00089717	0.969933	0.0169102	FDH228
33236	Bacteria;Firmicutes;Bacilli;Bacillales;Planococcaceae;Savagea	Bacteria;Bacteroidota;Bacteroidia;Cytophagales;Cyclobacteriaceae;Cesiribacter	0.972884	0.00027159	0.999545	0.000302761	FDH228
33237	Bacteria;Proteobacteria;Gammaproteobacteria;Burkholderiales;Rhodocyclaceae;Thauera	Bacteria;Bacteroidota;Bacteroidia;Cytophagales;Cyclobacteriaceae;Cesiribacter	0.869766	0.000607893	0.985813	0.00842354	FDH228
33240	Bacteria;Cyanobacteria;Cyanobacteriia;Oxyphotobacteria_Incertae_Sedis;Unknown_Family;Leptolyngbya_ANT.L52.2	Bacteria;Bacteroidota;Bacteroidia;Cytophagales;Cyclobacteriaceae;Cesiribacter	1.1053	0.000107078	0.995036	0.00374556	FDH228
33241	Bacteria;Bacteroidota;Bacteroidia;Bacteroidales;Prevotellaceae;Prevotella	Bacteria;Bacteroidota;Bacteroidia;Cytophagales;Cyclobacteriaceae;Cesiribacter	0.702816	0.0030685	0.857727	0.0687274	FDH228
33243	Bacteria;Firmicutes;Bacilli;Lactobacillales;Aerococcaceae;Abiotrophia	Bacteria;Bacteroidota;Bacteroidia;Cytophagales;Cyclobacteriaceae;Cesiribacter	1.29692	3.18e-05	0.973228	0.0234918	FDH228
33249	Bacteria;Bacteroidota;Bacteroidia;Cytophagales;Amoebophilaceae;Candidatus_Amoebophilus	Bacteria;Bacteroidota;Bacteroidia;Cytophagales;Cyclobacteriaceae;Cesiribacter	0.908706	0.000443654	0.993815	0.00383875	FDH228
33254	Bacteria;Firmicutes;Clostridia;Lachnospirales;Lachnospiraceae;Blautia	Bacteria;Bacteroidota;Bacteroidia;Cytophagales;Cyclobacteriaceae;Cesiribacter	0.869766	0.000607893	0.985813	0.00842354	FDH228
33256	Bacteria;Proteobacteria;Gammaproteobacteria;Pseudomonadales;Moraxellaceae;Psychrobacter	Bacteria;Bacteroidota;Bacteroidia;Cytophagales;Cyclobacteriaceae;Cesiribacter	1.23976	4.51e-05	0.980556	0.0163672	FDH228
33257	Bacteria;Firmicutes;Bacilli;Thermoactinomycetales;Thermoactinomycetaceae;Risungbinella	Bacteria;Bacteroidota;Bacteroidia;Cytophagales;Cyclobacteriaceae;Cesiribacter	1.06798	0.000137916	0.997746	0.00164463	FDH228
33273	Bacteria;Bacteroidota;Bacteroidia;Cytophagales;Hymenobacteraceae;Nibribacter	Bacteria;Bacteroidota;Bacteroidia;Cytophagales;Cyclobacteriaceae;Cesiribacter	0.824269	0.00089717	0.969933	0.0169102	FDH228
33282	Bacteria;Verrucomicrobiota;Verrucomicrobiae;S-BQ2-57_soil_group;S-BQ2-57_soil_group;S-BQ2-57_soil_group	Bacteria;Bacteroidota;Bacteroidia;Cytophagales;Cyclobacteriaceae;Cesiribacter	1.20594	5.57e-05	0.984665	0.0125786	FDH228
33317	Bacteria;Chloroflexi;Anaerolineae;SJA-15;SJA-15;SJA-15	Bacteria;Bacteroidota;Bacteroidia;Cytophagales;Cyclobacteriaceae;Cesiribacter	0.769763	0.00148983	0.936724	0.0332557	FDH228
33558	Bacteria;Actinobacteriota;Actinobacteria;Micrococcales;Promicromonosporaceae;Promicromonospora	Bacteria;Bacteroidota;Bacteroidia;Cytophagales;Cyclobacteriaceae;Cesiribacter	0.769763	0.00148983	0.936724	0.0332557	FDH228
33723	Bacteria;Firmicutes;Bacilli;Bacillales;Salisediminibacteriaceae;Salipaludibacillus	Bacteria;Bacteroidota;Bacteroidia;Cytophagales;Hymenobacteraceae;Rufibacter	1.0552	0.00254158	0.996991	0.00147482	FDH228
33724	Bacteria;Firmicutes;Bacilli;Lactobacillales;Carnobacteriaceae;Alloiococcus	Bacteria;Bacteroidota;Bacteroidia;Cytophagales;Hymenobacteraceae;Rufibacter	1.34094	0.000416788	0.941263	0.0363321	FDH228
33725	Bacteria;Proteobacteria;Alphaproteobacteria;Rhizobiales;Beijerinckiaceae;Psychroglaciecola	Bacteria;Bacteroidota;Bacteroidia;Cytophagales;Hymenobacteraceae;Rufibacter	1.0552	0.00254158	0.996991	0.00147482	FDH228
33726	Bacteria;Actinobacteriota;Actinobacteria;Micrococcales;Dermabacteraceae;Dermabacter	Bacteria;Bacteroidota;Bacteroidia;Cytophagales;Hymenobacteraceae;Rufibacter	1.10244	0.00183634	0.990897	0.00466016	FDH228
33727	Bacteria;Campilobacterota;Campylobacteria;Campylobacterales;Campylobacteraceae;Campylobacter	Bacteria;Bacteroidota;Bacteroidia;Cytophagales;Hymenobacteraceae;Rufibacter	1.24307	0.000746179	0.963435	0.0210528	FDH228
33728	Bacteria;Proteobacteria;Gammaproteobacteria;Enterobacterales;Erwiniaceae;Pantoea	Bacteria;Bacteroidota;Bacteroidia;Cytophagales;Hymenobacteraceae;Rufibacter	1.2132	0.00089717	0.969933	0.0169102	FDH228
33729	Bacteria;Dependentiae;Babeliae;Babeliales;UBA12409;UBA12409	Bacteria;Bacteroidota;Bacteroidia;Cytophagales;Hymenobacteraceae;Rufibacter	1.34094	0.000416788	0.941263	0.0363321	FDH228
33730	Bacteria;Actinobacteriota;Actinobacteria;Micromonosporales;Micromonosporaceae;Phytomonospora	Bacteria;Bacteroidota;Bacteroidia;Cytophagales;Hymenobacteraceae;Rufibacter	1.24307	0.000746179	0.963435	0.0210528	FDH228
33797	Bacteria;Firmicutes;Bacilli;Aneurinibacillales;Aneurinibacillaceae;Aneurinibacillus	Bacteria;Bacteroidota;Bacteroidia;Cytophagales;Hymenobacteraceae;Rufibacter	0.933874	0.00634775	0.993614	0.00277086	FDH228
33804	Bacteria;Chloroflexi;Chloroflexia;Chloroflexales;Chloroflexaceae;FFCH7168	Bacteria;Bacteroidota;Bacteroidia;Cytophagales;Hymenobacteraceae;Rufibacter	1	NA	1	0	FDH228
33858	Bacteria;Firmicutes;Bacilli;Bacillales;Planococcaceae;Savagea	Bacteria;Bacteroidota;Bacteroidia;Cytophagales;Hymenobacteraceae;Rufibacter	1.1803	0.00110348	0.976791	0.0127085	FDH228
33859	Bacteria;Proteobacteria;Gammaproteobacteria;Burkholderiales;Rhodocyclaceae;Thauera	Bacteria;Bacteroidota;Bacteroidia;Cytophagales;Hymenobacteraceae;Rufibacter	1.0552	0.00254158	0.996991	0.00147482	FDH228
33862	Bacteria;Cyanobacteria;Cyanobacteriia;Oxyphotobacteria_Incertae_Sedis;Unknown_Family;Leptolyngbya_ANT.L52.2	Bacteria;Bacteroidota;Bacteroidia;Cytophagales;Hymenobacteraceae;Rufibacter	1.34094	0.000416788	0.941263	0.0363321	FDH228
33863	Bacteria;Bacteroidota;Bacteroidia;Bacteroidales;Prevotellaceae;Prevotella	Bacteria;Bacteroidota;Bacteroidia;Cytophagales;Hymenobacteraceae;Rufibacter	0.852654	0.013101	0.955527	0.0176967	FDH228
33865	Bacteria;Firmicutes;Bacilli;Lactobacillales;Aerococcaceae;Abiotrophia	Bacteria;Bacteroidota;Bacteroidia;Cytophagales;Hymenobacteraceae;Rufibacter	1.57342	0.000115976	0.88964	0.0787624	FDH228
33871	Bacteria;Bacteroidota;Bacteroidia;Cytophagales;Amoebophilaceae;Candidatus_Amoebophilus	Bacteria;Bacteroidota;Bacteroidia;Cytophagales;Hymenobacteraceae;Rufibacter	1.10244	0.00183634	0.990897	0.00466016	FDH228
33876	Bacteria;Firmicutes;Clostridia;Lachnospirales;Lachnospiraceae;Blautia	Bacteria;Bacteroidota;Bacteroidia;Cytophagales;Hymenobacteraceae;Rufibacter	1.0552	0.00254158	0.996991	0.00147482	FDH228
33878	Bacteria;Proteobacteria;Gammaproteobacteria;Pseudomonadales;Moraxellaceae;Psychrobacter	Bacteria;Bacteroidota;Bacteroidia;Cytophagales;Hymenobacteraceae;Rufibacter	1.50408	0.000167625	0.904498	0.0655444	FDH228
33879	Bacteria;Firmicutes;Bacilli;Thermoactinomycetales;Thermoactinomycetaceae;Risungbinella	Bacteria;Bacteroidota;Bacteroidia;Cytophagales;Hymenobacteraceae;Rufibacter	1.29566	0.000543582	0.951617	0.0289791	FDH228
33895	Bacteria;Bacteroidota;Bacteroidia;Cytophagales;Hymenobacteraceae;Nibribacter	Bacteria;Bacteroidota;Bacteroidia;Cytophagales;Hymenobacteraceae;Rufibacter	1	NA	1	0	FDH228
33904	Bacteria;Verrucomicrobiota;Verrucomicrobiae;S-BQ2-57_soil_group;S-BQ2-57_soil_group;S-BQ2-57_soil_group	Bacteria;Bacteroidota;Bacteroidia;Cytophagales;Hymenobacteraceae;Rufibacter	1.46304	0.000209488	0.91355	0.0578968	FDH228
33939	Bacteria;Chloroflexi;Anaerolineae;SJA-15;SJA-15;SJA-15	Bacteria;Bacteroidota;Bacteroidia;Cytophagales;Hymenobacteraceae;Rufibacter	0.933874	0.00634775	0.993614	0.00277086	FDH228
34180	Bacteria;Actinobacteriota;Actinobacteria;Micrococcales;Promicromonosporaceae;Promicromonospora	Bacteria;Bacteroidota;Bacteroidia;Cytophagales;Hymenobacteraceae;Rufibacter	0.933874	0.00634775	0.993614	0.00277086	FDH228
34345	Bacteria;Firmicutes;Bacilli;Lactobacillales;Carnobacteriaceae;Alloiococcus	Bacteria;Firmicutes;Bacilli;Bacillales;Salisediminibacteriaceae;Salipaludibacillus	1.2708	0.00028486	0.964367	0.0232887	FDH228
34346	Bacteria;Proteobacteria;Alphaproteobacteria;Rhizobiales;Beijerinckiaceae;Psychroglaciecola	Bacteria;Firmicutes;Bacilli;Bacillales;Salisediminibacteriaceae;Salipaludibacillus	1	NA	1	0	FDH228
34347	Bacteria;Actinobacteriota;Actinobacteria;Micrococcales;Dermabacteraceae;Dermabacter	Bacteria;Firmicutes;Bacilli;Bacillales;Salisediminibacteriaceae;Salipaludibacillus	1.04477	0.0012365	0.998347	0.000892997	FDH228
34348	Bacteria;Campilobacterota;Campylobacteria;Campylobacterales;Campylobacteraceae;Campylobacter	Bacteria;Firmicutes;Bacilli;Bacillales;Salisediminibacteriaceae;Salipaludibacillus	1.17804	0.000506557	0.981207	0.0114246	FDH228
34349	Bacteria;Proteobacteria;Gammaproteobacteria;Enterobacterales;Erwiniaceae;Pantoea	Bacteria;Firmicutes;Bacilli;Bacillales;Salisediminibacteriaceae;Salipaludibacillus	1.14973	0.000607893	0.985813	0.00842354	FDH228
34350	Bacteria;Dependentiae;Babeliae;Babeliales;UBA12409;UBA12409	Bacteria;Firmicutes;Bacilli;Bacillales;Salisediminibacteriaceae;Salipaludibacillus	1.2708	0.00028486	0.964367	0.0232887	FDH228
34351	Bacteria;Actinobacteriota;Actinobacteria;Micromonosporales;Micromonosporaceae;Phytomonospora	Bacteria;Firmicutes;Bacilli;Bacillales;Salisediminibacteriaceae;Salipaludibacillus	1.17804	0.000506557	0.981207	0.0114246	FDH228
34418	Bacteria;Firmicutes;Bacilli;Aneurinibacillales;Aneurinibacillaceae;Aneurinibacillus	Bacteria;Firmicutes;Bacilli;Bacillales;Salisediminibacteriaceae;Salipaludibacillus	0.885023	0.00425403	0.981916	0.00828257	FDH228
34425	Bacteria;Chloroflexi;Chloroflexia;Chloroflexales;Chloroflexaceae;FFCH7168	Bacteria;Firmicutes;Bacilli;Bacillales;Salisediminibacteriaceae;Salipaludibacillus	0.94769	0.00254158	0.996991	0.00147482	FDH228
34479	Bacteria;Firmicutes;Bacilli;Bacillales;Planococcaceae;Savagea	Bacteria;Firmicutes;Bacilli;Bacillales;Salisediminibacteriaceae;Salipaludibacillus	1.11856	0.000746179	0.990416	0.00553919	FDH228
34480	Bacteria;Proteobacteria;Gammaproteobacteria;Burkholderiales;Rhodocyclaceae;Thauera	Bacteria;Firmicutes;Bacilli;Bacillales;Salisediminibacteriaceae;Salipaludibacillus	1	NA	1	0	FDH228
34483	Bacteria;Cyanobacteria;Cyanobacteriia;Oxyphotobacteria_Incertae_Sedis;Unknown_Family;Leptolyngbya_ANT.L52.2	Bacteria;Firmicutes;Bacilli;Bacillales;Salisediminibacteriaceae;Salipaludibacillus	1.2708	0.00028486	0.964367	0.0232887	FDH228
34484	Bacteria;Bacteroidota;Bacteroidia;Bacteroidales;Prevotellaceae;Prevotella	Bacteria;Firmicutes;Bacilli;Bacillales;Salisediminibacteriaceae;Salipaludibacillus	0.808051	0.00879934	0.930202	0.0293511	FDH228
34486	Bacteria;Firmicutes;Bacilli;Lactobacillales;Aerococcaceae;Abiotrophia	Bacteria;Firmicutes;Bacilli;Bacillales;Salisediminibacteriaceae;Salipaludibacillus	1.49111	8.07e-05	0.921622	0.059222	FDH228
34492	Bacteria;Bacteroidota;Bacteroidia;Cytophagales;Amoebophilaceae;Candidatus_Amoebophilus	Bacteria;Firmicutes;Bacilli;Bacillales;Salisediminibacteriaceae;Salipaludibacillus	1.04477	0.0012365	0.998347	0.000892997	FDH228
34497	Bacteria;Firmicutes;Clostridia;Lachnospirales;Lachnospiraceae;Blautia	Bacteria;Firmicutes;Bacilli;Bacillales;Salisediminibacteriaceae;Salipaludibacillus	1	NA	1	0	FDH228
34499	Bacteria;Proteobacteria;Gammaproteobacteria;Pseudomonadales;Moraxellaceae;Psychrobacter	Bacteria;Firmicutes;Bacilli;Bacillales;Salisediminibacteriaceae;Salipaludibacillus	1.4254	0.000115976	0.934262	0.0477358	FDH228
34500	Bacteria;Firmicutes;Bacilli;Thermoactinomycetales;Thermoactinomycetaceae;Risungbinella	Bacteria;Firmicutes;Bacilli;Bacillales;Salisediminibacteriaceae;Salipaludibacillus	1.22789	0.000370333	0.972406	0.0174572	FDH228
34516	Bacteria;Bacteroidota;Bacteroidia;Cytophagales;Hymenobacteraceae;Nibribacter	Bacteria;Firmicutes;Bacilli;Bacillales;Salisediminibacteriaceae;Salipaludibacillus	0.94769	0.00254158	0.996991	0.00147482	FDH228
34525	Bacteria;Verrucomicrobiota;Verrucomicrobiae;S-BQ2-57_soil_group;S-BQ2-57_soil_group;S-BQ2-57_soil_group	Bacteria;Firmicutes;Bacilli;Bacillales;Salisediminibacteriaceae;Salipaludibacillus	1.38651	0.000144484	0.941848	0.0411905	FDH228
34560	Bacteria;Chloroflexi;Anaerolineae;SJA-15;SJA-15;SJA-15	Bacteria;Firmicutes;Bacilli;Bacillales;Salisediminibacteriaceae;Salipaludibacillus	0.885023	0.00425403	0.981916	0.00828257	FDH228
34801	Bacteria;Actinobacteriota;Actinobacteria;Micrococcales;Promicromonosporaceae;Promicromonospora	Bacteria;Firmicutes;Bacilli;Bacillales;Salisediminibacteriaceae;Salipaludibacillus	0.885023	0.00425403	0.981916	0.00828257	FDH228
34966	Bacteria;Proteobacteria;Alphaproteobacteria;Rhizobiales;Beijerinckiaceae;Psychroglaciecola	Bacteria;Firmicutes;Bacilli;Lactobacillales;Carnobacteriaceae;Alloiococcus	0.786908	0.00028486	0.964367	0.0232887	FDH228
34967	Bacteria;Actinobacteriota;Actinobacteria;Micrococcales;Dermabacteraceae;Dermabacter	Bacteria;Firmicutes;Bacilli;Lactobacillales;Carnobacteriaceae;Alloiococcus	0.822138	0.000209488	0.977893	0.0151161	FDH228
34968	Bacteria;Campilobacterota;Campylobacteria;Campylobacterales;Campylobacteraceae;Campylobacter	Bacteria;Firmicutes;Bacilli;Lactobacillales;Carnobacteriaceae;Alloiococcus	0.927012	9.02e-05	0.997258	0.00212109	FDH228
34969	Bacteria;Proteobacteria;Gammaproteobacteria;Enterobacterales;Erwiniaceae;Pantoea	Bacteria;Firmicutes;Bacilli;Lactobacillales;Carnobacteriaceae;Alloiococcus	0.904735	0.000107078	0.995036	0.00374556	FDH228
34970	Bacteria;Dependentiae;Babeliae;Babeliales;UBA12409;UBA12409	Bacteria;Firmicutes;Bacilli;Lactobacillales;Carnobacteriaceae;Alloiococcus	1	NA	1	0	FDH228
34971	Bacteria;Actinobacteriota;Actinobacteria;Micromonosporales;Micromonosporaceae;Phytomonospora	Bacteria;Firmicutes;Bacilli;Lactobacillales;Carnobacteriaceae;Alloiococcus	0.927012	9.02e-05	0.997258	0.00212109	FDH228
35038	Bacteria;Firmicutes;Bacilli;Aneurinibacillales;Aneurinibacillaceae;Aneurinibacillus	Bacteria;Firmicutes;Bacilli;Lactobacillales;Carnobacteriaceae;Alloiococcus	0.696431	0.000685346	0.898167	0.0588142	FDH228
35045	Bacteria;Chloroflexi;Chloroflexia;Chloroflexales;Chloroflexaceae;FFCH7168	Bacteria;Firmicutes;Bacilli;Lactobacillales;Carnobacteriaceae;Alloiococcus	0.745745	0.000416788	0.941263	0.0363321	FDH228
35099	Bacteria;Firmicutes;Bacilli;Bacillales;Planococcaceae;Savagea	Bacteria;Firmicutes;Bacilli;Lactobacillales;Carnobacteriaceae;Alloiococcus	0.880202	0.000129892	0.991587	0.00617184	FDH228
35100	Bacteria;Proteobacteria;Gammaproteobacteria;Burkholderiales;Rhodocyclaceae;Thauera	Bacteria;Firmicutes;Bacilli;Lactobacillales;Carnobacteriaceae;Alloiococcus	0.786908	0.00028486	0.964367	0.0232887	FDH228
35103	Bacteria;Cyanobacteria;Cyanobacteriia;Oxyphotobacteria_Incertae_Sedis;Unknown_Family;Leptolyngbya_ANT.L52.2	Bacteria;Firmicutes;Bacilli;Lactobacillales;Carnobacteriaceae;Alloiococcus	1	NA	1	0	FDH228
35106	Bacteria;Firmicutes;Bacilli;Lactobacillales;Aerococcaceae;Abiotrophia	Bacteria;Firmicutes;Bacilli;Lactobacillales;Carnobacteriaceae;Alloiococcus	1.17337	1.62e-05	0.991219	0.00856809	FDH228
35112	Bacteria;Bacteroidota;Bacteroidia;Cytophagales;Amoebophilaceae;Candidatus_Amoebophilus	Bacteria;Firmicutes;Bacilli;Lactobacillales;Carnobacteriaceae;Alloiococcus	0.822138	0.000209488	0.977893	0.0151161	FDH228
35117	Bacteria;Firmicutes;Clostridia;Lachnospirales;Lachnospiraceae;Blautia	Bacteria;Firmicutes;Bacilli;Lactobacillales;Carnobacteriaceae;Alloiococcus	0.786908	0.00028486	0.964367	0.0232887	FDH228
35119	Bacteria;Proteobacteria;Gammaproteobacteria;Pseudomonadales;Moraxellaceae;Psychrobacter	Bacteria;Firmicutes;Bacilli;Lactobacillales;Carnobacteriaceae;Alloiococcus	1.12166	2.28e-05	0.995194	0.00449235	FDH228
35120	Bacteria;Firmicutes;Bacilli;Thermoactinomycetales;Thermoactinomycetaceae;Risungbinella	Bacteria;Firmicutes;Bacilli;Lactobacillales;Carnobacteriaceae;Alloiococcus	0.966235	6.72e-05	0.99947	0.000427375	FDH228
35136	Bacteria;Bacteroidota;Bacteroidia;Cytophagales;Hymenobacteraceae;Nibribacter	Bacteria;Firmicutes;Bacilli;Lactobacillales;Carnobacteriaceae;Alloiococcus	0.745745	0.000416788	0.941263	0.0363321	FDH228
35145	Bacteria;Verrucomicrobiota;Verrucomicrobiae;S-BQ2-57_soil_group;S-BQ2-57_soil_group;S-BQ2-57_soil_group	Bacteria;Firmicutes;Bacilli;Lactobacillales;Carnobacteriaceae;Alloiococcus	1.09106	2.79e-05	0.997125	0.00261588	FDH228
35180	Bacteria;Chloroflexi;Anaerolineae;SJA-15;SJA-15;SJA-15	Bacteria;Firmicutes;Bacilli;Lactobacillales;Carnobacteriaceae;Alloiococcus	0.696431	0.000685346	0.898167	0.0588142	FDH228
35421	Bacteria;Actinobacteriota;Actinobacteria;Micrococcales;Promicromonosporaceae;Promicromonospora	Bacteria;Firmicutes;Bacilli;Lactobacillales;Carnobacteriaceae;Alloiococcus	0.696431	0.000685346	0.898167	0.0588142	FDH228
35586	Bacteria;Actinobacteriota;Actinobacteria;Micrococcales;Dermabacteraceae;Dermabacter	Bacteria;Proteobacteria;Alphaproteobacteria;Rhizobiales;Beijerinckiaceae;Psychroglaciecola	1.04477	0.0012365	0.998347	0.000892997	FDH228
35587	Bacteria;Campilobacterota;Campylobacteria;Campylobacterales;Campylobacteraceae;Campylobacter	Bacteria;Proteobacteria;Alphaproteobacteria;Rhizobiales;Beijerinckiaceae;Psychroglaciecola	1.17804	0.000506557	0.981207	0.0114246	FDH228
35588	Bacteria;Proteobacteria;Gammaproteobacteria;Enterobacterales;Erwiniaceae;Pantoea	Bacteria;Proteobacteria;Alphaproteobacteria;Rhizobiales;Beijerinckiaceae;Psychroglaciecola	1.14973	0.000607893	0.985813	0.00842354	FDH228
35589	Bacteria;Dependentiae;Babeliae;Babeliales;UBA12409;UBA12409	Bacteria;Proteobacteria;Alphaproteobacteria;Rhizobiales;Beijerinckiaceae;Psychroglaciecola	1.2708	0.00028486	0.964367	0.0232887	FDH228
35590	Bacteria;Actinobacteriota;Actinobacteria;Micromonosporales;Micromonosporaceae;Phytomonospora	Bacteria;Proteobacteria;Alphaproteobacteria;Rhizobiales;Beijerinckiaceae;Psychroglaciecola	1.17804	0.000506557	0.981207	0.0114246	FDH228
35657	Bacteria;Firmicutes;Bacilli;Aneurinibacillales;Aneurinibacillaceae;Aneurinibacillus	Bacteria;Proteobacteria;Alphaproteobacteria;Rhizobiales;Beijerinckiaceae;Psychroglaciecola	0.885023	0.00425403	0.981916	0.00828257	FDH228
35664	Bacteria;Chloroflexi;Chloroflexia;Chloroflexales;Chloroflexaceae;FFCH7168	Bacteria;Proteobacteria;Alphaproteobacteria;Rhizobiales;Beijerinckiaceae;Psychroglaciecola	0.94769	0.00254158	0.996991	0.00147482	FDH228
35718	Bacteria;Firmicutes;Bacilli;Bacillales;Planococcaceae;Savagea	Bacteria;Proteobacteria;Alphaproteobacteria;Rhizobiales;Beijerinckiaceae;Psychroglaciecola	1.11856	0.000746179	0.990416	0.00553919	FDH228
35719	Bacteria;Proteobacteria;Gammaproteobacteria;Burkholderiales;Rhodocyclaceae;Thauera	Bacteria;Proteobacteria;Alphaproteobacteria;Rhizobiales;Beijerinckiaceae;Psychroglaciecola	1	NA	1	0	FDH228
35722	Bacteria;Cyanobacteria;Cyanobacteriia;Oxyphotobacteria_Incertae_Sedis;Unknown_Family;Leptolyngbya_ANT.L52.2	Bacteria;Proteobacteria;Alphaproteobacteria;Rhizobiales;Beijerinckiaceae;Psychroglaciecola	1.2708	0.00028486	0.964367	0.0232887	FDH228
35723	Bacteria;Bacteroidota;Bacteroidia;Bacteroidales;Prevotellaceae;Prevotella	Bacteria;Proteobacteria;Alphaproteobacteria;Rhizobiales;Beijerinckiaceae;Psychroglaciecola	0.808051	0.00879934	0.930202	0.0293511	FDH228
35725	Bacteria;Firmicutes;Bacilli;Lactobacillales;Aerococcaceae;Abiotrophia	Bacteria;Proteobacteria;Alphaproteobacteria;Rhizobiales;Beijerinckiaceae;Psychroglaciecola	1.49111	8.07e-05	0.921622	0.059222	FDH228
35731	Bacteria;Bacteroidota;Bacteroidia;Cytophagales;Amoebophilaceae;Candidatus_Amoebophilus	Bacteria;Proteobacteria;Alphaproteobacteria;Rhizobiales;Beijerinckiaceae;Psychroglaciecola	1.04477	0.0012365	0.998347	0.000892997	FDH228
35736	Bacteria;Firmicutes;Clostridia;Lachnospirales;Lachnospiraceae;Blautia	Bacteria;Proteobacteria;Alphaproteobacteria;Rhizobiales;Beijerinckiaceae;Psychroglaciecola	1	NA	1	0	FDH228
35738	Bacteria;Proteobacteria;Gammaproteobacteria;Pseudomonadales;Moraxellaceae;Psychrobacter	Bacteria;Proteobacteria;Alphaproteobacteria;Rhizobiales;Beijerinckiaceae;Psychroglaciecola	1.4254	0.000115976	0.934262	0.0477358	FDH228
35739	Bacteria;Firmicutes;Bacilli;Thermoactinomycetales;Thermoactinomycetaceae;Risungbinella	Bacteria;Proteobacteria;Alphaproteobacteria;Rhizobiales;Beijerinckiaceae;Psychroglaciecola	1.22789	0.000370333	0.972406	0.0174572	FDH228
35755	Bacteria;Bacteroidota;Bacteroidia;Cytophagales;Hymenobacteraceae;Nibribacter	Bacteria;Proteobacteria;Alphaproteobacteria;Rhizobiales;Beijerinckiaceae;Psychroglaciecola	0.94769	0.00254158	0.996991	0.00147482	FDH228
35764	Bacteria;Verrucomicrobiota;Verrucomicrobiae;S-BQ2-57_soil_group;S-BQ2-57_soil_group;S-BQ2-57_soil_group	Bacteria;Proteobacteria;Alphaproteobacteria;Rhizobiales;Beijerinckiaceae;Psychroglaciecola	1.38651	0.000144484	0.941848	0.0411905	FDH228
35799	Bacteria;Chloroflexi;Anaerolineae;SJA-15;SJA-15;SJA-15	Bacteria;Proteobacteria;Alphaproteobacteria;Rhizobiales;Beijerinckiaceae;Psychroglaciecola	0.885023	0.00425403	0.981916	0.00828257	FDH228
36040	Bacteria;Actinobacteriota;Actinobacteria;Micrococcales;Promicromonosporaceae;Promicromonospora	Bacteria;Proteobacteria;Alphaproteobacteria;Rhizobiales;Beijerinckiaceae;Psychroglaciecola	0.885023	0.00425403	0.981916	0.00828257	FDH228
36205	Bacteria;Campilobacterota;Campylobacteria;Campylobacterales;Campylobacteraceae;Campylobacter	Bacteria;Actinobacteriota;Actinobacteria;Micrococcales;Dermabacteraceae;Dermabacter	1.12756	0.000370333	0.990649	0.00594344	FDH228
36206	Bacteria;Proteobacteria;Gammaproteobacteria;Enterobacterales;Erwiniaceae;Pantoea	Bacteria;Actinobacteriota;Actinobacteria;Micrococcales;Dermabacteraceae;Dermabacter	1.10047	0.000443654	0.993815	0.00383875	FDH228
36207	Bacteria;Dependentiae;Babeliae;Babeliales;UBA12409;UBA12409	Bacteria;Actinobacteriota;Actinobacteria;Micrococcales;Dermabacteraceae;Dermabacter	1.21634	0.000209488	0.977893	0.0151161	FDH228
36208	Bacteria;Actinobacteriota;Actinobacteria;Micromonosporales;Micromonosporaceae;Phytomonospora	Bacteria;Actinobacteriota;Actinobacteria;Micrococcales;Dermabacteraceae;Dermabacter	1.12756	0.000370333	0.990649	0.00594344	FDH228
36275	Bacteria;Firmicutes;Bacilli;Aneurinibacillales;Aneurinibacillaceae;Aneurinibacillus	Bacteria;Actinobacteriota;Actinobacteria;Micrococcales;Dermabacteraceae;Dermabacter	0.847098	0.0030685	0.969496	0.0145962	FDH228
36282	Bacteria;Chloroflexi;Chloroflexia;Chloroflexales;Chloroflexaceae;FFCH7168	Bacteria;Actinobacteriota;Actinobacteria;Micrococcales;Dermabacteraceae;Dermabacter	0.90708	0.00183634	0.990897	0.00466016	FDH228
36336	Bacteria;Firmicutes;Bacilli;Bacillales;Planococcaceae;Savagea	Bacteria;Actinobacteriota;Actinobacteria;Micrococcales;Dermabacteraceae;Dermabacter	1.07063	0.000543582	0.996711	0.00198711	FDH228
36337	Bacteria;Proteobacteria;Gammaproteobacteria;Burkholderiales;Rhodocyclaceae;Thauera	Bacteria;Actinobacteriota;Actinobacteria;Micrococcales;Dermabacteraceae;Dermabacter	0.957148	0.0012365	0.998347	0.000892997	FDH228
36340	Bacteria;Cyanobacteria;Cyanobacteriia;Oxyphotobacteria_Incertae_Sedis;Unknown_Family;Leptolyngbya_ANT.L52.2	Bacteria;Actinobacteriota;Actinobacteria;Micrococcales;Dermabacteraceae;Dermabacter	1.21634	0.000209488	0.977893	0.0151161	FDH228
36341	Bacteria;Bacteroidota;Bacteroidia;Bacteroidales;Prevotellaceae;Prevotella	Bacteria;Actinobacteriota;Actinobacteria;Micrococcales;Dermabacteraceae;Dermabacter	0.773425	0.00634775	0.908077	0.040409	FDH228
36343	Bacteria;Firmicutes;Bacilli;Lactobacillales;Aerococcaceae;Abiotrophia	Bacteria;Actinobacteriota;Actinobacteria;Micrococcales;Dermabacteraceae;Dermabacter	1.42722	6.02e-05	0.942065	0.0458779	FDH228
36349	Bacteria;Bacteroidota;Bacteroidia;Cytophagales;Amoebophilaceae;Candidatus_Amoebophilus	Bacteria;Actinobacteriota;Actinobacteria;Micrococcales;Dermabacteraceae;Dermabacter	1	NA	1	0	FDH228
36354	Bacteria;Firmicutes;Clostridia;Lachnospirales;Lachnospiraceae;Blautia	Bacteria;Actinobacteriota;Actinobacteria;Micrococcales;Dermabacteraceae;Dermabacter	0.957148	0.0012365	0.998347	0.000892997	FDH228
36356	Bacteria;Proteobacteria;Gammaproteobacteria;Pseudomonadales;Moraxellaceae;Psychrobacter	Bacteria;Actinobacteriota;Actinobacteria;Micrococcales;Dermabacteraceae;Dermabacter	1.36432	8.62e-05	0.952961	0.0357781	FDH228
36357	Bacteria;Firmicutes;Bacilli;Thermoactinomycetales;Thermoactinomycetaceae;Risungbinella	Bacteria;Actinobacteriota;Actinobacteria;Micrococcales;Dermabacteraceae;Dermabacter	1.17527	0.00027159	0.984153	0.0104854	FDH228
36373	Bacteria;Bacteroidota;Bacteroidia;Cytophagales;Hymenobacteraceae;Nibribacter	Bacteria;Actinobacteriota;Actinobacteria;Micrococcales;Dermabacteraceae;Dermabacter	0.90708	0.00183634	0.990897	0.00466016	FDH228
36382	Bacteria;Verrucomicrobiota;Verrucomicrobiae;S-BQ2-57_soil_group;S-BQ2-57_soil_group;S-BQ2-57_soil_group	Bacteria;Actinobacteriota;Actinobacteria;Micrococcales;Dermabacteraceae;Dermabacter	1.3271	0.000107078	0.959402	0.0301119	FDH228
36417	Bacteria;Chloroflexi;Anaerolineae;SJA-15;SJA-15;SJA-15	Bacteria;Actinobacteriota;Actinobacteria;Micrococcales;Dermabacteraceae;Dermabacter	0.847098	0.0030685	0.969496	0.0145962	FDH228
36658	Bacteria;Actinobacteriota;Actinobacteria;Micrococcales;Promicromonosporaceae;Promicromonospora	Bacteria;Actinobacteriota;Actinobacteria;Micrococcales;Dermabacteraceae;Dermabacter	0.847098	0.0030685	0.969496	0.0145962	FDH228
36823	Bacteria;Proteobacteria;Gammaproteobacteria;Enterobacterales;Erwiniaceae;Pantoea	Bacteria;Campilobacterota;Campylobacteria;Campylobacterales;Campylobacteraceae;Campylobacter	0.975969	0.000186652	0.999672	0.000230034	FDH228
36824	Bacteria;Dependentiae;Babeliae;Babeliales;UBA12409;UBA12409	Bacteria;Campilobacterota;Campylobacteria;Campylobacterales;Campylobacteraceae;Campylobacter	1.07874	9.02e-05	0.997258	0.00212109	FDH228
36825	Bacteria;Actinobacteriota;Actinobacteria;Micromonosporales;Micromonosporaceae;Phytomonospora	Bacteria;Campilobacterota;Campylobacteria;Campylobacterales;Campylobacteraceae;Campylobacter	1	NA	1	0	FDH228
36892	Bacteria;Firmicutes;Bacilli;Aneurinibacillales;Aneurinibacillaceae;Aneurinibacillus	Bacteria;Campilobacterota;Campylobacteria;Campylobacterales;Campylobacteraceae;Campylobacter	0.751265	0.0012365	0.927613	0.038941	FDH228
36899	Bacteria;Chloroflexi;Chloroflexia;Chloroflexales;Chloroflexaceae;FFCH7168	Bacteria;Campilobacterota;Campylobacteria;Campylobacterales;Campylobacteraceae;Campylobacter	0.804461	0.000746179	0.963435	0.0210528	FDH228
36953	Bacteria;Firmicutes;Bacilli;Bacillales;Planococcaceae;Savagea	Bacteria;Campilobacterota;Campylobacteria;Campylobacterales;Campylobacteraceae;Campylobacter	0.949505	0.00022737	0.998443	0.00106035	FDH228
36954	Bacteria;Proteobacteria;Gammaproteobacteria;Burkholderiales;Rhodocyclaceae;Thauera	Bacteria;Campilobacterota;Campylobacteria;Campylobacterales;Campylobacteraceae;Campylobacter	0.848865	0.000506557	0.981207	0.0114246	FDH228
36957	Bacteria;Cyanobacteria;Cyanobacteriia;Oxyphotobacteria_Incertae_Sedis;Unknown_Family;Leptolyngbya_ANT.L52.2	Bacteria;Campilobacterota;Campylobacteria;Campylobacterales;Campylobacteraceae;Campylobacter	1.07874	9.02e-05	0.997258	0.00212109	FDH228
36958	Bacteria;Bacteroidota;Bacteroidia;Bacteroidales;Prevotellaceae;Prevotella	Bacteria;Campilobacterota;Campylobacteria;Campylobacterales;Campylobacteraceae;Campylobacter	0.685927	0.00254158	0.844831	0.0767219	FDH228
36960	Bacteria;Firmicutes;Bacilli;Lactobacillales;Aerococcaceae;Abiotrophia	Bacteria;Campilobacterota;Campylobacteria;Campylobacterales;Campylobacteraceae;Campylobacter	1.26575	2.71e-05	0.978768	0.0191212	FDH228
36966	Bacteria;Bacteroidota;Bacteroidia;Cytophagales;Amoebophilaceae;Candidatus_Amoebophilus	Bacteria;Campilobacterota;Campylobacteria;Campylobacterales;Campylobacteraceae;Campylobacter	0.886869	0.000370333	0.990649	0.00594344	FDH228
36971	Bacteria;Firmicutes;Clostridia;Lachnospirales;Lachnospiraceae;Blautia	Bacteria;Campilobacterota;Campylobacteria;Campylobacterales;Campylobacteraceae;Campylobacter	0.848865	0.000506557	0.981207	0.0114246	FDH228
36973	Bacteria;Proteobacteria;Gammaproteobacteria;Pseudomonadales;Moraxellaceae;Psychrobacter	Bacteria;Campilobacterota;Campylobacteria;Campylobacterales;Campylobacteraceae;Campylobacter	1.20997	3.82e-05	0.985245	0.0127428	FDH228
36974	Bacteria;Firmicutes;Bacilli;Thermoactinomycetales;Thermoactinomycetaceae;Risungbinella	Bacteria;Campilobacterota;Campylobacteria;Campylobacterales;Campylobacteraceae;Campylobacter	1.04231	0.000115976	0.999138	0.000644892	FDH228
36990	Bacteria;Bacteroidota;Bacteroidia;Cytophagales;Hymenobacteraceae;Nibribacter	Bacteria;Campilobacterota;Campylobacteria;Campylobacterales;Campylobacteraceae;Campylobacter	0.804461	0.000746179	0.963435	0.0210528	FDH228
36999	Bacteria;Verrucomicrobiota;Verrucomicrobiae;S-BQ2-57_soil_group;S-BQ2-57_soil_group;S-BQ2-57_soil_group	Bacteria;Campilobacterota;Campylobacteria;Campylobacterales;Campylobacteraceae;Campylobacter	1.17696	4.72e-05	0.9888	0.00942339	FDH228
37034	Bacteria;Chloroflexi;Anaerolineae;SJA-15;SJA-15;SJA-15	Bacteria;Campilobacterota;Campylobacteria;Campylobacterales;Campylobacteraceae;Campylobacter	0.751265	0.0012365	0.927613	0.038941	FDH228
37275	Bacteria;Actinobacteriota;Actinobacteria;Micrococcales;Promicromonosporaceae;Promicromonospora	Bacteria;Campilobacterota;Campylobacteria;Campylobacterales;Campylobacteraceae;Campylobacter	0.751265	0.0012365	0.927613	0.038941	FDH228
37440	Bacteria;Dependentiae;Babeliae;Babeliales;UBA12409;UBA12409	Bacteria;Proteobacteria;Gammaproteobacteria;Enterobacterales;Erwiniaceae;Pantoea	1.1053	0.000107078	0.995036	0.00374556	FDH228
37441	Bacteria;Actinobacteriota;Actinobacteria;Micromonosporales;Micromonosporaceae;Phytomonospora	Bacteria;Proteobacteria;Gammaproteobacteria;Enterobacterales;Erwiniaceae;Pantoea	1.02462	0.000186652	0.999672	0.000230034	FDH228
37508	Bacteria;Firmicutes;Bacilli;Aneurinibacillales;Aneurinibacillaceae;Aneurinibacillus	Bacteria;Proteobacteria;Gammaproteobacteria;Enterobacterales;Erwiniaceae;Pantoea	0.769763	0.00148983	0.936724	0.0332557	FDH228
37515	Bacteria;Chloroflexi;Chloroflexia;Chloroflexales;Chloroflexaceae;FFCH7168	Bacteria;Proteobacteria;Gammaproteobacteria;Enterobacterales;Erwiniaceae;Pantoea	0.824269	0.00089717	0.969933	0.0169102	FDH228
37569	Bacteria;Firmicutes;Bacilli;Bacillales;Planococcaceae;Savagea	Bacteria;Proteobacteria;Gammaproteobacteria;Enterobacterales;Erwiniaceae;Pantoea	0.972884	0.00027159	0.999545	0.000302761	FDH228
37570	Bacteria;Proteobacteria;Gammaproteobacteria;Burkholderiales;Rhodocyclaceae;Thauera	Bacteria;Proteobacteria;Gammaproteobacteria;Enterobacterales;Erwiniaceae;Pantoea	0.869766	0.000607893	0.985813	0.00842354	FDH228
37573	Bacteria;Cyanobacteria;Cyanobacteriia;Oxyphotobacteria_Incertae_Sedis;Unknown_Family;Leptolyngbya_ANT.L52.2	Bacteria;Proteobacteria;Gammaproteobacteria;Enterobacterales;Erwiniaceae;Pantoea	1.1053	0.000107078	0.995036	0.00374556	FDH228
37574	Bacteria;Bacteroidota;Bacteroidia;Bacteroidales;Prevotellaceae;Prevotella	Bacteria;Proteobacteria;Gammaproteobacteria;Enterobacterales;Erwiniaceae;Pantoea	0.702816	0.0030685	0.857727	0.0687274	FDH228
37576	Bacteria;Firmicutes;Bacilli;Lactobacillales;Aerococcaceae;Abiotrophia	Bacteria;Proteobacteria;Gammaproteobacteria;Enterobacterales;Erwiniaceae;Pantoea	1.29692	3.18e-05	0.973228	0.0234918	FDH228
37582	Bacteria;Bacteroidota;Bacteroidia;Cytophagales;Amoebophilaceae;Candidatus_Amoebophilus	Bacteria;Proteobacteria;Gammaproteobacteria;Enterobacterales;Erwiniaceae;Pantoea	0.908706	0.000443654	0.993815	0.00383875	FDH228
37587	Bacteria;Firmicutes;Clostridia;Lachnospirales;Lachnospiraceae;Blautia	Bacteria;Proteobacteria;Gammaproteobacteria;Enterobacterales;Erwiniaceae;Pantoea	0.869766	0.000607893	0.985813	0.00842354	FDH228
37589	Bacteria;Proteobacteria;Gammaproteobacteria;Pseudomonadales;Moraxellaceae;Psychrobacter	Bacteria;Proteobacteria;Gammaproteobacteria;Enterobacterales;Erwiniaceae;Pantoea	1.23976	4.51e-05	0.980556	0.0163672	FDH228
37590	Bacteria;Firmicutes;Bacilli;Thermoactinomycetales;Thermoactinomycetaceae;Risungbinella	Bacteria;Proteobacteria;Gammaproteobacteria;Enterobacterales;Erwiniaceae;Pantoea	1.06798	0.000137916	0.997746	0.00164463	FDH228
37606	Bacteria;Bacteroidota;Bacteroidia;Cytophagales;Hymenobacteraceae;Nibribacter	Bacteria;Proteobacteria;Gammaproteobacteria;Enterobacterales;Erwiniaceae;Pantoea	0.824269	0.00089717	0.969933	0.0169102	FDH228
37615	Bacteria;Verrucomicrobiota;Verrucomicrobiae;S-BQ2-57_soil_group;S-BQ2-57_soil_group;S-BQ2-57_soil_group	Bacteria;Proteobacteria;Gammaproteobacteria;Enterobacterales;Erwiniaceae;Pantoea	1.20594	5.57e-05	0.984665	0.0125786	FDH228
37650	Bacteria;Chloroflexi;Anaerolineae;SJA-15;SJA-15;SJA-15	Bacteria;Proteobacteria;Gammaproteobacteria;Enterobacterales;Erwiniaceae;Pantoea	0.769763	0.00148983	0.936724	0.0332557	FDH228
37891	Bacteria;Actinobacteriota;Actinobacteria;Micrococcales;Promicromonosporaceae;Promicromonospora	Bacteria;Proteobacteria;Gammaproteobacteria;Enterobacterales;Erwiniaceae;Pantoea	0.769763	0.00148983	0.936724	0.0332557	FDH228
38056	Bacteria;Actinobacteriota;Actinobacteria;Micromonosporales;Micromonosporaceae;Phytomonospora	Bacteria;Dependentiae;Babeliae;Babeliales;UBA12409;UBA12409	0.927012	9.02e-05	0.997258	0.00212109	FDH228
38123	Bacteria;Firmicutes;Bacilli;Aneurinibacillales;Aneurinibacillaceae;Aneurinibacillus	Bacteria;Dependentiae;Babeliae;Babeliales;UBA12409;UBA12409	0.696431	0.000685346	0.898167	0.0588142	FDH228
38130	Bacteria;Chloroflexi;Chloroflexia;Chloroflexales;Chloroflexaceae;FFCH7168	Bacteria;Dependentiae;Babeliae;Babeliales;UBA12409;UBA12409	0.745745	0.000416788	0.941263	0.0363321	FDH228
38184	Bacteria;Firmicutes;Bacilli;Bacillales;Planococcaceae;Savagea	Bacteria;Dependentiae;Babeliae;Babeliales;UBA12409;UBA12409	0.880202	0.000129892	0.991587	0.00617184	FDH228
38185	Bacteria;Proteobacteria;Gammaproteobacteria;Burkholderiales;Rhodocyclaceae;Thauera	Bacteria;Dependentiae;Babeliae;Babeliales;UBA12409;UBA12409	0.786908	0.00028486	0.964367	0.0232887	FDH228
38188	Bacteria;Cyanobacteria;Cyanobacteriia;Oxyphotobacteria_Incertae_Sedis;Unknown_Family;Leptolyngbya_ANT.L52.2	Bacteria;Dependentiae;Babeliae;Babeliales;UBA12409;UBA12409	1	NA	1	0	FDH228
38191	Bacteria;Firmicutes;Bacilli;Lactobacillales;Aerococcaceae;Abiotrophia	Bacteria;Dependentiae;Babeliae;Babeliales;UBA12409;UBA12409	1.17337	1.62e-05	0.991219	0.00856809	FDH228
38197	Bacteria;Bacteroidota;Bacteroidia;Cytophagales;Amoebophilaceae;Candidatus_Amoebophilus	Bacteria;Dependentiae;Babeliae;Babeliales;UBA12409;UBA12409	0.822138	0.000209488	0.977893	0.0151161	FDH228
38202	Bacteria;Firmicutes;Clostridia;Lachnospirales;Lachnospiraceae;Blautia	Bacteria;Dependentiae;Babeliae;Babeliales;UBA12409;UBA12409	0.786908	0.00028486	0.964367	0.0232887	FDH228
38204	Bacteria;Proteobacteria;Gammaproteobacteria;Pseudomonadales;Moraxellaceae;Psychrobacter	Bacteria;Dependentiae;Babeliae;Babeliales;UBA12409;UBA12409	1.12166	2.28e-05	0.995194	0.00449235	FDH228
38205	Bacteria;Firmicutes;Bacilli;Thermoactinomycetales;Thermoactinomycetaceae;Risungbinella	Bacteria;Dependentiae;Babeliae;Babeliales;UBA12409;UBA12409	0.966235	6.72e-05	0.99947	0.000427375	FDH228
38221	Bacteria;Bacteroidota;Bacteroidia;Cytophagales;Hymenobacteraceae;Nibribacter	Bacteria;Dependentiae;Babeliae;Babeliales;UBA12409;UBA12409	0.745745	0.000416788	0.941263	0.0363321	FDH228
38230	Bacteria;Verrucomicrobiota;Verrucomicrobiae;S-BQ2-57_soil_group;S-BQ2-57_soil_group;S-BQ2-57_soil_group	Bacteria;Dependentiae;Babeliae;Babeliales;UBA12409;UBA12409	1.09106	2.79e-05	0.997125	0.00261588	FDH228
38265	Bacteria;Chloroflexi;Anaerolineae;SJA-15;SJA-15;SJA-15	Bacteria;Dependentiae;Babeliae;Babeliales;UBA12409;UBA12409	0.696431	0.000685346	0.898167	0.0588142	FDH228
38506	Bacteria;Actinobacteriota;Actinobacteria;Micrococcales;Promicromonosporaceae;Promicromonospora	Bacteria;Dependentiae;Babeliae;Babeliales;UBA12409;UBA12409	0.696431	0.000685346	0.898167	0.0588142	FDH228
38737	Bacteria;Firmicutes;Bacilli;Aneurinibacillales;Aneurinibacillaceae;Aneurinibacillus	Bacteria;Actinobacteriota;Actinobacteria;Micromonosporales;Micromonosporaceae;Phytomonospora	0.751265	0.0012365	0.927613	0.038941	FDH228
38744	Bacteria;Chloroflexi;Chloroflexia;Chloroflexales;Chloroflexaceae;FFCH7168	Bacteria;Actinobacteriota;Actinobacteria;Micromonosporales;Micromonosporaceae;Phytomonospora	0.804461	0.000746179	0.963435	0.0210528	FDH228
38798	Bacteria;Firmicutes;Bacilli;Bacillales;Planococcaceae;Savagea	Bacteria;Actinobacteriota;Actinobacteria;Micromonosporales;Micromonosporaceae;Phytomonospora	0.949505	0.00022737	0.998443	0.00106035	FDH228
38799	Bacteria;Proteobacteria;Gammaproteobacteria;Burkholderiales;Rhodocyclaceae;Thauera	Bacteria;Actinobacteriota;Actinobacteria;Micromonosporales;Micromonosporaceae;Phytomonospora	0.848865	0.000506557	0.981207	0.0114246	FDH228
38802	Bacteria;Cyanobacteria;Cyanobacteriia;Oxyphotobacteria_Incertae_Sedis;Unknown_Family;Leptolyngbya_ANT.L52.2	Bacteria;Actinobacteriota;Actinobacteria;Micromonosporales;Micromonosporaceae;Phytomonospora	1.07874	9.02e-05	0.997258	0.00212109	FDH228
38803	Bacteria;Bacteroidota;Bacteroidia;Bacteroidales;Prevotellaceae;Prevotella	Bacteria;Actinobacteriota;Actinobacteria;Micromonosporales;Micromonosporaceae;Phytomonospora	0.685927	0.00254158	0.844831	0.0767219	FDH228
38805	Bacteria;Firmicutes;Bacilli;Lactobacillales;Aerococcaceae;Abiotrophia	Bacteria;Actinobacteriota;Actinobacteria;Micromonosporales;Micromonosporaceae;Phytomonospora	1.26575	2.71e-05	0.978768	0.0191212	FDH228
38811	Bacteria;Bacteroidota;Bacteroidia;Cytophagales;Amoebophilaceae;Candidatus_Amoebophilus	Bacteria;Actinobacteriota;Actinobacteria;Micromonosporales;Micromonosporaceae;Phytomonospora	0.886869	0.000370333	0.990649	0.00594344	FDH228
38816	Bacteria;Firmicutes;Clostridia;Lachnospirales;Lachnospiraceae;Blautia	Bacteria;Actinobacteriota;Actinobacteria;Micromonosporales;Micromonosporaceae;Phytomonospora	0.848865	0.000506557	0.981207	0.0114246	FDH228
38818	Bacteria;Proteobacteria;Gammaproteobacteria;Pseudomonadales;Moraxellaceae;Psychrobacter	Bacteria;Actinobacteriota;Actinobacteria;Micromonosporales;Micromonosporaceae;Phytomonospora	1.20997	3.82e-05	0.985245	0.0127428	FDH228
38819	Bacteria;Firmicutes;Bacilli;Thermoactinomycetales;Thermoactinomycetaceae;Risungbinella	Bacteria;Actinobacteriota;Actinobacteria;Micromonosporales;Micromonosporaceae;Phytomonospora	1.04231	0.000115976	0.999138	0.000644892	FDH228
38835	Bacteria;Bacteroidota;Bacteroidia;Cytophagales;Hymenobacteraceae;Nibribacter	Bacteria;Actinobacteriota;Actinobacteria;Micromonosporales;Micromonosporaceae;Phytomonospora	0.804461	0.000746179	0.963435	0.0210528	FDH228
38844	Bacteria;Verrucomicrobiota;Verrucomicrobiae;S-BQ2-57_soil_group;S-BQ2-57_soil_group;S-BQ2-57_soil_group	Bacteria;Actinobacteriota;Actinobacteria;Micromonosporales;Micromonosporaceae;Phytomonospora	1.17696	4.72e-05	0.9888	0.00942339	FDH228
38879	Bacteria;Chloroflexi;Anaerolineae;SJA-15;SJA-15;SJA-15	Bacteria;Actinobacteriota;Actinobacteria;Micromonosporales;Micromonosporaceae;Phytomonospora	0.751265	0.0012365	0.927613	0.038941	FDH228
39120	Bacteria;Actinobacteriota;Actinobacteria;Micrococcales;Promicromonosporaceae;Promicromonospora	Bacteria;Actinobacteriota;Actinobacteria;Micromonosporales;Micromonosporaceae;Phytomonospora	0.751265	0.0012365	0.927613	0.038941	FDH228
39285	Bacteria;Patescibacteria;Microgenomatia;Candidatus_Chisholmbacteria;Candidatus_Chisholmbacteria;Candidatus_Chisholmbacteria	Bacteria;Actinobacteriota;Actinobacteria;Nitriliruptorales;Nitriliruptoraceae;Egicoccus	1.09577	0.0173468	0.98386	0.00615599	FDH228
39288	Bacteria;Fusobacteriota;Fusobacteriia;Fusobacteriales;Fusobacteriaceae;Fusobacterium	Bacteria;Actinobacteriota;Actinobacteria;Nitriliruptorales;Nitriliruptoraceae;Egicoccus	1.17294	0.0104604	0.958835	0.0168417	FDH228
39289	Bacteria;Acidobacteriota;Subgroup_18;Subgroup_18;Subgroup_18;Subgroup_18	Bacteria;Actinobacteriota;Actinobacteria;Nitriliruptorales;Nitriliruptoraceae;Egicoccus	1.17294	0.0104604	0.958835	0.0168417	FDH228
39290	Bacteria;Proteobacteria;Alphaproteobacteria;AT-s3-44;AT-s3-44;AT-s3-44	Bacteria;Actinobacteriota;Actinobacteria;Nitriliruptorales;Nitriliruptoraceae;Egicoccus	1.38165	0.00305934	0.881329	0.0572032	FDH228
39291	Archaea;Nanoarchaeota;Nanoarchaeia;Woesearchaeales;SCGC_AAA011-D5;SCGC_AAA011-D5	Bacteria;Actinobacteriota;Actinobacteria;Nitriliruptorales;Nitriliruptoraceae;Egicoccus	1.45399	0.00206193	0.855571	0.073105	FDH228
39292	Bacteria;Acidobacteriota;Subgroup_21;Subgroup_21;Subgroup_21;Subgroup_21	Bacteria;Actinobacteriota;Actinobacteria;Nitriliruptorales;Nitriliruptoraceae;Egicoccus	1.48549	0.00174324	0.844757	0.0801765	FDH228
39293	Archaea;Nanoarchaeota;Nanoarchaeia;Woesearchaeales;GW2011_GWC1_47_15;GW2011_GWC1_47_15	Bacteria;Actinobacteriota;Actinobacteria;Nitriliruptorales;Nitriliruptoraceae;Egicoccus	1.48549	0.00174324	0.844757	0.0801765	FDH228
39349	Bacteria;Myxococcota;Polyangia;Nannocystales;Nannocystaceae;Pseudenhygromyxa	Bacteria;Actinobacteriota;Actinobacteria;Nitriliruptorales;Nitriliruptoraceae;Egicoccus	1.17294	0.0104604	0.958835	0.0168417	FDH228
39839	Bacteria;Firmicutes;Bacilli;Thermoactinomycetales;Thermoactinomycetaceae;Planifilum	Bacteria;Actinobacteriota;Actinobacteria;Nitriliruptorales;Nitriliruptoraceae;Egicoccus	1.4385	0.0103115	0.779475	0.0943503	FDH228
39900	Bacteria;Fusobacteriota;Fusobacteriia;Fusobacteriales;Fusobacteriaceae;Fusobacterium	Bacteria;Patescibacteria;Microgenomatia;Candidatus_Chisholmbacteria;Candidatus_Chisholmbacteria;Candidatus_Chisholmbacteria	1.07042	0.00509727	0.994094	0.00263772	FDH228
39901	Bacteria;Acidobacteriota;Subgroup_18;Subgroup_18;Subgroup_18;Subgroup_18	Bacteria;Patescibacteria;Microgenomatia;Candidatus_Chisholmbacteria;Candidatus_Chisholmbacteria;Candidatus_Chisholmbacteria	1.07042	0.00509727	0.994094	0.00263772	FDH228
39902	Bacteria;Proteobacteria;Alphaproteobacteria;AT-s3-44;AT-s3-44;AT-s3-44	Bacteria;Patescibacteria;Microgenomatia;Candidatus_Chisholmbacteria;Candidatus_Chisholmbacteria;Candidatus_Chisholmbacteria	1.2609	0.00149611	0.950525	0.025996	FDH228
39903	Archaea;Nanoarchaeota;Nanoarchaeia;Woesearchaeales;SCGC_AAA011-D5;SCGC_AAA011-D5	Bacteria;Patescibacteria;Microgenomatia;Candidatus_Chisholmbacteria;Candidatus_Chisholmbacteria;Candidatus_Chisholmbacteria	1.32691	0.00101295	0.932687	0.0371452	FDH228
39904	Bacteria;Acidobacteriota;Subgroup_21;Subgroup_21;Subgroup_21;Subgroup_21	Bacteria;Patescibacteria;Microgenomatia;Candidatus_Chisholmbacteria;Candidatus_Chisholmbacteria;Candidatus_Chisholmbacteria	1.35566	0.000858387	0.924897	0.0422924	FDH228
39905	Archaea;Nanoarchaeota;Nanoarchaeia;Woesearchaeales;GW2011_GWC1_47_15;GW2011_GWC1_47_15	Bacteria;Patescibacteria;Microgenomatia;Candidatus_Chisholmbacteria;Candidatus_Chisholmbacteria;Candidatus_Chisholmbacteria	1.35566	0.000858387	0.924897	0.0422924	FDH228
39961	Bacteria;Myxococcota;Polyangia;Nannocystales;Nannocystaceae;Pseudenhygromyxa	Bacteria;Patescibacteria;Microgenomatia;Candidatus_Chisholmbacteria;Candidatus_Chisholmbacteria;Candidatus_Chisholmbacteria	1.07042	0.00509727	0.994094	0.00263772	FDH228
40073	Bacteria;Actinobacteriota;Actinobacteria;Micrococcales;Microbacteriaceae;Curtobacterium	Bacteria;Patescibacteria;Microgenomatia;Candidatus_Chisholmbacteria;Candidatus_Chisholmbacteria;Candidatus_Chisholmbacteria	1.49048	0.000406642	0.889261	0.0680416	FDH228
40451	Bacteria;Firmicutes;Bacilli;Thermoactinomycetales;Thermoactinomycetaceae;Planifilum	Bacteria;Patescibacteria;Microgenomatia;Candidatus_Chisholmbacteria;Candidatus_Chisholmbacteria;Candidatus_Chisholmbacteria	1.31278	0.0530262	0.762005	0.0860291	FDH228
40510	Bacteria;Actinobacteriota;Actinobacteria;Nitriliruptorales;Nitriliruptoraceae;YC-ZSS-LKJ90	Bacteria;Patescibacteria;Microgenomatia;Microgenomatia;Microgenomatia;Microgenomatia	1.07267	0.000627805	0.996404	0.00212995	FDH228
40517	Bacteria;Bacteroidota;Bacteroidia;Cytophagales;Cyclobacteriaceae;Ekhidna	Bacteria;Patescibacteria;Microgenomatia;Microgenomatia;Microgenomatia;Microgenomatia	0.978925	0.888649	0.687528	0.0935025	FDH228
40577	Bacteria;Patescibacteria;Microgenomatia;Candidatus_Collierbacteria;Candidatus_Collierbacteria;Candidatus_Collierbacteria	Bacteria;Patescibacteria;Microgenomatia;Microgenomatia;Microgenomatia;Microgenomatia	1.02621	0.626042	0.962244	0.0097888	FDH228
41187	Bacteria;Patescibacteria;Microgenomatia;Candidatus_Collierbacteria;Candidatus_Collierbacteria;Candidatus_Collierbacteria	Bacteria;Actinobacteriota;Actinobacteria;Nitriliruptorales;Nitriliruptoraceae;YC-ZSS-LKJ90	0.956687	0.501901	0.94219	0.0153758	FDH228
41731	Bacteria;Acidobacteriota;Subgroup_18;Subgroup_18;Subgroup_18;Subgroup_18	Bacteria;Fusobacteriota;Fusobacteriia;Fusobacteriales;Fusobacteriaceae;Fusobacterium	1	NA	1	0	FDH228
41732	Bacteria;Proteobacteria;Alphaproteobacteria;AT-s3-44;AT-s3-44;AT-s3-44	Bacteria;Fusobacteriota;Fusobacteriia;Fusobacteriales;Fusobacteriaceae;Fusobacterium	1.17794	0.000905455	0.978436	0.0121247	FDH228
41733	Archaea;Nanoarchaeota;Nanoarchaeia;Woesearchaeales;SCGC_AAA011-D5;SCGC_AAA011-D5	Bacteria;Fusobacteriota;Fusobacteriia;Fusobacteriales;Fusobacteriaceae;Fusobacterium	1.23962	0.000615824	0.965973	0.0200996	FDH228
41734	Bacteria;Acidobacteriota;Subgroup_21;Subgroup_21;Subgroup_21;Subgroup_21	Bacteria;Fusobacteriota;Fusobacteriia;Fusobacteriales;Fusobacteriaceae;Fusobacterium	1.26647	0.000522976	0.960266	0.0239555	FDH228
41735	Archaea;Nanoarchaeota;Nanoarchaeia;Woesearchaeales;GW2011_GWC1_47_15;GW2011_GWC1_47_15	Bacteria;Fusobacteriota;Fusobacteriia;Fusobacteriales;Fusobacteriaceae;Fusobacterium	1.26647	0.000522976	0.960266	0.0239555	FDH228
41791	Bacteria;Myxococcota;Polyangia;Nannocystales;Nannocystaceae;Pseudenhygromyxa	Bacteria;Fusobacteriota;Fusobacteriia;Fusobacteriales;Fusobacteriaceae;Fusobacterium	1	NA	1	0	FDH228
41903	Bacteria;Actinobacteriota;Actinobacteria;Micrococcales;Microbacteriaceae;Curtobacterium	Bacteria;Fusobacteriota;Fusobacteriia;Fusobacteriales;Fusobacteriaceae;Fusobacterium	1.39242	0.000250491	0.932752	0.0442865	FDH228
42281	Bacteria;Firmicutes;Bacilli;Thermoactinomycetales;Thermoactinomycetaceae;Planifilum	Bacteria;Fusobacteriota;Fusobacteriia;Fusobacteriales;Fusobacteriaceae;Fusobacterium	1.22641	0.154004	0.739686	0.0855148	FDH228
42340	Bacteria;Proteobacteria;Alphaproteobacteria;AT-s3-44;AT-s3-44;AT-s3-44	Bacteria;Acidobacteriota;Subgroup_18;Subgroup_18;Subgroup_18;Subgroup_18	1.17794	0.000905455	0.978436	0.0121247	FDH228
42341	Archaea;Nanoarchaeota;Nanoarchaeia;Woesearchaeales;SCGC_AAA011-D5;SCGC_AAA011-D5	Bacteria;Acidobacteriota;Subgroup_18;Subgroup_18;Subgroup_18;Subgroup_18	1.23962	0.000615824	0.965973	0.0200996	FDH228
42342	Bacteria;Acidobacteriota;Subgroup_21;Subgroup_21;Subgroup_21;Subgroup_21	Bacteria;Acidobacteriota;Subgroup_18;Subgroup_18;Subgroup_18;Subgroup_18	1.26647	0.000522976	0.960266	0.0239555	FDH228
42343	Archaea;Nanoarchaeota;Nanoarchaeia;Woesearchaeales;GW2011_GWC1_47_15;GW2011_GWC1_47_15	Bacteria;Acidobacteriota;Subgroup_18;Subgroup_18;Subgroup_18;Subgroup_18	1.26647	0.000522976	0.960266	0.0239555	FDH228
42399	Bacteria;Myxococcota;Polyangia;Nannocystales;Nannocystaceae;Pseudenhygromyxa	Bacteria;Acidobacteriota;Subgroup_18;Subgroup_18;Subgroup_18;Subgroup_18	1	NA	1	0	FDH228
42511	Bacteria;Actinobacteriota;Actinobacteria;Micrococcales;Microbacteriaceae;Curtobacterium	Bacteria;Acidobacteriota;Subgroup_18;Subgroup_18;Subgroup_18;Subgroup_18	1.39242	0.000250491	0.932752	0.0442865	FDH228
42889	Bacteria;Firmicutes;Bacilli;Thermoactinomycetales;Thermoactinomycetaceae;Planifilum	Bacteria;Acidobacteriota;Subgroup_18;Subgroup_18;Subgroup_18;Subgroup_18	1.22641	0.154004	0.739686	0.0855148	FDH228
42948	Archaea;Nanoarchaeota;Nanoarchaeia;Woesearchaeales;SCGC_AAA011-D5;SCGC_AAA011-D5	Bacteria;Proteobacteria;Alphaproteobacteria;AT-s3-44;AT-s3-44;AT-s3-44	1.05236	0.000191189	0.998546	0.00101471	FDH228
42949	Bacteria;Acidobacteriota;Subgroup_21;Subgroup_21;Subgroup_21;Subgroup_21	Bacteria;Proteobacteria;Alphaproteobacteria;AT-s3-44;AT-s3-44;AT-s3-44	1.07516	0.000163379	0.997162	0.00202218	FDH228
42950	Archaea;Nanoarchaeota;Nanoarchaeia;Woesearchaeales;GW2011_GWC1_47_15;GW2011_GWC1_47_15	Bacteria;Proteobacteria;Alphaproteobacteria;AT-s3-44;AT-s3-44;AT-s3-44	1.07516	0.000163379	0.997162	0.00202218	FDH228
42951	Bacteria;Bacteroidota;Bacteroidia;Cytophagales;Cyclobacteriaceae;Ekhidna	Bacteria;Proteobacteria;Alphaproteobacteria;AT-s3-44;AT-s3-44;AT-s3-44	1.12374	0.374165	0.772864	0.0677042	FDH228
43006	Bacteria;Myxococcota;Polyangia;Nannocystales;Nannocystaceae;Pseudenhygromyxa	Bacteria;Proteobacteria;Alphaproteobacteria;AT-s3-44;AT-s3-44;AT-s3-44	0.848939	0.000905455	0.978436	0.0121247	FDH228
43118	Bacteria;Actinobacteriota;Actinobacteria;Micrococcales;Microbacteriaceae;Curtobacterium	Bacteria;Proteobacteria;Alphaproteobacteria;AT-s3-44;AT-s3-44;AT-s3-44	1.18208	8.07e-05	0.986847	0.0102727	FDH228
43496	Bacteria;Firmicutes;Bacilli;Thermoactinomycetales;Thermoactinomycetaceae;Planifilum	Bacteria;Proteobacteria;Alphaproteobacteria;AT-s3-44;AT-s3-44;AT-s3-44	1.04115	0.795239	0.674462	0.0985453	FDH228
43555	Bacteria;Acidobacteriota;Subgroup_21;Subgroup_21;Subgroup_21;Subgroup_21	Archaea;Nanoarchaeota;Nanoarchaeia;Woesearchaeales;SCGC_AAA011-D5;SCGC_AAA011-D5	1.02166	0.000113493	0.99977	0.000172218	FDH228
43556	Archaea;Nanoarchaeota;Nanoarchaeia;Woesearchaeales;GW2011_GWC1_47_15;GW2011_GWC1_47_15	Archaea;Nanoarchaeota;Nanoarchaeia;Woesearchaeales;SCGC_AAA011-D5;SCGC_AAA011-D5	1.02166	0.000113493	0.99977	0.000172218	FDH228
43557	Bacteria;Bacteroidota;Bacteroidia;Cytophagales;Cyclobacteriaceae;Ekhidna	Archaea;Nanoarchaeota;Nanoarchaeia;Woesearchaeales;SCGC_AAA011-D5;SCGC_AAA011-D5	1.06783	0.607891	0.780794	0.0628541	FDH228
43612	Bacteria;Myxococcota;Polyangia;Nannocystales;Nannocystaceae;Pseudenhygromyxa	Archaea;Nanoarchaeota;Nanoarchaeia;Woesearchaeales;SCGC_AAA011-D5;SCGC_AAA011-D5	0.8067	0.000615824	0.965973	0.0200996	FDH228
43724	Bacteria;Actinobacteriota;Actinobacteria;Micrococcales;Microbacteriaceae;Curtobacterium	Archaea;Nanoarchaeota;Nanoarchaeia;Woesearchaeales;SCGC_AAA011-D5;SCGC_AAA011-D5	1.12327	5.66e-05	0.994114	0.00484622	FDH228
43814	Bacteria;Cyanobacteria;Cyanobacteriia;Cyanobacteriales;Desertifilaceae;CENA533	Archaea;Nanoarchaeota;Nanoarchaeia;Woesearchaeales;SCGC_AAA011-D5;SCGC_AAA011-D5	1.08377	0.599427	0.685625	0.0956784	FDH228
44161	Archaea;Nanoarchaeota;Nanoarchaeia;Woesearchaeales;GW2011_GWC1_47_15;GW2011_GWC1_47_15	Bacteria;Acidobacteriota;Subgroup_21;Subgroup_21;Subgroup_21;Subgroup_21	1	NA	1	0	FDH228
44162	Bacteria;Bacteroidota;Bacteroidia;Cytophagales;Cyclobacteriaceae;Ekhidna	Bacteria;Acidobacteriota;Subgroup_21;Subgroup_21;Subgroup_21;Subgroup_21	1.04519	0.727605	0.783324	0.0614629	FDH228
44217	Bacteria;Myxococcota;Polyangia;Nannocystales;Nannocystaceae;Pseudenhygromyxa	Bacteria;Acidobacteriota;Subgroup_21;Subgroup_21;Subgroup_21;Subgroup_21	0.789595	0.000522976	0.960266	0.0239555	FDH228
44329	Bacteria;Actinobacteriota;Actinobacteria;Micrococcales;Microbacteriaceae;Curtobacterium	Bacteria;Acidobacteriota;Subgroup_21;Subgroup_21;Subgroup_21;Subgroup_21	1.09945	4.88e-05	0.996205	0.00319442	FDH228
44419	Bacteria;Cyanobacteria;Cyanobacteriia;Cyanobacteriales;Desertifilaceae;CENA533	Bacteria;Acidobacteriota;Subgroup_21;Subgroup_21;Subgroup_21;Subgroup_21	1.06079	0.697476	0.690048	0.093346	FDH228
44766	Bacteria;Bacteroidota;Bacteroidia;Cytophagales;Cyclobacteriaceae;Ekhidna	Archaea;Nanoarchaeota;Nanoarchaeia;Woesearchaeales;GW2011_GWC1_47_15;GW2011_GWC1_47_15	1.04519	0.727605	0.783324	0.0614629	FDH228
44821	Bacteria;Myxococcota;Polyangia;Nannocystales;Nannocystaceae;Pseudenhygromyxa	Archaea;Nanoarchaeota;Nanoarchaeia;Woesearchaeales;GW2011_GWC1_47_15;GW2011_GWC1_47_15	0.789595	0.000522976	0.960266	0.0239555	FDH228
44933	Bacteria;Actinobacteriota;Actinobacteria;Micrococcales;Microbacteriaceae;Curtobacterium	Archaea;Nanoarchaeota;Nanoarchaeia;Woesearchaeales;GW2011_GWC1_47_15;GW2011_GWC1_47_15	1.09945	4.88e-05	0.996205	0.00319442	FDH228
45023	Bacteria;Cyanobacteria;Cyanobacteriia;Cyanobacteriales;Desertifilaceae;CENA533	Archaea;Nanoarchaeota;Nanoarchaeia;Woesearchaeales;GW2011_GWC1_47_15;GW2011_GWC1_47_15	1.06079	0.697476	0.690048	0.093346	FDH228
45429	Bacteria;Patescibacteria;Microgenomatia;Candidatus_Collierbacteria;Candidatus_Collierbacteria;Candidatus_Collierbacteria	Bacteria;Bacteroidota;Bacteroidia;Cytophagales;Cyclobacteriaceae;Ekhidna	1.0483	0.66092	0.844753	0.042708	FDH228
45536	Bacteria;Actinobacteriota;Actinobacteria;Micrococcales;Microbacteriaceae;Curtobacterium	Bacteria;Bacteroidota;Bacteroidia;Cytophagales;Cyclobacteriaceae;Ekhidna	1.05192	0.685605	0.789926	0.0595237	FDH228
46133	Bacteria;Acidobacteriota;Acidobacteriae;Subgroup_2;Subgroup_2;Subgroup_2	Bacteria;Patescibacteria;Saccharimonadia;Saccharimonadales;Saccharimonadaceae;GTL1	0.817754	0.00200278	0.959942	0.0202699	FDH228
46189	Bacteria;Myxococcota;Polyangia;FFCH16767;FFCH16767;FFCH16767	Bacteria;Patescibacteria;Saccharimonadia;Saccharimonadales;Saccharimonadaceae;GTL1	0.746396	0.00411188	0.894886	0.0488166	FDH228
46423	Bacteria;Cyanobacteria;Cyanobacteriia;Oxyphotobacteria_Incertae_Sedis;Unknown_Family;Leptolyngbya_EcFYyyy-00	Bacteria;Patescibacteria;Saccharimonadia;Saccharimonadales;Saccharimonadaceae;GTL1	0.875404	0.00120731	0.984752	0.00825519	FDH228
46456	Bacteria;Planctomycetota;Phycisphaerae;Phycisphaerales;Phycisphaeraceae;CL500-3	Bacteria;Patescibacteria;Saccharimonadia;Saccharimonadales;Saccharimonadaceae;GTL1	0.746396	0.00411188	0.894886	0.0488166	FDH228
46575	Bacteria;Verrucomicrobiota;Verrucomicrobiae;Verrucomicrobiales;Rubritaleaceae;Persicirhabdus	Bacteria;Proteobacteria;Alphaproteobacteria;Rhodobacterales;Rhodobacteraceae;Defluviimonas	1	NA	1	0	FDH228
46576	Bacteria;Bacteroidota;Bacteroidia;Sphingobacteriales;Sphingobacteriaceae;Parapedobacter	Bacteria;Proteobacteria;Alphaproteobacteria;Rhodobacterales;Rhodobacteraceae;Defluviimonas	1.32533	0.000130127	0.958124	0.0302621	FDH228
46577	Archaea;Asgardarchaeota;Lokiarchaeia;Lokiarchaeia;Lokiarchaeia;Lokiarchaeia	Bacteria;Proteobacteria;Alphaproteobacteria;Rhodobacterales;Rhodobacteraceae;Defluviimonas	1.09973	0.000535928	0.993629	0.00385368	FDH228
46578	Bacteria;Proteobacteria;Gammaproteobacteria;Oceanospirillales;Alcanivoracaceae;Ketobacter	Bacteria;Proteobacteria;Alphaproteobacteria;Rhodobacterales;Rhodobacteraceae;Defluviimonas	1.36244	0.000104797	0.951476	0.035961	FDH228
46579	Bacteria;Verrucomicrobiota;Verrucomicrobiae;Opitutales;Opitutaceae;Ereboglobus	Bacteria;Proteobacteria;Alphaproteobacteria;Rhodobacterales;Rhodobacteraceae;Defluviimonas	1.39545	8.67e-05	0.945551	0.0412326	FDH228
46637	Bacteria;Proteobacteria;Alphaproteobacteria;Tistrellales;Geminicoccaceae;Geminicoccus	Bacteria;Proteobacteria;Alphaproteobacteria;Rhodobacterales;Rhodobacteraceae;Defluviimonas	1	NA	1	0	FDH228
46970	Bacteria;Proteobacteria;Alphaproteobacteria;Rhizobiales;Beijerinckiaceae;Chelatococcus	Bacteria;Proteobacteria;Alphaproteobacteria;Rhodobacterales;Rhodobacteraceae;Defluviimonas	1.2335	0.000226381	0.974138	0.0174785	FDH228
47176	Bacteria;Bacteroidota;Bacteroidia;Sphingobacteriales;Sphingobacteriaceae;Parapedobacter	Bacteria;Verrucomicrobiota;Verrucomicrobiae;Verrucomicrobiales;Rubritaleaceae;Persicirhabdus	1.32533	0.000130127	0.958124	0.0302621	FDH228
47177	Archaea;Asgardarchaeota;Lokiarchaeia;Lokiarchaeia;Lokiarchaeia;Lokiarchaeia	Bacteria;Verrucomicrobiota;Verrucomicrobiae;Verrucomicrobiales;Rubritaleaceae;Persicirhabdus	1.09973	0.000535928	0.993629	0.00385368	FDH228
47178	Bacteria;Proteobacteria;Gammaproteobacteria;Oceanospirillales;Alcanivoracaceae;Ketobacter	Bacteria;Verrucomicrobiota;Verrucomicrobiae;Verrucomicrobiales;Rubritaleaceae;Persicirhabdus	1.36244	0.000104797	0.951476	0.035961	FDH228
47179	Bacteria;Verrucomicrobiota;Verrucomicrobiae;Opitutales;Opitutaceae;Ereboglobus	Bacteria;Verrucomicrobiota;Verrucomicrobiae;Verrucomicrobiales;Rubritaleaceae;Persicirhabdus	1.39545	8.67e-05	0.945551	0.0412326	FDH228
47237	Bacteria;Proteobacteria;Alphaproteobacteria;Tistrellales;Geminicoccaceae;Geminicoccus	Bacteria;Verrucomicrobiota;Verrucomicrobiae;Verrucomicrobiales;Rubritaleaceae;Persicirhabdus	1	NA	1	0	FDH228
47570	Bacteria;Proteobacteria;Alphaproteobacteria;Rhizobiales;Beijerinckiaceae;Chelatococcus	Bacteria;Verrucomicrobiota;Verrucomicrobiae;Verrucomicrobiales;Rubritaleaceae;Persicirhabdus	1.2335	0.000226381	0.974138	0.0174785	FDH228
47776	Archaea;Asgardarchaeota;Lokiarchaeia;Lokiarchaeia;Lokiarchaeia;Lokiarchaeia	Bacteria;Bacteroidota;Bacteroidia;Sphingobacteriales;Sphingobacteriaceae;Parapedobacter	0.829774	6.78e-05	0.984161	0.0126458	FDH228
47777	Bacteria;Proteobacteria;Gammaproteobacteria;Oceanospirillales;Alcanivoracaceae;Ketobacter	Bacteria;Bacteroidota;Bacteroidia;Sphingobacteriales;Sphingobacteriaceae;Parapedobacter	1.028	1.51e-05	0.999744	0.00025469	FDH228
47778	Bacteria;Verrucomicrobiota;Verrucomicrobiae;Opitutales;Opitutaceae;Ereboglobus	Bacteria;Bacteroidota;Bacteroidia;Sphingobacteriales;Sphingobacteriaceae;Parapedobacter	1.0529	1.27e-05	0.999135	0.000880531	FDH228
47779	Bacteria;Proteobacteria;Gammaproteobacteria;Burkholderiales;Alcaligenaceae;Bordetella	Bacteria;Bacteroidota;Bacteroidia;Sphingobacteriales;Sphingobacteriaceae;Parapedobacter	1.4601	0.00187316	0.855902	0.0737582	FDH228
47836	Bacteria;Proteobacteria;Alphaproteobacteria;Tistrellales;Geminicoccaceae;Geminicoccus	Bacteria;Bacteroidota;Bacteroidia;Sphingobacteriales;Sphingobacteriaceae;Parapedobacter	0.754527	0.000130127	0.958124	0.0302621	FDH228
48169	Bacteria;Proteobacteria;Alphaproteobacteria;Rhizobiales;Beijerinckiaceae;Chelatococcus	Bacteria;Bacteroidota;Bacteroidia;Sphingobacteriales;Sphingobacteriaceae;Parapedobacter	0.930706	3.06e-05	0.998015	0.00178498	FDH228
48375	Bacteria;Proteobacteria;Gammaproteobacteria;Oceanospirillales;Alcanivoracaceae;Ketobacter	Archaea;Asgardarchaeota;Lokiarchaeia;Lokiarchaeia;Lokiarchaeia;Lokiarchaeia	1.23889	5.5e-05	0.979916	0.0164561	FDH228
48376	Bacteria;Verrucomicrobiota;Verrucomicrobiae;Opitutales;Opitutaceae;Ereboglobus	Archaea;Asgardarchaeota;Lokiarchaeia;Lokiarchaeia;Lokiarchaeia;Lokiarchaeia	1.2689	4.57e-05	0.97598	0.0201226	FDH228
48434	Bacteria;Proteobacteria;Alphaproteobacteria;Tistrellales;Geminicoccaceae;Geminicoccus	Archaea;Asgardarchaeota;Lokiarchaeia;Lokiarchaeia;Lokiarchaeia;Lokiarchaeia	0.909316	0.000535928	0.993629	0.00385368	FDH228
48767	Bacteria;Proteobacteria;Alphaproteobacteria;Rhizobiales;Beijerinckiaceae;Chelatococcus	Archaea;Asgardarchaeota;Lokiarchaeia;Lokiarchaeia;Lokiarchaeia;Lokiarchaeia	1.12164	0.000116329	0.993354	0.00495401	FDH228
48973	Bacteria;Verrucomicrobiota;Verrucomicrobiae;Opitutales;Opitutaceae;Ereboglobus	Bacteria;Proteobacteria;Gammaproteobacteria;Oceanospirillales;Alcanivoracaceae;Ketobacter	1.02423	1.05e-05	0.99982	0.000188207	FDH228
48974	Bacteria;Proteobacteria;Gammaproteobacteria;Burkholderiales;Alcaligenaceae;Bordetella	Bacteria;Proteobacteria;Gammaproteobacteria;Oceanospirillales;Alcanivoracaceae;Ketobacter	1.42033	0.00309862	0.858819	0.0681132	FDH228
49031	Bacteria;Proteobacteria;Alphaproteobacteria;Tistrellales;Geminicoccaceae;Geminicoccus	Bacteria;Proteobacteria;Gammaproteobacteria;Oceanospirillales;Alcanivoracaceae;Ketobacter	0.733977	0.000104797	0.951476	0.035961	FDH228
49364	Bacteria;Proteobacteria;Alphaproteobacteria;Rhizobiales;Beijerinckiaceae;Chelatococcus	Bacteria;Proteobacteria;Gammaproteobacteria;Oceanospirillales;Alcanivoracaceae;Ketobacter	0.905357	2.5e-05	0.996334	0.00338544	FDH228
49570	Bacteria;Proteobacteria;Gammaproteobacteria;Burkholderiales;Alcaligenaceae;Bordetella	Bacteria;Verrucomicrobiota;Verrucomicrobiae;Opitutales;Opitutaceae;Ereboglobus	1.38674	0.00486759	0.860927	0.0636123	FDH228
49627	Bacteria;Proteobacteria;Alphaproteobacteria;Tistrellales;Geminicoccaceae;Geminicoccus	Bacteria;Verrucomicrobiota;Verrucomicrobiae;Opitutales;Opitutaceae;Ereboglobus	0.716616	8.67e-05	0.945551	0.0412326	FDH228
49960	Bacteria;Proteobacteria;Alphaproteobacteria;Rhizobiales;Beijerinckiaceae;Chelatococcus	Bacteria;Verrucomicrobiota;Verrucomicrobiae;Opitutales;Opitutaceae;Ereboglobus	0.883943	2.09e-05	0.994535	0.00516503	FDH228
50401	Bacteria;Proteobacteria;Alphaproteobacteria;Rhizobiales;Stappiaceae;Pannonibacter	Bacteria;Proteobacteria;Gammaproteobacteria;Burkholderiales;Alcaligenaceae;Bordetella	1.18708	0.174593	0.796721	0.0640421	FDH228
50555	Bacteria;Proteobacteria;Alphaproteobacteria;Rhizobiales;Beijerinckiaceae;Chelatococcus	Bacteria;Proteobacteria;Gammaproteobacteria;Burkholderiales;Alcaligenaceae;Bordetella	0.637426	0.000567416	0.845513	0.0907729	FDH228
50772	Bacteria;Actinobacteriota;Actinobacteria;Pseudonocardiales;Pseudonocardiaceae;Crossiella	Bacteria;Patescibacteria;Kazania;Kazania;Kazania;Kazania	0.873961	0.205426	0.855048	0.0436452	FDH228
50812	Bacteria;Patescibacteria;Gracilibacteria;Candidatus_Peregrinibacteria;Candidatus_Peregrinibacteria;Candidatus_Peregrinibacteria	Bacteria;Patescibacteria;Kazania;Kazania;Kazania;Kazania	0.667269	0.000460063	0.882771	0.0709013	FDH228
50916	Bacteria;Verrucomicrobiota;Chlamydiae;Chlamydiales;Parachlamydiaceae;Candidatus_Protochlamydia	Bacteria;Patescibacteria;Kazania;Kazania;Kazania;Kazania	0.962552	0.802573	0.685745	0.0943946	FDH228
50973	Bacteria;Acidobacteriota;Vicinamibacteria;Vicinamibacterales;Vicinamibacteraceae;Vicinamibacter	Bacteria;Patescibacteria;Kazania;Kazania;Kazania;Kazania	0.95377	0.760732	0.674489	0.0986877	FDH228
51221	Bacteria;Proteobacteria;Alphaproteobacteria;Rhizobiales;Rhizobiales_Incertae_Sedis;Nordella	Bacteria;Patescibacteria;Kazania;Kazania;Kazania;Kazania	1.05183	0.73464	0.700827	0.0892734	FDH228
51255	Bacteria;Proteobacteria;Alphaproteobacteria;Rhizobiales;Xanthobacteraceae;Pseudolabrys	Bacteria;Patescibacteria;Kazania;Kazania;Kazania;Kazania	0.787702	0.0685714	0.791283	0.0725012	FDH228
51356	Bacteria;Proteobacteria;Gammaproteobacteria;Burkholderiales;Comamonadaceae;Variovorax	Bacteria;Verrucomicrobiota;Verrucomicrobiae;Verrucomicrobiales;Verrucomicrobiaceae;Prosthecobacter	1	NA	1	0	FDH228
51357	Bacteria;Actinobacteriota;Actinobacteria;Propionibacteriales;Propionibacteriaceae;Pseudopropionibacterium	Bacteria;Verrucomicrobiota;Verrucomicrobiae;Verrucomicrobiales;Verrucomicrobiaceae;Prosthecobacter	1	NA	1	0	FDH228
51358	Bacteria;Verrucomicrobiota;Chlamydiae;Chlamydiales;Simkaniaceae;Ga0074140	Bacteria;Verrucomicrobiota;Verrucomicrobiae;Verrucomicrobiales;Verrucomicrobiaceae;Prosthecobacter	1.28966	0.00323225	0.926348	0.0351175	FDH228
51359	Bacteria;Patescibacteria;Parcubacteria;Candidatus_Staskawiczbacteria;Candidatus_Staskawiczbacteria;Candidatus_Staskawiczbacteria	Bacteria;Verrucomicrobiota;Verrucomicrobiae;Verrucomicrobiales;Verrucomicrobiaceae;Prosthecobacter	1.17319	0.00656767	0.964571	0.0153678	FDH228
51360	Bacteria;Verrucomicrobiota;Verrucomicrobiae;Chthoniobacterales;Xiphinematobacteraceae;Candidatus_Xiphinematobacter	Bacteria;Verrucomicrobiota;Verrucomicrobiae;Verrucomicrobiales;Verrucomicrobiaceae;Prosthecobacter	1.09668	0.0108492	0.986126	0.00561872	FDH228
51361	Bacteria;Proteobacteria;Alphaproteobacteria;Rhizobiales;Rhizobiales_Incertae_Sedis;Phreatobacter	Bacteria;Verrucomicrobiota;Verrucomicrobiae;Verrucomicrobiales;Verrucomicrobiaceae;Prosthecobacter	1.23618	0.00444531	0.944237	0.0254947	FDH228
51363	Bacteria;Bacteroidota;Bacteroidia;Flavobacteriales;Crocinitomicaceae;Crocinitomix	Bacteria;Verrucomicrobiota;Verrucomicrobiae;Verrucomicrobiales;Verrucomicrobiaceae;Prosthecobacter	1.09668	0.0108492	0.986126	0.00561872	FDH228
51364	Bacteria;Proteobacteria;Alphaproteobacteria;Rhizobiales;Rhizobiaceae;Ensifer	Bacteria;Verrucomicrobiota;Verrucomicrobiae;Verrucomicrobiales;Verrucomicrobiaceae;Prosthecobacter	1.28966	0.00323225	0.926348	0.0351175	FDH228
51366	Bacteria;Firmicutes;Bacilli;Lactobacillales;Vagococcaceae;Vagococcus	Bacteria;Verrucomicrobiota;Verrucomicrobiae;Verrucomicrobiales;Verrucomicrobiaceae;Prosthecobacter	1.47779	0.00112962	0.864935	0.0733429	FDH228
51538	Bacteria;Proteobacteria;Alphaproteobacteria;Azospirillales;Azospirillaceae;Desertibacter	Bacteria;Verrucomicrobiota;Verrucomicrobiae;Verrucomicrobiales;Verrucomicrobiaceae;Prosthecobacter	0.800149	0.0443165	0.855046	0.0514305	FDH228
51548	Bacteria;Verrucomicrobiota;Chlamydiae;Chlamydiales;Chlamydiaceae;Chlamydiaceae	Bacteria;Verrucomicrobiota;Verrucomicrobiae;Verrucomicrobiales;Verrucomicrobiaceae;Prosthecobacter	1.09668	0.0108492	0.986126	0.00561872	FDH228
51552	Bacteria;Proteobacteria;Gammaproteobacteria;Burkholderiales;Comamonadaceae;Rhizobacter	Bacteria;Verrucomicrobiota;Verrucomicrobiae;Verrucomicrobiales;Verrucomicrobiaceae;Prosthecobacter	1.17319	0.00656767	0.964571	0.0153678	FDH228
51558	Bacteria;Myxococcota;Polyangia;Polyangiales;Polyangiaceae;Sorangium	Bacteria;Verrucomicrobiota;Verrucomicrobiae;Verrucomicrobiales;Verrucomicrobiaceae;Prosthecobacter	1.17319	0.00656767	0.964571	0.0153678	FDH228
51866	Bacteria;Actinobacteriota;Actinobacteria;Micrococcales;Micrococcaceae;Pseudarthrobacter	Bacteria;Verrucomicrobiota;Verrucomicrobiae;Verrucomicrobiales;Verrucomicrobiaceae;Prosthecobacter	1	NA	1	0	FDH228
52069	Bacteria;Bacteroidota;Bacteroidia;Chitinophagales;Chitinophagaceae;Chitinophaga	Bacteria;Bacteroidota;Bacteroidia;Sphingobacteriales;Sphingobacteriaceae;Olivibacter	0.951724	0.721718	0.740271	0.0756517	FDH228
52167	Bacteria;Proteobacteria;Alphaproteobacteria;Sphingomonadales;Sphingomonadaceae;Sphingopyxis	Bacteria;Bacteroidota;Bacteroidia;Sphingobacteriales;Sphingobacteriaceae;Olivibacter	0.827641	0.166947	0.761435	0.0768796	FDH228
52180	Bacteria;Proteobacteria;Alphaproteobacteria;Rhizobiales;Stappiaceae;Pannonibacter	Bacteria;Bacteroidota;Bacteroidia;Sphingobacteriales;Sphingobacteriaceae;Olivibacter	0.67203	0.00404391	0.802185	0.0933258	FDH228
52540	Bacteria;Actinobacteriota;Actinobacteria;Propionibacteriales;Propionibacteriaceae;Pseudopropionibacterium	Bacteria;Proteobacteria;Gammaproteobacteria;Burkholderiales;Comamonadaceae;Variovorax	1	NA	1	0	FDH228
52541	Bacteria;Verrucomicrobiota;Chlamydiae;Chlamydiales;Simkaniaceae;Ga0074140	Bacteria;Proteobacteria;Gammaproteobacteria;Burkholderiales;Comamonadaceae;Variovorax	1.28966	0.00323225	0.926348	0.0351175	FDH228
52542	Bacteria;Patescibacteria;Parcubacteria;Candidatus_Staskawiczbacteria;Candidatus_Staskawiczbacteria;Candidatus_Staskawiczbacteria	Bacteria;Proteobacteria;Gammaproteobacteria;Burkholderiales;Comamonadaceae;Variovorax	1.17319	0.00656767	0.964571	0.0153678	FDH228
52543	Bacteria;Verrucomicrobiota;Verrucomicrobiae;Chthoniobacterales;Xiphinematobacteraceae;Candidatus_Xiphinematobacter	Bacteria;Proteobacteria;Gammaproteobacteria;Burkholderiales;Comamonadaceae;Variovorax	1.09668	0.0108492	0.986126	0.00561872	FDH228
52544	Bacteria;Proteobacteria;Alphaproteobacteria;Rhizobiales;Rhizobiales_Incertae_Sedis;Phreatobacter	Bacteria;Proteobacteria;Gammaproteobacteria;Burkholderiales;Comamonadaceae;Variovorax	1.23618	0.00444531	0.944237	0.0254947	FDH228
52546	Bacteria;Bacteroidota;Bacteroidia;Flavobacteriales;Crocinitomicaceae;Crocinitomix	Bacteria;Proteobacteria;Gammaproteobacteria;Burkholderiales;Comamonadaceae;Variovorax	1.09668	0.0108492	0.986126	0.00561872	FDH228
52547	Bacteria;Proteobacteria;Alphaproteobacteria;Rhizobiales;Rhizobiaceae;Ensifer	Bacteria;Proteobacteria;Gammaproteobacteria;Burkholderiales;Comamonadaceae;Variovorax	1.28966	0.00323225	0.926348	0.0351175	FDH228
52549	Bacteria;Firmicutes;Bacilli;Lactobacillales;Vagococcaceae;Vagococcus	Bacteria;Proteobacteria;Gammaproteobacteria;Burkholderiales;Comamonadaceae;Variovorax	1.47779	0.00112962	0.864935	0.0733429	FDH228
52721	Bacteria;Proteobacteria;Alphaproteobacteria;Azospirillales;Azospirillaceae;Desertibacter	Bacteria;Proteobacteria;Gammaproteobacteria;Burkholderiales;Comamonadaceae;Variovorax	0.800149	0.0443165	0.855046	0.0514305	FDH228
52731	Bacteria;Verrucomicrobiota;Chlamydiae;Chlamydiales;Chlamydiaceae;Chlamydiaceae	Bacteria;Proteobacteria;Gammaproteobacteria;Burkholderiales;Comamonadaceae;Variovorax	1.09668	0.0108492	0.986126	0.00561872	FDH228
52735	Bacteria;Proteobacteria;Gammaproteobacteria;Burkholderiales;Comamonadaceae;Rhizobacter	Bacteria;Proteobacteria;Gammaproteobacteria;Burkholderiales;Comamonadaceae;Variovorax	1.17319	0.00656767	0.964571	0.0153678	FDH228
52741	Bacteria;Myxococcota;Polyangia;Polyangiales;Polyangiaceae;Sorangium	Bacteria;Proteobacteria;Gammaproteobacteria;Burkholderiales;Comamonadaceae;Variovorax	1.17319	0.00656767	0.964571	0.0153678	FDH228
53049	Bacteria;Actinobacteriota;Actinobacteria;Micrococcales;Micrococcaceae;Pseudarthrobacter	Bacteria;Proteobacteria;Gammaproteobacteria;Burkholderiales;Comamonadaceae;Variovorax	1	NA	1	0	FDH228
53131	Bacteria;Verrucomicrobiota;Chlamydiae;Chlamydiales;Simkaniaceae;Ga0074140	Bacteria;Actinobacteriota;Actinobacteria;Propionibacteriales;Propionibacteriaceae;Pseudopropionibacterium	1.28966	0.00323225	0.926348	0.0351175	FDH228
53132	Bacteria;Patescibacteria;Parcubacteria;Candidatus_Staskawiczbacteria;Candidatus_Staskawiczbacteria;Candidatus_Staskawiczbacteria	Bacteria;Actinobacteriota;Actinobacteria;Propionibacteriales;Propionibacteriaceae;Pseudopropionibacterium	1.17319	0.00656767	0.964571	0.0153678	FDH228
53133	Bacteria;Verrucomicrobiota;Verrucomicrobiae;Chthoniobacterales;Xiphinematobacteraceae;Candidatus_Xiphinematobacter	Bacteria;Actinobacteriota;Actinobacteria;Propionibacteriales;Propionibacteriaceae;Pseudopropionibacterium	1.09668	0.0108492	0.986126	0.00561872	FDH228
53134	Bacteria;Proteobacteria;Alphaproteobacteria;Rhizobiales;Rhizobiales_Incertae_Sedis;Phreatobacter	Bacteria;Actinobacteriota;Actinobacteria;Propionibacteriales;Propionibacteriaceae;Pseudopropionibacterium	1.23618	0.00444531	0.944237	0.0254947	FDH228
53136	Bacteria;Bacteroidota;Bacteroidia;Flavobacteriales;Crocinitomicaceae;Crocinitomix	Bacteria;Actinobacteriota;Actinobacteria;Propionibacteriales;Propionibacteriaceae;Pseudopropionibacterium	1.09668	0.0108492	0.986126	0.00561872	FDH228
53137	Bacteria;Proteobacteria;Alphaproteobacteria;Rhizobiales;Rhizobiaceae;Ensifer	Bacteria;Actinobacteriota;Actinobacteria;Propionibacteriales;Propionibacteriaceae;Pseudopropionibacterium	1.28966	0.00323225	0.926348	0.0351175	FDH228
53139	Bacteria;Firmicutes;Bacilli;Lactobacillales;Vagococcaceae;Vagococcus	Bacteria;Actinobacteriota;Actinobacteria;Propionibacteriales;Propionibacteriaceae;Pseudopropionibacterium	1.47779	0.00112962	0.864935	0.0733429	FDH228
53311	Bacteria;Proteobacteria;Alphaproteobacteria;Azospirillales;Azospirillaceae;Desertibacter	Bacteria;Actinobacteriota;Actinobacteria;Propionibacteriales;Propionibacteriaceae;Pseudopropionibacterium	0.800149	0.0443165	0.855046	0.0514305	FDH228
53321	Bacteria;Verrucomicrobiota;Chlamydiae;Chlamydiales;Chlamydiaceae;Chlamydiaceae	Bacteria;Actinobacteriota;Actinobacteria;Propionibacteriales;Propionibacteriaceae;Pseudopropionibacterium	1.09668	0.0108492	0.986126	0.00561872	FDH228
53325	Bacteria;Proteobacteria;Gammaproteobacteria;Burkholderiales;Comamonadaceae;Rhizobacter	Bacteria;Actinobacteriota;Actinobacteria;Propionibacteriales;Propionibacteriaceae;Pseudopropionibacterium	1.17319	0.00656767	0.964571	0.0153678	FDH228
53331	Bacteria;Myxococcota;Polyangia;Polyangiales;Polyangiaceae;Sorangium	Bacteria;Actinobacteriota;Actinobacteria;Propionibacteriales;Propionibacteriaceae;Pseudopropionibacterium	1.17319	0.00656767	0.964571	0.0153678	FDH228
53639	Bacteria;Actinobacteriota;Actinobacteria;Micrococcales;Micrococcaceae;Pseudarthrobacter	Bacteria;Actinobacteriota;Actinobacteria;Propionibacteriales;Propionibacteriaceae;Pseudopropionibacterium	1	NA	1	0	FDH228
53721	Bacteria;Patescibacteria;Parcubacteria;Candidatus_Staskawiczbacteria;Candidatus_Staskawiczbacteria;Candidatus_Staskawiczbacteria	Bacteria;Verrucomicrobiota;Chlamydiae;Chlamydiales;Simkaniaceae;Ga0074140	0.909687	0.000972958	0.992711	0.00406542	FDH228
53722	Bacteria;Verrucomicrobiota;Verrucomicrobiae;Chthoniobacterales;Xiphinematobacteraceae;Candidatus_Xiphinematobacter	Bacteria;Verrucomicrobiota;Chlamydiae;Chlamydiales;Simkaniaceae;Ga0074140	0.85036	0.00159676	0.975623	0.0127094	FDH228
53723	Bacteria;Proteobacteria;Alphaproteobacteria;Rhizobiales;Rhizobiales_Incertae_Sedis;Phreatobacter	Bacteria;Verrucomicrobiota;Chlamydiae;Chlamydiales;Simkaniaceae;Ga0074140	0.958533	0.000665078	0.998673	0.000780351	FDH228
53725	Bacteria;Bacteroidota;Bacteroidia;Flavobacteriales;Crocinitomicaceae;Crocinitomix	Bacteria;Verrucomicrobiota;Chlamydiae;Chlamydiales;Simkaniaceae;Ga0074140	0.85036	0.00159676	0.975623	0.0127094	FDH228
53726	Bacteria;Proteobacteria;Alphaproteobacteria;Rhizobiales;Rhizobiaceae;Ensifer	Bacteria;Verrucomicrobiota;Chlamydiae;Chlamydiales;Simkaniaceae;Ga0074140	1	NA	1	0	FDH228
53728	Bacteria;Firmicutes;Bacilli;Lactobacillales;Vagococcaceae;Vagococcus	Bacteria;Verrucomicrobiota;Chlamydiae;Chlamydiales;Simkaniaceae;Ga0074140	1.14587	0.000179318	0.989734	0.00720074	FDH228
53729	Bacteria;Proteobacteria;Alphaproteobacteria;Azospirillales;Inquilinaceae;Inquilinus	Bacteria;Verrucomicrobiota;Chlamydiae;Chlamydiales;Simkaniaceae;Ga0074140	1.52126	1.95e-05	0.934224	0.0597086	FDH228
53833	Bacteria;Firmicutes;Clostridia;Clostridia_UCG-014;Clostridia_UCG-014;Clostridia_UCG-014	Bacteria;Verrucomicrobiota;Chlamydiae;Chlamydiales;Simkaniaceae;Ga0074140	0.982242	0.901648	0.716157	0.0833502	FDH228
53835	Bacteria;Verrucomicrobiota;Verrucomicrobiae;Pedosphaerales;Pedosphaeraceae;DEV008	Bacteria;Verrucomicrobiota;Chlamydiae;Chlamydiales;Simkaniaceae;Ga0074140	1.34658	5.21e-05	0.961114	0.0317222	FDH228
53910	Bacteria;Verrucomicrobiota;Chlamydiae;Chlamydiales;Chlamydiaceae;Chlamydiaceae	Bacteria;Verrucomicrobiota;Chlamydiae;Chlamydiales;Simkaniaceae;Ga0074140	0.85036	0.00159676	0.975623	0.0127094	FDH228
53914	Bacteria;Proteobacteria;Gammaproteobacteria;Burkholderiales;Comamonadaceae;Rhizobacter	Bacteria;Verrucomicrobiota;Chlamydiae;Chlamydiales;Simkaniaceae;Ga0074140	0.909687	0.000972958	0.992711	0.00406542	FDH228
53920	Bacteria;Myxococcota;Polyangia;Polyangiales;Polyangiaceae;Sorangium	Bacteria;Verrucomicrobiota;Chlamydiae;Chlamydiales;Simkaniaceae;Ga0074140	0.909687	0.000972958	0.992711	0.00406542	FDH228
53947	Bacteria;Bacteroidota;Bacteroidia;Bacteroidetes_VC2.1_Bac22;Bacteroidetes_VC2.1_Bac22;Bacteroidetes_VC2.1_Bac22	Bacteria;Verrucomicrobiota;Chlamydiae;Chlamydiales;Simkaniaceae;Ga0074140	0.913836	0.554994	0.688412	0.0950806	FDH228
54228	Bacteria;Actinobacteriota;Actinobacteria;Micrococcales;Micrococcaceae;Pseudarthrobacter	Bacteria;Verrucomicrobiota;Chlamydiae;Chlamydiales;Simkaniaceae;Ga0074140	0.775398	0.00323225	0.926348	0.0351175	FDH228
54310	Bacteria;Verrucomicrobiota;Verrucomicrobiae;Chthoniobacterales;Xiphinematobacteraceae;Candidatus_Xiphinematobacter	Bacteria;Patescibacteria;Parcubacteria;Candidatus_Staskawiczbacteria;Candidatus_Staskawiczbacteria;Candidatus_Staskawiczbacteria	0.934783	0.00323225	0.994926	0.00240802	FDH228
54311	Bacteria;Proteobacteria;Alphaproteobacteria;Rhizobiales;Rhizobiales_Incertae_Sedis;Phreatobacter	Bacteria;Patescibacteria;Parcubacteria;Candidatus_Staskawiczbacteria;Candidatus_Staskawiczbacteria;Candidatus_Staskawiczbacteria	1.05369	0.00133105	0.997597	0.00128501	FDH228
54313	Bacteria;Bacteroidota;Bacteroidia;Flavobacteriales;Crocinitomicaceae;Crocinitomix	Bacteria;Patescibacteria;Parcubacteria;Candidatus_Staskawiczbacteria;Candidatus_Staskawiczbacteria;Candidatus_Staskawiczbacteria	0.934783	0.00323225	0.994926	0.00240802	FDH228
54314	Bacteria;Proteobacteria;Alphaproteobacteria;Rhizobiales;Rhizobiaceae;Ensifer	Bacteria;Patescibacteria;Parcubacteria;Candidatus_Staskawiczbacteria;Candidatus_Staskawiczbacteria;Candidatus_Staskawiczbacteria	1.09928	0.000972958	0.992711	0.00406542	FDH228
54316	Bacteria;Firmicutes;Bacilli;Lactobacillales;Vagococcaceae;Vagococcus	Bacteria;Patescibacteria;Parcubacteria;Candidatus_Staskawiczbacteria;Candidatus_Staskawiczbacteria;Candidatus_Staskawiczbacteria	1.25963	0.000349393	0.965446	0.0219908	FDH228
54317	Bacteria;Proteobacteria;Alphaproteobacteria;Azospirillales;Inquilinaceae;Inquilinus	Bacteria;Patescibacteria;Parcubacteria;Candidatus_Staskawiczbacteria;Candidatus_Staskawiczbacteria;Candidatus_Staskawiczbacteria	1.67229	3.58e-05	0.885721	0.0934411	FDH228
54421	Bacteria;Firmicutes;Clostridia;Clostridia_UCG-014;Clostridia_UCG-014;Clostridia_UCG-014	Bacteria;Patescibacteria;Parcubacteria;Candidatus_Staskawiczbacteria;Candidatus_Staskawiczbacteria;Candidatus_Staskawiczbacteria	1.07976	0.606779	0.70202	0.0896775	FDH228
54423	Bacteria;Verrucomicrobiota;Verrucomicrobiae;Pedosphaerales;Pedosphaeraceae;DEV008	Bacteria;Patescibacteria;Parcubacteria;Candidatus_Staskawiczbacteria;Candidatus_Staskawiczbacteria;Candidatus_Staskawiczbacteria	1.48027	9.82e-05	0.921503	0.0578846	FDH228
54488	Bacteria;Proteobacteria;Alphaproteobacteria;Azospirillales;Azospirillaceae;Desertibacter	Bacteria;Patescibacteria;Parcubacteria;Candidatus_Staskawiczbacteria;Candidatus_Staskawiczbacteria;Candidatus_Staskawiczbacteria	0.682029	0.00749118	0.77924	0.0977968	FDH228
54498	Bacteria;Verrucomicrobiota;Chlamydiae;Chlamydiales;Chlamydiaceae;Chlamydiaceae	Bacteria;Patescibacteria;Parcubacteria;Candidatus_Staskawiczbacteria;Candidatus_Staskawiczbacteria;Candidatus_Staskawiczbacteria	0.934783	0.00323225	0.994926	0.00240802	FDH228
54502	Bacteria;Proteobacteria;Gammaproteobacteria;Burkholderiales;Comamonadaceae;Rhizobacter	Bacteria;Patescibacteria;Parcubacteria;Candidatus_Staskawiczbacteria;Candidatus_Staskawiczbacteria;Candidatus_Staskawiczbacteria	1	NA	1	0	FDH228
54508	Bacteria;Myxococcota;Polyangia;Polyangiales;Polyangiaceae;Sorangium	Bacteria;Patescibacteria;Parcubacteria;Candidatus_Staskawiczbacteria;Candidatus_Staskawiczbacteria;Candidatus_Staskawiczbacteria	1	NA	1	0	FDH228
54535	Bacteria;Bacteroidota;Bacteroidia;Bacteroidetes_VC2.1_Bac22;Bacteroidetes_VC2.1_Bac22;Bacteroidetes_VC2.1_Bac22	Bacteria;Patescibacteria;Parcubacteria;Candidatus_Staskawiczbacteria;Candidatus_Staskawiczbacteria;Candidatus_Staskawiczbacteria	1.00456	0.976538	0.67658	0.0973716	FDH228
54816	Bacteria;Actinobacteriota;Actinobacteria;Micrococcales;Micrococcaceae;Pseudarthrobacter	Bacteria;Patescibacteria;Parcubacteria;Candidatus_Staskawiczbacteria;Candidatus_Staskawiczbacteria;Candidatus_Staskawiczbacteria	0.852378	0.00656767	0.964571	0.0153678	FDH228
54898	Bacteria;Proteobacteria;Alphaproteobacteria;Rhizobiales;Rhizobiales_Incertae_Sedis;Phreatobacter	Bacteria;Verrucomicrobiota;Verrucomicrobiae;Chthoniobacterales;Xiphinematobacteraceae;Candidatus_Xiphinematobacter	1.12721	0.00219081	0.98559	0.00720474	FDH228
54900	Bacteria;Bacteroidota;Bacteroidia;Flavobacteriales;Crocinitomicaceae;Crocinitomix	Bacteria;Verrucomicrobiota;Verrucomicrobiae;Chthoniobacterales;Xiphinematobacteraceae;Candidatus_Xiphinematobacter	1	NA	1	0	FDH228
54901	Bacteria;Proteobacteria;Alphaproteobacteria;Rhizobiales;Rhizobiaceae;Ensifer	Bacteria;Verrucomicrobiota;Verrucomicrobiae;Chthoniobacterales;Xiphinematobacteraceae;Candidatus_Xiphinematobacter	1.17597	0.00159676	0.975623	0.0127094	FDH228
54903	Bacteria;Firmicutes;Bacilli;Lactobacillales;Vagococcaceae;Vagococcus	Bacteria;Verrucomicrobiota;Verrucomicrobiae;Chthoniobacterales;Xiphinematobacteraceae;Candidatus_Xiphinematobacter	1.34751	0.000565984	0.934766	0.0387631	FDH228
55010	Bacteria;Verrucomicrobiota;Verrucomicrobiae;Pedosphaerales;Pedosphaeraceae;DEV008	Bacteria;Verrucomicrobiota;Verrucomicrobiae;Chthoniobacterales;Xiphinematobacteraceae;Candidatus_Xiphinematobacter	1.58354	0.000155726	0.879005	0.0831097	FDH228
55075	Bacteria;Proteobacteria;Alphaproteobacteria;Azospirillales;Azospirillaceae;Desertibacter	Bacteria;Verrucomicrobiota;Verrucomicrobiae;Chthoniobacterales;Xiphinematobacteraceae;Candidatus_Xiphinematobacter	0.729613	0.0146854	0.814231	0.0756764	FDH228
55085	Bacteria;Verrucomicrobiota;Chlamydiae;Chlamydiales;Chlamydiaceae;Chlamydiaceae	Bacteria;Verrucomicrobiota;Verrucomicrobiae;Chthoniobacterales;Xiphinematobacteraceae;Candidatus_Xiphinematobacter	1	NA	1	0	FDH228
55089	Bacteria;Proteobacteria;Gammaproteobacteria;Burkholderiales;Comamonadaceae;Rhizobacter	Bacteria;Verrucomicrobiota;Verrucomicrobiae;Chthoniobacterales;Xiphinematobacteraceae;Candidatus_Xiphinematobacter	1.06977	0.00323225	0.994926	0.00240802	FDH228
55095	Bacteria;Myxococcota;Polyangia;Polyangiales;Polyangiaceae;Sorangium	Bacteria;Verrucomicrobiota;Verrucomicrobiae;Chthoniobacterales;Xiphinematobacteraceae;Candidatus_Xiphinematobacter	1.06977	0.00323225	0.994926	0.00240802	FDH228
55403	Bacteria;Actinobacteriota;Actinobacteria;Micrococcales;Micrococcaceae;Pseudarthrobacter	Bacteria;Verrucomicrobiota;Verrucomicrobiae;Chthoniobacterales;Xiphinematobacteraceae;Candidatus_Xiphinematobacter	0.911846	0.0108492	0.986126	0.00561872	FDH228
55486	Bacteria;Bacteroidota;Bacteroidia;Flavobacteriales;Crocinitomicaceae;Crocinitomix	Bacteria;Proteobacteria;Alphaproteobacteria;Rhizobiales;Rhizobiales_Incertae_Sedis;Phreatobacter	0.887147	0.00219081	0.98559	0.00720474	FDH228
55487	Bacteria;Proteobacteria;Alphaproteobacteria;Rhizobiales;Rhizobiaceae;Ensifer	Bacteria;Proteobacteria;Alphaproteobacteria;Rhizobiales;Rhizobiales_Incertae_Sedis;Phreatobacter	1.04326	0.000665078	0.998673	0.000780351	FDH228
55489	Bacteria;Firmicutes;Bacilli;Lactobacillales;Vagococcaceae;Vagococcus	Bacteria;Proteobacteria;Alphaproteobacteria;Rhizobiales;Rhizobiales_Incertae_Sedis;Phreatobacter	1.19544	0.00024157	0.981093	0.0126964	FDH228
55490	Bacteria;Proteobacteria;Alphaproteobacteria;Azospirillales;Inquilinaceae;Inquilinus	Bacteria;Proteobacteria;Alphaproteobacteria;Rhizobiales;Rhizobiales_Incertae_Sedis;Phreatobacter	1.58707	2.56e-05	0.91502	0.0736095	FDH228
55594	Bacteria;Firmicutes;Clostridia;Clostridia_UCG-014;Clostridia_UCG-014;Clostridia_UCG-014	Bacteria;Proteobacteria;Alphaproteobacteria;Rhizobiales;Rhizobiales_Incertae_Sedis;Phreatobacter	1.02474	0.867292	0.711383	0.0850792	FDH228
55596	Bacteria;Verrucomicrobiota;Verrucomicrobiae;Pedosphaerales;Pedosphaeraceae;DEV008	Bacteria;Proteobacteria;Alphaproteobacteria;Rhizobiales;Rhizobiales_Incertae_Sedis;Phreatobacter	1.40483	6.91e-05	0.945813	0.042249	FDH228
55671	Bacteria;Verrucomicrobiota;Chlamydiae;Chlamydiales;Chlamydiaceae;Chlamydiaceae	Bacteria;Proteobacteria;Alphaproteobacteria;Rhizobiales;Rhizobiales_Incertae_Sedis;Phreatobacter	0.887147	0.00219081	0.98559	0.00720474	FDH228
55675	Bacteria;Proteobacteria;Gammaproteobacteria;Burkholderiales;Comamonadaceae;Rhizobacter	Bacteria;Proteobacteria;Alphaproteobacteria;Rhizobiales;Rhizobiales_Incertae_Sedis;Phreatobacter	0.949041	0.00133105	0.997597	0.00128501	FDH228
55681	Bacteria;Myxococcota;Polyangia;Polyangiales;Polyangiaceae;Sorangium	Bacteria;Proteobacteria;Alphaproteobacteria;Rhizobiales;Rhizobiales_Incertae_Sedis;Phreatobacter	0.949041	0.00133105	0.997597	0.00128501	FDH228
55708	Bacteria;Bacteroidota;Bacteroidia;Bacteroidetes_VC2.1_Bac22;Bacteroidetes_VC2.1_Bac22;Bacteroidetes_VC2.1_Bac22	Bacteria;Proteobacteria;Alphaproteobacteria;Rhizobiales;Rhizobiales_Incertae_Sedis;Phreatobacter	0.95337	0.754987	0.684578	0.0950206	FDH228
55989	Bacteria;Actinobacteriota;Actinobacteria;Micrococcales;Micrococcaceae;Pseudarthrobacter	Bacteria;Proteobacteria;Alphaproteobacteria;Rhizobiales;Rhizobiales_Incertae_Sedis;Phreatobacter	0.808942	0.00444531	0.944237	0.0254947	FDH228
56179	Bacteria;Firmicutes;Clostridia;Clostridia_UCG-014;Clostridia_UCG-014;Clostridia_UCG-014	Bacteria;Firmicutes;Bacilli;Bacillales;Bacillaceae;Ornithinibacillus	1.112	0.00677228	0.98427	0.00677604	FDH228
56280	Bacteria;Proteobacteria;Gammaproteobacteria;Burkholderiales;Burkholderiaceae;Burkholderia-Caballeronia-Paraburkholderia	Bacteria;Firmicutes;Bacilli;Bacillales;Bacillaceae;Ornithinibacillus	1.2469	0.00174944	0.953387	0.0240037	FDH228
56656	Bacteria;Proteobacteria;Alphaproteobacteria;Rhizobiales;Rhizobiaceae;Ensifer	Bacteria;Bacteroidota;Bacteroidia;Flavobacteriales;Crocinitomicaceae;Crocinitomix	1.17597	0.00159676	0.975623	0.0127094	FDH228
56658	Bacteria;Firmicutes;Bacilli;Lactobacillales;Vagococcaceae;Vagococcus	Bacteria;Bacteroidota;Bacteroidia;Flavobacteriales;Crocinitomicaceae;Crocinitomix	1.34751	0.000565984	0.934766	0.0387631	FDH228
56765	Bacteria;Verrucomicrobiota;Verrucomicrobiae;Pedosphaerales;Pedosphaeraceae;DEV008	Bacteria;Bacteroidota;Bacteroidia;Flavobacteriales;Crocinitomicaceae;Crocinitomix	1.58354	0.000155726	0.879005	0.0831097	FDH228
56830	Bacteria;Proteobacteria;Alphaproteobacteria;Azospirillales;Azospirillaceae;Desertibacter	Bacteria;Bacteroidota;Bacteroidia;Flavobacteriales;Crocinitomicaceae;Crocinitomix	0.729613	0.0146854	0.814231	0.0756764	FDH228
56840	Bacteria;Verrucomicrobiota;Chlamydiae;Chlamydiales;Chlamydiaceae;Chlamydiaceae	Bacteria;Bacteroidota;Bacteroidia;Flavobacteriales;Crocinitomicaceae;Crocinitomix	1	NA	1	0	FDH228
56844	Bacteria;Proteobacteria;Gammaproteobacteria;Burkholderiales;Comamonadaceae;Rhizobacter	Bacteria;Bacteroidota;Bacteroidia;Flavobacteriales;Crocinitomicaceae;Crocinitomix	1.06977	0.00323225	0.994926	0.00240802	FDH228
56850	Bacteria;Myxococcota;Polyangia;Polyangiales;Polyangiaceae;Sorangium	Bacteria;Bacteroidota;Bacteroidia;Flavobacteriales;Crocinitomicaceae;Crocinitomix	1.06977	0.00323225	0.994926	0.00240802	FDH228
57158	Bacteria;Actinobacteriota;Actinobacteria;Micrococcales;Micrococcaceae;Pseudarthrobacter	Bacteria;Bacteroidota;Bacteroidia;Flavobacteriales;Crocinitomicaceae;Crocinitomix	0.911846	0.0108492	0.986126	0.00561872	FDH228
57241	Bacteria;Firmicutes;Bacilli;Lactobacillales;Vagococcaceae;Vagococcus	Bacteria;Proteobacteria;Alphaproteobacteria;Rhizobiales;Rhizobiaceae;Ensifer	1.14587	0.000179318	0.989734	0.00720074	FDH228
57242	Bacteria;Proteobacteria;Alphaproteobacteria;Azospirillales;Inquilinaceae;Inquilinus	Bacteria;Proteobacteria;Alphaproteobacteria;Rhizobiales;Rhizobiaceae;Ensifer	1.52126	1.95e-05	0.934224	0.0597086	FDH228
57346	Bacteria;Firmicutes;Clostridia;Clostridia_UCG-014;Clostridia_UCG-014;Clostridia_UCG-014	Bacteria;Proteobacteria;Alphaproteobacteria;Rhizobiales;Rhizobiaceae;Ensifer	0.982242	0.901648	0.716157	0.0833502	FDH228
57348	Bacteria;Verrucomicrobiota;Verrucomicrobiae;Pedosphaerales;Pedosphaeraceae;DEV008	Bacteria;Proteobacteria;Alphaproteobacteria;Rhizobiales;Rhizobiaceae;Ensifer	1.34658	5.21e-05	0.961114	0.0317222	FDH228
57423	Bacteria;Verrucomicrobiota;Chlamydiae;Chlamydiales;Chlamydiaceae;Chlamydiaceae	Bacteria;Proteobacteria;Alphaproteobacteria;Rhizobiales;Rhizobiaceae;Ensifer	0.85036	0.00159676	0.975623	0.0127094	FDH228
57427	Bacteria;Proteobacteria;Gammaproteobacteria;Burkholderiales;Comamonadaceae;Rhizobacter	Bacteria;Proteobacteria;Alphaproteobacteria;Rhizobiales;Rhizobiaceae;Ensifer	0.909687	0.000972958	0.992711	0.00406542	FDH228
57433	Bacteria;Myxococcota;Polyangia;Polyangiales;Polyangiaceae;Sorangium	Bacteria;Proteobacteria;Alphaproteobacteria;Rhizobiales;Rhizobiaceae;Ensifer	0.909687	0.000972958	0.992711	0.00406542	FDH228
57460	Bacteria;Bacteroidota;Bacteroidia;Bacteroidetes_VC2.1_Bac22;Bacteroidetes_VC2.1_Bac22;Bacteroidetes_VC2.1_Bac22	Bacteria;Proteobacteria;Alphaproteobacteria;Rhizobiales;Rhizobiaceae;Ensifer	0.913836	0.554994	0.688412	0.0950806	FDH228
57741	Bacteria;Actinobacteriota;Actinobacteria;Micrococcales;Micrococcaceae;Pseudarthrobacter	Bacteria;Proteobacteria;Alphaproteobacteria;Rhizobiales;Rhizobiaceae;Ensifer	0.775398	0.00323225	0.926348	0.0351175	FDH228
57859	Bacteria;Patescibacteria;Berkelbacteria;Berkelbacteria;Berkelbacteria;Berkelbacteria	Bacteria;Actinobacteriota;Actinobacteria;Pseudonocardiales;Pseudonocardiaceae;Crossiella	1.18169	0.261934	0.711795	0.0916687	FDH228
57862	Bacteria;Patescibacteria;Gracilibacteria;Candidatus_Peregrinibacteria;Candidatus_Peregrinibacteria;Candidatus_Peregrinibacteria	Bacteria;Actinobacteriota;Actinobacteria;Pseudonocardiales;Pseudonocardiaceae;Crossiella	0.763499	0.000221399	0.957036	0.0289577	FDH228
57865	Bacteria;Patescibacteria;Parcubacteria;Candidatus_Zambryskibacteria;Candidatus_Zambryskibacteria;Candidatus_Zambryskibacteria	Bacteria;Actinobacteriota;Actinobacteria;Pseudonocardiales;Pseudonocardiaceae;Crossiella	0.682234	0.000289259	0.906251	0.0602333	FDH228
58023	Bacteria;Acidobacteriota;Vicinamibacteria;Vicinamibacterales;Vicinamibacteraceae;Vicinamibacter	Bacteria;Actinobacteriota;Actinobacteria;Pseudonocardiales;Pseudonocardiaceae;Crossiella	1.09132	0.155891	0.952347	0.0141121	FDH228
58271	Bacteria;Proteobacteria;Alphaproteobacteria;Rhizobiales;Rhizobiales_Incertae_Sedis;Nordella	Bacteria;Actinobacteriota;Actinobacteria;Pseudonocardiales;Pseudonocardiaceae;Crossiella	1.20352	0.137845	0.803813	0.0630438	FDH228
58305	Bacteria;Proteobacteria;Alphaproteobacteria;Rhizobiales;Xanthobacteraceae;Pseudolabrys	Bacteria;Actinobacteriota;Actinobacteria;Pseudonocardiales;Pseudonocardiaceae;Crossiella	0.901301	0.00139922	0.990367	0.00511453	FDH228
58405	Bacteria;Proteobacteria;Alphaproteobacteria;Azospirillales;Inquilinaceae;Inquilinus	Bacteria;Firmicutes;Bacilli;Lactobacillales;Vagococcaceae;Vagococcus	1.3276	8.13e-06	0.975283	0.0260629	FDH228
58509	Bacteria;Firmicutes;Clostridia;Clostridia_UCG-014;Clostridia_UCG-014;Clostridia_UCG-014	Bacteria;Firmicutes;Bacilli;Lactobacillales;Vagococcaceae;Vagococcus	0.857201	0.292943	0.719446	0.0880025	FDH228
58511	Bacteria;Verrucomicrobiota;Verrucomicrobiae;Pedosphaerales;Pedosphaeraceae;DEV008	Bacteria;Firmicutes;Bacilli;Lactobacillales;Vagococcaceae;Vagococcus	1.17516	2.08e-05	0.990621	0.00884014	FDH228
58586	Bacteria;Verrucomicrobiota;Chlamydiae;Chlamydiales;Chlamydiaceae;Chlamydiaceae	Bacteria;Firmicutes;Bacilli;Lactobacillales;Vagococcaceae;Vagococcus	0.742107	0.000565984	0.934766	0.0387631	FDH228
58590	Bacteria;Proteobacteria;Gammaproteobacteria;Burkholderiales;Comamonadaceae;Rhizobacter	Bacteria;Firmicutes;Bacilli;Lactobacillales;Vagococcaceae;Vagococcus	0.793882	0.000349393	0.965446	0.0219908	FDH228
58596	Bacteria;Myxococcota;Polyangia;Polyangiales;Polyangiaceae;Sorangium	Bacteria;Firmicutes;Bacilli;Lactobacillales;Vagococcaceae;Vagococcus	0.793882	0.000349393	0.965446	0.0219908	FDH228
58604	Bacteria;Acidobacteriota;Vicinamibacteria;Vicinamibacterales;Vicinamibacteraceae;Vicinamibacter	Bacteria;Firmicutes;Bacilli;Lactobacillales;Vagococcaceae;Vagococcus	1.23818	0.159857	0.705566	0.0981966	FDH228
58904	Bacteria;Actinobacteriota;Actinobacteria;Micrococcales;Micrococcaceae;Pseudarthrobacter	Bacteria;Firmicutes;Bacilli;Lactobacillales;Vagococcaceae;Vagococcus	0.676688	0.00112962	0.864935	0.0733429	FDH228
59091	Bacteria;Verrucomicrobiota;Verrucomicrobiae;Pedosphaerales;Pedosphaeraceae;DEV008	Bacteria;Proteobacteria;Alphaproteobacteria;Azospirillales;Inquilinaceae;Inquilinus	0.885173	2.79e-06	0.996299	0.00463697	FDH228
59170	Bacteria;Proteobacteria;Gammaproteobacteria;Burkholderiales;Comamonadaceae;Rhizobacter	Bacteria;Proteobacteria;Alphaproteobacteria;Azospirillales;Inquilinaceae;Inquilinus	0.597983	3.58e-05	0.885721	0.0934411	FDH228
59176	Bacteria;Myxococcota;Polyangia;Polyangiales;Polyangiaceae;Sorangium	Bacteria;Proteobacteria;Alphaproteobacteria;Azospirillales;Inquilinaceae;Inquilinus	0.597983	3.58e-05	0.885721	0.0934411	FDH228
59184	Bacteria;Acidobacteriota;Vicinamibacteria;Vicinamibacterales;Vicinamibacteraceae;Vicinamibacter	Bacteria;Proteobacteria;Alphaproteobacteria;Azospirillales;Inquilinaceae;Inquilinus	0.932648	0.6185	0.737118	0.0773117	FDH228
59566	Bacteria;Verrucomicrobiota;Verrucomicrobiae;Opitutales;Puniceicoccaceae;Verruc-01	Bacteria;Bacteroidota;Bacteroidia;Cytophagales;Cyclobacteriaceae;Tunicatimonas	1.25421	1.04e-07	0.992567	0.0145823	FDH228
61311	Bacteria;Actinobacteriota;Acidimicrobiia;Microtrichales;Microtrichaceae;IMCC26207	Bacteria;Bacteroidota;Bacteroidia;Flavobacteriales;Flavobacteriaceae;Capnocytophaga	1.34815	0.000270473	0.944679	0.0361981	FDH228
61331	Bacteria;Actinobacteriota;Actinobacteria;Micrococcales;Cellulomonadaceae;Cellulomonas	Bacteria;Bacteroidota;Bacteroidia;Flavobacteriales;Flavobacteriaceae;Capnocytophaga	1.62011	9.42e-05	0.879122	0.0880526	FDH228
61398	Bacteria;Cyanobacteria;Cyanobacteriia;Cyanobacteriales;Chroococcidiopsaceae;Chroococcidiopsis_SAG_2023	Bacteria;Bacteroidota;Bacteroidia;Flavobacteriales;Flavobacteriaceae;Capnocytophaga	1.55306	5.94e-05	0.909524	0.0705522	FDH228
61440	Bacteria;Actinobacteriota;Actinobacteria;Kineosporiales;Kineosporiaceae;Pseudokineococcus	Bacteria;Bacteroidota;Bacteroidia;Flavobacteriales;Flavobacteriaceae;Capnocytophaga	1.32302	0.0523191	0.74958	0.0911449	FDH228
61641	Bacteria;Proteobacteria;Gammaproteobacteria;Burkholderiales;Oxalobacteraceae;Noviherbaspirillum	Bacteria;Bacteroidota;Bacteroidia;Flavobacteriales;Flavobacteriaceae;Capnocytophaga	1.37908	0.000363713	0.931255	0.0431732	FDH228
61970	Bacteria;Actinobacteriota;Actinobacteria;Actinomycetales;Actinomycetaceae;Actinomyces	Bacteria;Actinobacteriota;Actinobacteria;Micrococcales;Dermatophilaceae;Piscicoccus	1.17538	0.181177	0.813785	0.0579493	FDH228
61981	Bacteria;Actinobacteriota;Actinobacteria;Propionibacteriales;Propionibacteriaceae;Tessaracoccus	Bacteria;Actinobacteriota;Actinobacteria;Micrococcales;Dermatophilaceae;Piscicoccus	0.998819	0.993921	0.675298	0.0978365	FDH228
62044	Bacteria;Chloroflexi;Chloroflexia;Chloroflexales;Chloroflexaceae;Chloronema	Bacteria;Actinobacteriota;Actinobacteria;Micrococcales;Dermatophilaceae;Piscicoccus	1.32108	0.0565644	0.742109	0.0934296	FDH228
62451	Bacteria;Acidobacteriota;Acidobacteriae;Acidobacteriales;Acidobacteriaceae_(Subgroup_1);Edaphobacter	Bacteria;Firmicutes;Bacilli;Thermoactinomycetales;Thermoactinomycetaceae;Shimazuella	1	NA	1	0	FDH228
62452	Bacteria;Bacteroidota;Bacteroidia;Cytophagales;Spirosomaceae;Rhabdobacter	Bacteria;Firmicutes;Bacilli;Thermoactinomycetales;Thermoactinomycetaceae;Shimazuella	1	NA	1	0	FDH228
62454	Bacteria;Actinobacteriota;Actinobacteria;Micrococcales;Dermatophilaceae;Mobilicoccus	Bacteria;Firmicutes;Bacilli;Thermoactinomycetales;Thermoactinomycetaceae;Shimazuella	1	NA	1	0	FDH228
62455	Bacteria;Actinobacteriota;Actinobacteria;Pseudonocardiales;Pseudonocardiaceae;Actinokineospora	Bacteria;Firmicutes;Bacilli;Thermoactinomycetales;Thermoactinomycetaceae;Shimazuella	1.23035	0.00352136	0.950237	0.0234237	FDH228
62456	Bacteria;Proteobacteria;Alphaproteobacteria;Acetobacterales;Acetobacteraceae;Rhodovarius	Bacteria;Firmicutes;Bacilli;Thermoactinomycetales;Thermoactinomycetaceae;Shimazuella	1.07174	0.00986041	0.99244	0.0030964	FDH228
62457	Bacteria;Firmicutes;Clostridia;Lachnospirales;Lachnospiraceae;Lachnospiraceae_UCG-010	Bacteria;Firmicutes;Bacilli;Thermoactinomycetales;Thermoactinomycetaceae;Shimazuella	1.07174	0.00986041	0.99244	0.0030964	FDH228
62458	Bacteria;Bacteroidota;Bacteroidia;Sphingobacteriales;Sphingobacteriaceae;Nubsella	Bacteria;Firmicutes;Bacilli;Thermoactinomycetales;Thermoactinomycetaceae;Shimazuella	1.45093	0.000993844	0.881726	0.0652382	FDH228
62459	Bacteria;Firmicutes;Clostridia;Oscillospirales;Oscillospiraceae;UCG-005	Bacteria;Firmicutes;Bacilli;Thermoactinomycetales;Thermoactinomycetaceae;Shimazuella	1.40012	0.00131367	0.897135	0.0548812	FDH228
62461	Bacteria;Firmicutes;Limnochordia;M55-D21;M55-D21;M55-D21	Bacteria;Firmicutes;Bacilli;Thermoactinomycetales;Thermoactinomycetaceae;Shimazuella	1.27111	0.00275504	0.937524	0.0303697	FDH228
62462	Bacteria;Firmicutes;Bacilli;Paenibacillales;Paenibacillaceae;Thermobacillus	Bacteria;Firmicutes;Bacilli;Thermoactinomycetales;Thermoactinomycetaceae;Shimazuella	1.30782	0.00221991	0.925957	0.0370074	FDH228
62463	Bacteria;Firmicutes;Desulfotomaculia;Desulfotomaculales;Desulfotomaculales;Desulfofarcimen	Bacteria;Firmicutes;Bacilli;Thermoactinomycetales;Thermoactinomycetaceae;Shimazuella	1.23035	0.00352136	0.950237	0.0234237	FDH228
62465	Bacteria;Bacteroidota;Bacteroidia;Chitinophagales;Chitinophagaceae;Parasegetibacter	Bacteria;Firmicutes;Bacilli;Thermoactinomycetales;Thermoactinomycetaceae;Shimazuella	1.40012	0.00131367	0.897135	0.0548812	FDH228
62466	Bacteria;Firmicutes;Clostridia;Clostridiales;Clostridiaceae;Clostridium_sensu_stricto_19	Bacteria;Firmicutes;Bacilli;Thermoactinomycetales;Thermoactinomycetaceae;Shimazuella	1.37184	0.00153881	0.905878	0.0492554	FDH228
62469	Bacteria;Firmicutes;Clostridia;Clostridiales;Clostridiaceae;Sarcina	Bacteria;Firmicutes;Bacilli;Thermoactinomycetales;Thermoactinomycetaceae;Shimazuella	1.51607	0.00070116	0.862643	0.0788691	FDH228
62470	Bacteria;Actinobacteriota;Actinobacteria;Pseudonocardiales;Pseudonocardiaceae;Allokutzneria	Bacteria;Firmicutes;Bacilli;Thermoactinomycetales;Thermoactinomycetaceae;Shimazuella	1.30782	0.00221991	0.925957	0.0370074	FDH228
62471	Bacteria;Actinobacteriota;Actinobacteria;Corynebacteriales;Nocardiaceae;Williamsia	Bacteria;Firmicutes;Bacilli;Thermoactinomycetales;Thermoactinomycetaceae;Shimazuella	1.45093	0.000993844	0.881726	0.0652382	FDH228
62472	Bacteria;Proteobacteria;Alphaproteobacteria;Rhizobiales;Methyloligellaceae;Methyloceanibacter	Bacteria;Firmicutes;Bacilli;Thermoactinomycetales;Thermoactinomycetaceae;Shimazuella	1.45093	0.000993844	0.881726	0.0652382	FDH228
62473	Bacteria;Firmicutes;Symbiobacteriia;Symbiobacteriales;Symbiobacteraceae;Symbiobacterium	Bacteria;Firmicutes;Bacilli;Thermoactinomycetales;Thermoactinomycetaceae;Shimazuella	1.55391	0.000574968	0.851946	0.0869128	FDH228
62478	Bacteria;Bacteroidota;Bacteroidia;Cytophagales;Microscillaceae;Chryseolinea	Bacteria;Firmicutes;Bacilli;Thermoactinomycetales;Thermoactinomycetaceae;Shimazuella	1	NA	1	0	FDH228
62487	Bacteria;Firmicutes;Clostridia;Clostridiales;Clostridiaceae;Clostridium_sensu_stricto_12	Bacteria;Firmicutes;Bacilli;Thermoactinomycetales;Thermoactinomycetaceae;Shimazuella	1.4264	0.00113626	0.889114	0.0602012	FDH228
62533	Bacteria;Firmicutes;Clostridia;Clostridia;Hungateiclostridiaceae;Ruminiclostridium	Bacteria;Firmicutes;Bacilli;Thermoactinomycetales;Thermoactinomycetaceae;Shimazuella	1.47663	0.00591106	0.787139	0.0965897	FDH228
62546	Bacteria;Proteobacteria;Alphaproteobacteria;Rhodobacterales;Rhodobacteraceae;Gemmobacter	Bacteria;Firmicutes;Bacilli;Thermoactinomycetales;Thermoactinomycetaceae;Shimazuella	1.13234	0.00654296	0.978646	0.00924789	FDH228
62617	Bacteria;Firmicutes;Bacilli;Staphylococcales;Staphylococcaceae;Jeotgalicoccus	Bacteria;Firmicutes;Bacilli;Thermoactinomycetales;Thermoactinomycetaceae;Shimazuella	1.34122	0.00183088	0.915448	0.0433026	FDH228
62626	Bacteria;Myxococcota;Myxococcia;Myxococcales;Myxococcaceae;Myxococcus	Bacteria;Firmicutes;Bacilli;Thermoactinomycetales;Thermoactinomycetaceae;Shimazuella	1.40012	0.00131367	0.897135	0.0548812	FDH228
62631	Bacteria;Armatimonadota;Chthonomonadetes;Chthonomonadales;Chthonomonadaceae;Chthonomonas	Bacteria;Firmicutes;Bacilli;Thermoactinomycetales;Thermoactinomycetaceae;Shimazuella	1	NA	1	0	FDH228
62637	Bacteria;Proteobacteria;Gammaproteobacteria;Burkholderiales;Rhodocyclaceae;Azoarcus	Bacteria;Firmicutes;Bacilli;Thermoactinomycetales;Thermoactinomycetaceae;Shimazuella	0.91409	0.0344659	0.979355	0.00722966	FDH228
62645	Bacteria;Proteobacteria;Alphaproteobacteria;Azospirillales;Azospirillaceae;Azospirillum	Bacteria;Firmicutes;Bacilli;Thermoactinomycetales;Thermoactinomycetaceae;Shimazuella	1.23035	0.00352136	0.950237	0.0234237	FDH228
62802	Bacteria;Firmicutes;Bacilli;Paenibacillales;Paenibacillaceae;Cohnella	Bacteria;Firmicutes;Bacilli;Thermoactinomycetales;Thermoactinomycetaceae;Shimazuella	1.37184	0.00153881	0.905878	0.0492554	FDH228
62839	Bacteria;Firmicutes;Bacilli;Bacillales;Bacillaceae;Terribacillus	Bacteria;Firmicutes;Bacilli;Thermoactinomycetales;Thermoactinomycetaceae;Shimazuella	1.34301	0.0493185	0.7294	0.0999837	FDH228
62842	Bacteria;Proteobacteria;Alphaproteobacteria;Rhizobiales;Xanthobacteraceae;Rhodoplanes	Bacteria;Firmicutes;Bacilli;Thermoactinomycetales;Thermoactinomycetaceae;Shimazuella	1.13234	0.00654296	0.978646	0.00924789	FDH228
62905	Bacteria;Firmicutes;Limnochordia;Limnochordia;Limnochordia;Hydrogenispora	Bacteria;Firmicutes;Bacilli;Thermoactinomycetales;Thermoactinomycetaceae;Shimazuella	1.51607	0.00070116	0.862643	0.0788691	FDH228
62947	Bacteria;Myxococcota;Polyangia;Polyangiales;Polyangiaceae;Polyangium	Bacteria;Firmicutes;Bacilli;Thermoactinomycetales;Thermoactinomycetaceae;Shimazuella	1.47394	0.000877674	0.874893	0.0700148	FDH228
63025	Bacteria;Bacteroidota;Bacteroidia;Cytophagales;Spirosomaceae;Rhabdobacter	Bacteria;Acidobacteriota;Acidobacteriae;Acidobacteriales;Acidobacteriaceae_(Subgroup_1);Edaphobacter	1	NA	1	0	FDH228
63027	Bacteria;Actinobacteriota;Actinobacteria;Micrococcales;Dermatophilaceae;Mobilicoccus	Bacteria;Acidobacteriota;Acidobacteriae;Acidobacteriales;Acidobacteriaceae_(Subgroup_1);Edaphobacter	1	NA	1	0	FDH228
63028	Bacteria;Actinobacteriota;Actinobacteria;Pseudonocardiales;Pseudonocardiaceae;Actinokineospora	Bacteria;Acidobacteriota;Acidobacteriae;Acidobacteriales;Acidobacteriaceae_(Subgroup_1);Edaphobacter	1.23035	0.00352136	0.950237	0.0234237	FDH228
63029	Bacteria;Proteobacteria;Alphaproteobacteria;Acetobacterales;Acetobacteraceae;Rhodovarius	Bacteria;Acidobacteriota;Acidobacteriae;Acidobacteriales;Acidobacteriaceae_(Subgroup_1);Edaphobacter	1.07174	0.00986041	0.99244	0.0030964	FDH228
63030	Bacteria;Firmicutes;Clostridia;Lachnospirales;Lachnospiraceae;Lachnospiraceae_UCG-010	Bacteria;Acidobacteriota;Acidobacteriae;Acidobacteriales;Acidobacteriaceae_(Subgroup_1);Edaphobacter	1.07174	0.00986041	0.99244	0.0030964	FDH228
63031	Bacteria;Bacteroidota;Bacteroidia;Sphingobacteriales;Sphingobacteriaceae;Nubsella	Bacteria;Acidobacteriota;Acidobacteriae;Acidobacteriales;Acidobacteriaceae_(Subgroup_1);Edaphobacter	1.45093	0.000993844	0.881726	0.0652382	FDH228
63032	Bacteria;Firmicutes;Clostridia;Oscillospirales;Oscillospiraceae;UCG-005	Bacteria;Acidobacteriota;Acidobacteriae;Acidobacteriales;Acidobacteriaceae_(Subgroup_1);Edaphobacter	1.40012	0.00131367	0.897135	0.0548812	FDH228
63034	Bacteria;Firmicutes;Limnochordia;M55-D21;M55-D21;M55-D21	Bacteria;Acidobacteriota;Acidobacteriae;Acidobacteriales;Acidobacteriaceae_(Subgroup_1);Edaphobacter	1.27111	0.00275504	0.937524	0.0303697	FDH228
63035	Bacteria;Firmicutes;Bacilli;Paenibacillales;Paenibacillaceae;Thermobacillus	Bacteria;Acidobacteriota;Acidobacteriae;Acidobacteriales;Acidobacteriaceae_(Subgroup_1);Edaphobacter	1.30782	0.00221991	0.925957	0.0370074	FDH228
63036	Bacteria;Firmicutes;Desulfotomaculia;Desulfotomaculales;Desulfotomaculales;Desulfofarcimen	Bacteria;Acidobacteriota;Acidobacteriae;Acidobacteriales;Acidobacteriaceae_(Subgroup_1);Edaphobacter	1.23035	0.00352136	0.950237	0.0234237	FDH228
63038	Bacteria;Bacteroidota;Bacteroidia;Chitinophagales;Chitinophagaceae;Parasegetibacter	Bacteria;Acidobacteriota;Acidobacteriae;Acidobacteriales;Acidobacteriaceae_(Subgroup_1);Edaphobacter	1.40012	0.00131367	0.897135	0.0548812	FDH228
63039	Bacteria;Firmicutes;Clostridia;Clostridiales;Clostridiaceae;Clostridium_sensu_stricto_19	Bacteria;Acidobacteriota;Acidobacteriae;Acidobacteriales;Acidobacteriaceae_(Subgroup_1);Edaphobacter	1.37184	0.00153881	0.905878	0.0492554	FDH228
63042	Bacteria;Firmicutes;Clostridia;Clostridiales;Clostridiaceae;Sarcina	Bacteria;Acidobacteriota;Acidobacteriae;Acidobacteriales;Acidobacteriaceae_(Subgroup_1);Edaphobacter	1.51607	0.00070116	0.862643	0.0788691	FDH228
63043	Bacteria;Actinobacteriota;Actinobacteria;Pseudonocardiales;Pseudonocardiaceae;Allokutzneria	Bacteria;Acidobacteriota;Acidobacteriae;Acidobacteriales;Acidobacteriaceae_(Subgroup_1);Edaphobacter	1.30782	0.00221991	0.925957	0.0370074	FDH228
63044	Bacteria;Actinobacteriota;Actinobacteria;Corynebacteriales;Nocardiaceae;Williamsia	Bacteria;Acidobacteriota;Acidobacteriae;Acidobacteriales;Acidobacteriaceae_(Subgroup_1);Edaphobacter	1.45093	0.000993844	0.881726	0.0652382	FDH228
63045	Bacteria;Proteobacteria;Alphaproteobacteria;Rhizobiales;Methyloligellaceae;Methyloceanibacter	Bacteria;Acidobacteriota;Acidobacteriae;Acidobacteriales;Acidobacteriaceae_(Subgroup_1);Edaphobacter	1.45093	0.000993844	0.881726	0.0652382	FDH228
63046	Bacteria;Firmicutes;Symbiobacteriia;Symbiobacteriales;Symbiobacteraceae;Symbiobacterium	Bacteria;Acidobacteriota;Acidobacteriae;Acidobacteriales;Acidobacteriaceae_(Subgroup_1);Edaphobacter	1.55391	0.000574968	0.851946	0.0869128	FDH228
63051	Bacteria;Bacteroidota;Bacteroidia;Cytophagales;Microscillaceae;Chryseolinea	Bacteria;Acidobacteriota;Acidobacteriae;Acidobacteriales;Acidobacteriaceae_(Subgroup_1);Edaphobacter	1	NA	1	0	FDH228
63060	Bacteria;Firmicutes;Clostridia;Clostridiales;Clostridiaceae;Clostridium_sensu_stricto_12	Bacteria;Acidobacteriota;Acidobacteriae;Acidobacteriales;Acidobacteriaceae_(Subgroup_1);Edaphobacter	1.4264	0.00113626	0.889114	0.0602012	FDH228
63106	Bacteria;Firmicutes;Clostridia;Clostridia;Hungateiclostridiaceae;Ruminiclostridium	Bacteria;Acidobacteriota;Acidobacteriae;Acidobacteriales;Acidobacteriaceae_(Subgroup_1);Edaphobacter	1.47663	0.00591106	0.787139	0.0965897	FDH228
63119	Bacteria;Proteobacteria;Alphaproteobacteria;Rhodobacterales;Rhodobacteraceae;Gemmobacter	Bacteria;Acidobacteriota;Acidobacteriae;Acidobacteriales;Acidobacteriaceae_(Subgroup_1);Edaphobacter	1.13234	0.00654296	0.978646	0.00924789	FDH228
63190	Bacteria;Firmicutes;Bacilli;Staphylococcales;Staphylococcaceae;Jeotgalicoccus	Bacteria;Acidobacteriota;Acidobacteriae;Acidobacteriales;Acidobacteriaceae_(Subgroup_1);Edaphobacter	1.34122	0.00183088	0.915448	0.0433026	FDH228
63199	Bacteria;Myxococcota;Myxococcia;Myxococcales;Myxococcaceae;Myxococcus	Bacteria;Acidobacteriota;Acidobacteriae;Acidobacteriales;Acidobacteriaceae_(Subgroup_1);Edaphobacter	1.40012	0.00131367	0.897135	0.0548812	FDH228
63204	Bacteria;Armatimonadota;Chthonomonadetes;Chthonomonadales;Chthonomonadaceae;Chthonomonas	Bacteria;Acidobacteriota;Acidobacteriae;Acidobacteriales;Acidobacteriaceae_(Subgroup_1);Edaphobacter	1	NA	1	0	FDH228
63210	Bacteria;Proteobacteria;Gammaproteobacteria;Burkholderiales;Rhodocyclaceae;Azoarcus	Bacteria;Acidobacteriota;Acidobacteriae;Acidobacteriales;Acidobacteriaceae_(Subgroup_1);Edaphobacter	0.91409	0.0344659	0.979355	0.00722966	FDH228
63218	Bacteria;Proteobacteria;Alphaproteobacteria;Azospirillales;Azospirillaceae;Azospirillum	Bacteria;Acidobacteriota;Acidobacteriae;Acidobacteriales;Acidobacteriaceae_(Subgroup_1);Edaphobacter	1.23035	0.00352136	0.950237	0.0234237	FDH228
63375	Bacteria;Firmicutes;Bacilli;Paenibacillales;Paenibacillaceae;Cohnella	Bacteria;Acidobacteriota;Acidobacteriae;Acidobacteriales;Acidobacteriaceae_(Subgroup_1);Edaphobacter	1.37184	0.00153881	0.905878	0.0492554	FDH228
63412	Bacteria;Firmicutes;Bacilli;Bacillales;Bacillaceae;Terribacillus	Bacteria;Acidobacteriota;Acidobacteriae;Acidobacteriales;Acidobacteriaceae_(Subgroup_1);Edaphobacter	1.34301	0.0493185	0.7294	0.0999837	FDH228
63415	Bacteria;Proteobacteria;Alphaproteobacteria;Rhizobiales;Xanthobacteraceae;Rhodoplanes	Bacteria;Acidobacteriota;Acidobacteriae;Acidobacteriales;Acidobacteriaceae_(Subgroup_1);Edaphobacter	1.13234	0.00654296	0.978646	0.00924789	FDH228
63478	Bacteria;Firmicutes;Limnochordia;Limnochordia;Limnochordia;Hydrogenispora	Bacteria;Acidobacteriota;Acidobacteriae;Acidobacteriales;Acidobacteriaceae_(Subgroup_1);Edaphobacter	1.51607	0.00070116	0.862643	0.0788691	FDH228
63520	Bacteria;Myxococcota;Polyangia;Polyangiales;Polyangiaceae;Polyangium	Bacteria;Acidobacteriota;Acidobacteriae;Acidobacteriales;Acidobacteriaceae_(Subgroup_1);Edaphobacter	1.47394	0.000877674	0.874893	0.0700148	FDH228
63599	Bacteria;Actinobacteriota;Actinobacteria;Micrococcales;Dermatophilaceae;Mobilicoccus	Bacteria;Bacteroidota;Bacteroidia;Cytophagales;Spirosomaceae;Rhabdobacter	1	NA	1	0	FDH228
63600	Bacteria;Actinobacteriota;Actinobacteria;Pseudonocardiales;Pseudonocardiaceae;Actinokineospora	Bacteria;Bacteroidota;Bacteroidia;Cytophagales;Spirosomaceae;Rhabdobacter	1.23035	0.00352136	0.950237	0.0234237	FDH228
63601	Bacteria;Proteobacteria;Alphaproteobacteria;Acetobacterales;Acetobacteraceae;Rhodovarius	Bacteria;Bacteroidota;Bacteroidia;Cytophagales;Spirosomaceae;Rhabdobacter	1.07174	0.00986041	0.99244	0.0030964	FDH228
63602	Bacteria;Firmicutes;Clostridia;Lachnospirales;Lachnospiraceae;Lachnospiraceae_UCG-010	Bacteria;Bacteroidota;Bacteroidia;Cytophagales;Spirosomaceae;Rhabdobacter	1.07174	0.00986041	0.99244	0.0030964	FDH228
63603	Bacteria;Bacteroidota;Bacteroidia;Sphingobacteriales;Sphingobacteriaceae;Nubsella	Bacteria;Bacteroidota;Bacteroidia;Cytophagales;Spirosomaceae;Rhabdobacter	1.45093	0.000993844	0.881726	0.0652382	FDH228
63604	Bacteria;Firmicutes;Clostridia;Oscillospirales;Oscillospiraceae;UCG-005	Bacteria;Bacteroidota;Bacteroidia;Cytophagales;Spirosomaceae;Rhabdobacter	1.40012	0.00131367	0.897135	0.0548812	FDH228
63606	Bacteria;Firmicutes;Limnochordia;M55-D21;M55-D21;M55-D21	Bacteria;Bacteroidota;Bacteroidia;Cytophagales;Spirosomaceae;Rhabdobacter	1.27111	0.00275504	0.937524	0.0303697	FDH228
63607	Bacteria;Firmicutes;Bacilli;Paenibacillales;Paenibacillaceae;Thermobacillus	Bacteria;Bacteroidota;Bacteroidia;Cytophagales;Spirosomaceae;Rhabdobacter	1.30782	0.00221991	0.925957	0.0370074	FDH228
63608	Bacteria;Firmicutes;Desulfotomaculia;Desulfotomaculales;Desulfotomaculales;Desulfofarcimen	Bacteria;Bacteroidota;Bacteroidia;Cytophagales;Spirosomaceae;Rhabdobacter	1.23035	0.00352136	0.950237	0.0234237	FDH228
63610	Bacteria;Bacteroidota;Bacteroidia;Chitinophagales;Chitinophagaceae;Parasegetibacter	Bacteria;Bacteroidota;Bacteroidia;Cytophagales;Spirosomaceae;Rhabdobacter	1.40012	0.00131367	0.897135	0.0548812	FDH228
63611	Bacteria;Firmicutes;Clostridia;Clostridiales;Clostridiaceae;Clostridium_sensu_stricto_19	Bacteria;Bacteroidota;Bacteroidia;Cytophagales;Spirosomaceae;Rhabdobacter	1.37184	0.00153881	0.905878	0.0492554	FDH228
63614	Bacteria;Firmicutes;Clostridia;Clostridiales;Clostridiaceae;Sarcina	Bacteria;Bacteroidota;Bacteroidia;Cytophagales;Spirosomaceae;Rhabdobacter	1.51607	0.00070116	0.862643	0.0788691	FDH228
63615	Bacteria;Actinobacteriota;Actinobacteria;Pseudonocardiales;Pseudonocardiaceae;Allokutzneria	Bacteria;Bacteroidota;Bacteroidia;Cytophagales;Spirosomaceae;Rhabdobacter	1.30782	0.00221991	0.925957	0.0370074	FDH228
63616	Bacteria;Actinobacteriota;Actinobacteria;Corynebacteriales;Nocardiaceae;Williamsia	Bacteria;Bacteroidota;Bacteroidia;Cytophagales;Spirosomaceae;Rhabdobacter	1.45093	0.000993844	0.881726	0.0652382	FDH228
63617	Bacteria;Proteobacteria;Alphaproteobacteria;Rhizobiales;Methyloligellaceae;Methyloceanibacter	Bacteria;Bacteroidota;Bacteroidia;Cytophagales;Spirosomaceae;Rhabdobacter	1.45093	0.000993844	0.881726	0.0652382	FDH228
63618	Bacteria;Firmicutes;Symbiobacteriia;Symbiobacteriales;Symbiobacteraceae;Symbiobacterium	Bacteria;Bacteroidota;Bacteroidia;Cytophagales;Spirosomaceae;Rhabdobacter	1.55391	0.000574968	0.851946	0.0869128	FDH228
63623	Bacteria;Bacteroidota;Bacteroidia;Cytophagales;Microscillaceae;Chryseolinea	Bacteria;Bacteroidota;Bacteroidia;Cytophagales;Spirosomaceae;Rhabdobacter	1	NA	1	0	FDH228
63632	Bacteria;Firmicutes;Clostridia;Clostridiales;Clostridiaceae;Clostridium_sensu_stricto_12	Bacteria;Bacteroidota;Bacteroidia;Cytophagales;Spirosomaceae;Rhabdobacter	1.4264	0.00113626	0.889114	0.0602012	FDH228
63678	Bacteria;Firmicutes;Clostridia;Clostridia;Hungateiclostridiaceae;Ruminiclostridium	Bacteria;Bacteroidota;Bacteroidia;Cytophagales;Spirosomaceae;Rhabdobacter	1.47663	0.00591106	0.787139	0.0965897	FDH228
63691	Bacteria;Proteobacteria;Alphaproteobacteria;Rhodobacterales;Rhodobacteraceae;Gemmobacter	Bacteria;Bacteroidota;Bacteroidia;Cytophagales;Spirosomaceae;Rhabdobacter	1.13234	0.00654296	0.978646	0.00924789	FDH228
63762	Bacteria;Firmicutes;Bacilli;Staphylococcales;Staphylococcaceae;Jeotgalicoccus	Bacteria;Bacteroidota;Bacteroidia;Cytophagales;Spirosomaceae;Rhabdobacter	1.34122	0.00183088	0.915448	0.0433026	FDH228
63771	Bacteria;Myxococcota;Myxococcia;Myxococcales;Myxococcaceae;Myxococcus	Bacteria;Bacteroidota;Bacteroidia;Cytophagales;Spirosomaceae;Rhabdobacter	1.40012	0.00131367	0.897135	0.0548812	FDH228
63776	Bacteria;Armatimonadota;Chthonomonadetes;Chthonomonadales;Chthonomonadaceae;Chthonomonas	Bacteria;Bacteroidota;Bacteroidia;Cytophagales;Spirosomaceae;Rhabdobacter	1	NA	1	0	FDH228
63782	Bacteria;Proteobacteria;Gammaproteobacteria;Burkholderiales;Rhodocyclaceae;Azoarcus	Bacteria;Bacteroidota;Bacteroidia;Cytophagales;Spirosomaceae;Rhabdobacter	0.91409	0.0344659	0.979355	0.00722966	FDH228
63790	Bacteria;Proteobacteria;Alphaproteobacteria;Azospirillales;Azospirillaceae;Azospirillum	Bacteria;Bacteroidota;Bacteroidia;Cytophagales;Spirosomaceae;Rhabdobacter	1.23035	0.00352136	0.950237	0.0234237	FDH228
63947	Bacteria;Firmicutes;Bacilli;Paenibacillales;Paenibacillaceae;Cohnella	Bacteria;Bacteroidota;Bacteroidia;Cytophagales;Spirosomaceae;Rhabdobacter	1.37184	0.00153881	0.905878	0.0492554	FDH228
63984	Bacteria;Firmicutes;Bacilli;Bacillales;Bacillaceae;Terribacillus	Bacteria;Bacteroidota;Bacteroidia;Cytophagales;Spirosomaceae;Rhabdobacter	1.34301	0.0493185	0.7294	0.0999837	FDH228
63987	Bacteria;Proteobacteria;Alphaproteobacteria;Rhizobiales;Xanthobacteraceae;Rhodoplanes	Bacteria;Bacteroidota;Bacteroidia;Cytophagales;Spirosomaceae;Rhabdobacter	1.13234	0.00654296	0.978646	0.00924789	FDH228
64050	Bacteria;Firmicutes;Limnochordia;Limnochordia;Limnochordia;Hydrogenispora	Bacteria;Bacteroidota;Bacteroidia;Cytophagales;Spirosomaceae;Rhabdobacter	1.51607	0.00070116	0.862643	0.0788691	FDH228
64092	Bacteria;Myxococcota;Polyangia;Polyangiales;Polyangiaceae;Polyangium	Bacteria;Bacteroidota;Bacteroidia;Cytophagales;Spirosomaceae;Rhabdobacter	1.47394	0.000877674	0.874893	0.0700148	FDH228
64547	Bacteria;Actinobacteriota;Actinobacteria;Micromonosporales;Micromonosporaceae;Virgisporangium	Bacteria;Actinobacteriota;Actinobacteria;Micrococcales;Microbacteriaceae;Agrococcus	1.10461	0.516154	0.686661	0.0961511	FDH228
64632	Bacteria;Actinobacteriota;Actinobacteria;Pseudonocardiales;Pseudonocardiaceae;Actinophytocola	Bacteria;Actinobacteriota;Actinobacteria;Micrococcales;Microbacteriaceae;Agrococcus	1.21061	0.19026	0.726823	0.0886122	FDH228
64653	Bacteria;Myxococcota;Polyangia;Polyangiales;Phaselicystidaceae;Phaselicystis	Bacteria;Actinobacteriota;Actinobacteria;Micrococcales;Microbacteriaceae;Agrococcus	1.04989	0.742993	0.703068	0.088436	FDH228
64741	Bacteria;Actinobacteriota;Actinobacteria;Pseudonocardiales;Pseudonocardiaceae;Actinokineospora	Bacteria;Actinobacteriota;Actinobacteria;Micrococcales;Dermatophilaceae;Mobilicoccus	1.23035	0.00352136	0.950237	0.0234237	FDH228
64742	Bacteria;Proteobacteria;Alphaproteobacteria;Acetobacterales;Acetobacteraceae;Rhodovarius	Bacteria;Actinobacteriota;Actinobacteria;Micrococcales;Dermatophilaceae;Mobilicoccus	1.07174	0.00986041	0.99244	0.0030964	FDH228
64743	Bacteria;Firmicutes;Clostridia;Lachnospirales;Lachnospiraceae;Lachnospiraceae_UCG-010	Bacteria;Actinobacteriota;Actinobacteria;Micrococcales;Dermatophilaceae;Mobilicoccus	1.07174	0.00986041	0.99244	0.0030964	FDH228
64744	Bacteria;Bacteroidota;Bacteroidia;Sphingobacteriales;Sphingobacteriaceae;Nubsella	Bacteria;Actinobacteriota;Actinobacteria;Micrococcales;Dermatophilaceae;Mobilicoccus	1.45093	0.000993844	0.881726	0.0652382	FDH228
64745	Bacteria;Firmicutes;Clostridia;Oscillospirales;Oscillospiraceae;UCG-005	Bacteria;Actinobacteriota;Actinobacteria;Micrococcales;Dermatophilaceae;Mobilicoccus	1.40012	0.00131367	0.897135	0.0548812	FDH228
64747	Bacteria;Firmicutes;Limnochordia;M55-D21;M55-D21;M55-D21	Bacteria;Actinobacteriota;Actinobacteria;Micrococcales;Dermatophilaceae;Mobilicoccus	1.27111	0.00275504	0.937524	0.0303697	FDH228
64748	Bacteria;Firmicutes;Bacilli;Paenibacillales;Paenibacillaceae;Thermobacillus	Bacteria;Actinobacteriota;Actinobacteria;Micrococcales;Dermatophilaceae;Mobilicoccus	1.30782	0.00221991	0.925957	0.0370074	FDH228
64749	Bacteria;Firmicutes;Desulfotomaculia;Desulfotomaculales;Desulfotomaculales;Desulfofarcimen	Bacteria;Actinobacteriota;Actinobacteria;Micrococcales;Dermatophilaceae;Mobilicoccus	1.23035	0.00352136	0.950237	0.0234237	FDH228
64751	Bacteria;Bacteroidota;Bacteroidia;Chitinophagales;Chitinophagaceae;Parasegetibacter	Bacteria;Actinobacteriota;Actinobacteria;Micrococcales;Dermatophilaceae;Mobilicoccus	1.40012	0.00131367	0.897135	0.0548812	FDH228
64752	Bacteria;Firmicutes;Clostridia;Clostridiales;Clostridiaceae;Clostridium_sensu_stricto_19	Bacteria;Actinobacteriota;Actinobacteria;Micrococcales;Dermatophilaceae;Mobilicoccus	1.37184	0.00153881	0.905878	0.0492554	FDH228
64755	Bacteria;Firmicutes;Clostridia;Clostridiales;Clostridiaceae;Sarcina	Bacteria;Actinobacteriota;Actinobacteria;Micrococcales;Dermatophilaceae;Mobilicoccus	1.51607	0.00070116	0.862643	0.0788691	FDH228
64756	Bacteria;Actinobacteriota;Actinobacteria;Pseudonocardiales;Pseudonocardiaceae;Allokutzneria	Bacteria;Actinobacteriota;Actinobacteria;Micrococcales;Dermatophilaceae;Mobilicoccus	1.30782	0.00221991	0.925957	0.0370074	FDH228
64757	Bacteria;Actinobacteriota;Actinobacteria;Corynebacteriales;Nocardiaceae;Williamsia	Bacteria;Actinobacteriota;Actinobacteria;Micrococcales;Dermatophilaceae;Mobilicoccus	1.45093	0.000993844	0.881726	0.0652382	FDH228
64758	Bacteria;Proteobacteria;Alphaproteobacteria;Rhizobiales;Methyloligellaceae;Methyloceanibacter	Bacteria;Actinobacteriota;Actinobacteria;Micrococcales;Dermatophilaceae;Mobilicoccus	1.45093	0.000993844	0.881726	0.0652382	FDH228
64759	Bacteria;Firmicutes;Symbiobacteriia;Symbiobacteriales;Symbiobacteraceae;Symbiobacterium	Bacteria;Actinobacteriota;Actinobacteria;Micrococcales;Dermatophilaceae;Mobilicoccus	1.55391	0.000574968	0.851946	0.0869128	FDH228
64764	Bacteria;Bacteroidota;Bacteroidia;Cytophagales;Microscillaceae;Chryseolinea	Bacteria;Actinobacteriota;Actinobacteria;Micrococcales;Dermatophilaceae;Mobilicoccus	1	NA	1	0	FDH228
64773	Bacteria;Firmicutes;Clostridia;Clostridiales;Clostridiaceae;Clostridium_sensu_stricto_12	Bacteria;Actinobacteriota;Actinobacteria;Micrococcales;Dermatophilaceae;Mobilicoccus	1.4264	0.00113626	0.889114	0.0602012	FDH228
64819	Bacteria;Firmicutes;Clostridia;Clostridia;Hungateiclostridiaceae;Ruminiclostridium	Bacteria;Actinobacteriota;Actinobacteria;Micrococcales;Dermatophilaceae;Mobilicoccus	1.47663	0.00591106	0.787139	0.0965897	FDH228
64832	Bacteria;Proteobacteria;Alphaproteobacteria;Rhodobacterales;Rhodobacteraceae;Gemmobacter	Bacteria;Actinobacteriota;Actinobacteria;Micrococcales;Dermatophilaceae;Mobilicoccus	1.13234	0.00654296	0.978646	0.00924789	FDH228
64903	Bacteria;Firmicutes;Bacilli;Staphylococcales;Staphylococcaceae;Jeotgalicoccus	Bacteria;Actinobacteriota;Actinobacteria;Micrococcales;Dermatophilaceae;Mobilicoccus	1.34122	0.00183088	0.915448	0.0433026	FDH228
64912	Bacteria;Myxococcota;Myxococcia;Myxococcales;Myxococcaceae;Myxococcus	Bacteria;Actinobacteriota;Actinobacteria;Micrococcales;Dermatophilaceae;Mobilicoccus	1.40012	0.00131367	0.897135	0.0548812	FDH228
64917	Bacteria;Armatimonadota;Chthonomonadetes;Chthonomonadales;Chthonomonadaceae;Chthonomonas	Bacteria;Actinobacteriota;Actinobacteria;Micrococcales;Dermatophilaceae;Mobilicoccus	1	NA	1	0	FDH228
64923	Bacteria;Proteobacteria;Gammaproteobacteria;Burkholderiales;Rhodocyclaceae;Azoarcus	Bacteria;Actinobacteriota;Actinobacteria;Micrococcales;Dermatophilaceae;Mobilicoccus	0.91409	0.0344659	0.979355	0.00722966	FDH228
64931	Bacteria;Proteobacteria;Alphaproteobacteria;Azospirillales;Azospirillaceae;Azospirillum	Bacteria;Actinobacteriota;Actinobacteria;Micrococcales;Dermatophilaceae;Mobilicoccus	1.23035	0.00352136	0.950237	0.0234237	FDH228
65088	Bacteria;Firmicutes;Bacilli;Paenibacillales;Paenibacillaceae;Cohnella	Bacteria;Actinobacteriota;Actinobacteria;Micrococcales;Dermatophilaceae;Mobilicoccus	1.37184	0.00153881	0.905878	0.0492554	FDH228
65125	Bacteria;Firmicutes;Bacilli;Bacillales;Bacillaceae;Terribacillus	Bacteria;Actinobacteriota;Actinobacteria;Micrococcales;Dermatophilaceae;Mobilicoccus	1.34301	0.0493185	0.7294	0.0999837	FDH228
65128	Bacteria;Proteobacteria;Alphaproteobacteria;Rhizobiales;Xanthobacteraceae;Rhodoplanes	Bacteria;Actinobacteriota;Actinobacteria;Micrococcales;Dermatophilaceae;Mobilicoccus	1.13234	0.00654296	0.978646	0.00924789	FDH228
65191	Bacteria;Firmicutes;Limnochordia;Limnochordia;Limnochordia;Hydrogenispora	Bacteria;Actinobacteriota;Actinobacteria;Micrococcales;Dermatophilaceae;Mobilicoccus	1.51607	0.00070116	0.862643	0.0788691	FDH228
65233	Bacteria;Myxococcota;Polyangia;Polyangiales;Polyangiaceae;Polyangium	Bacteria;Actinobacteriota;Actinobacteria;Micrococcales;Dermatophilaceae;Mobilicoccus	1.47394	0.000877674	0.874893	0.0700148	FDH228
65311	Bacteria;Proteobacteria;Alphaproteobacteria;Acetobacterales;Acetobacteraceae;Rhodovarius	Bacteria;Actinobacteriota;Actinobacteria;Pseudonocardiales;Pseudonocardiaceae;Actinokineospora	0.871088	0.00207695	0.981101	0.0095164	FDH228
65312	Bacteria;Firmicutes;Clostridia;Lachnospirales;Lachnospiraceae;Lachnospiraceae_UCG-010	Bacteria;Actinobacteriota;Actinobacteria;Pseudonocardiales;Pseudonocardiaceae;Actinokineospora	0.871088	0.00207695	0.981101	0.0095164	FDH228
65313	Bacteria;Bacteroidota;Bacteroidia;Sphingobacteriales;Sphingobacteriaceae;Nubsella	Bacteria;Actinobacteriota;Actinobacteria;Pseudonocardiales;Pseudonocardiaceae;Actinokineospora	1.17928	0.000222388	0.984181	0.0107539	FDH228
65314	Bacteria;Firmicutes;Clostridia;Oscillospirales;Oscillospiraceae;UCG-005	Bacteria;Actinobacteriota;Actinobacteria;Pseudonocardiales;Pseudonocardiaceae;Actinokineospora	1.13799	0.000290501	0.989728	0.00674684	FDH228
65316	Bacteria;Firmicutes;Limnochordia;M55-D21;M55-D21;M55-D21	Bacteria;Actinobacteriota;Actinobacteria;Pseudonocardiales;Pseudonocardiaceae;Actinokineospora	1.03313	0.000593369	0.999235	0.000456819	FDH228
65317	Bacteria;Firmicutes;Bacilli;Paenibacillales;Paenibacillaceae;Thermobacillus	Bacteria;Actinobacteriota;Actinobacteria;Pseudonocardiales;Pseudonocardiaceae;Actinokineospora	1.06297	0.00048141	0.99744	0.00157236	FDH228
65318	Bacteria;Firmicutes;Desulfotomaculia;Desulfotomaculales;Desulfotomaculales;Desulfofarcimen	Bacteria;Actinobacteriota;Actinobacteria;Pseudonocardiales;Pseudonocardiaceae;Actinokineospora	1	NA	1	0	FDH228
65320	Bacteria;Bacteroidota;Bacteroidia;Chitinophagales;Chitinophagaceae;Parasegetibacter	Bacteria;Actinobacteriota;Actinobacteria;Pseudonocardiales;Pseudonocardiaceae;Actinokineospora	1.13799	0.000290501	0.989728	0.00674684	FDH228
65321	Bacteria;Firmicutes;Clostridia;Clostridiales;Clostridiaceae;Clostridium_sensu_stricto_19	Bacteria;Actinobacteriota;Actinobacteria;Pseudonocardiales;Pseudonocardiaceae;Actinokineospora	1.115	0.000338157	0.992476	0.00484472	FDH228
65324	Bacteria;Firmicutes;Clostridia;Clostridiales;Clostridiaceae;Sarcina	Bacteria;Actinobacteriota;Actinobacteria;Pseudonocardiales;Pseudonocardiaceae;Actinokineospora	1.23223	0.000159419	0.976257	0.0168292	FDH228
65325	Bacteria;Actinobacteriota;Actinobacteria;Pseudonocardiales;Pseudonocardiaceae;Allokutzneria	Bacteria;Actinobacteriota;Actinobacteria;Pseudonocardiales;Pseudonocardiaceae;Actinokineospora	1.06297	0.00048141	0.99744	0.00157236	FDH228
65326	Bacteria;Actinobacteriota;Actinobacteria;Corynebacteriales;Nocardiaceae;Williamsia	Bacteria;Actinobacteriota;Actinobacteria;Pseudonocardiales;Pseudonocardiaceae;Actinokineospora	1.17928	0.000222388	0.984181	0.0107539	FDH228
65327	Bacteria;Proteobacteria;Alphaproteobacteria;Rhizobiales;Methyloligellaceae;Methyloceanibacter	Bacteria;Actinobacteriota;Actinobacteria;Pseudonocardiales;Pseudonocardiaceae;Actinokineospora	1.17928	0.000222388	0.984181	0.0107539	FDH228
65328	Bacteria;Firmicutes;Symbiobacteriia;Symbiobacteriales;Symbiobacteraceae;Symbiobacterium	Bacteria;Actinobacteriota;Actinobacteria;Pseudonocardiales;Pseudonocardiaceae;Actinokineospora	1.26298	0.000131989	0.971378	0.0207626	FDH228
65330	Bacteria;Myxococcota;Polyangia;UASB-TL25;UASB-TL25;UASB-TL25	Bacteria;Actinobacteriota;Actinobacteria;Pseudonocardiales;Pseudonocardiaceae;Actinokineospora	1.29349	0.0730687	0.747631	0.0888531	FDH228
65333	Bacteria;Bacteroidota;Bacteroidia;Cytophagales;Microscillaceae;Chryseolinea	Bacteria;Actinobacteriota;Actinobacteria;Pseudonocardiales;Pseudonocardiaceae;Actinokineospora	0.812777	0.00352136	0.950237	0.0234237	FDH228
65342	Bacteria;Firmicutes;Clostridia;Clostridiales;Clostridiaceae;Clostridium_sensu_stricto_12	Bacteria;Actinobacteriota;Actinobacteria;Pseudonocardiales;Pseudonocardiaceae;Actinokineospora	1.15934	0.00025279	0.986945	0.00873041	FDH228
65388	Bacteria;Firmicutes;Clostridia;Clostridia;Hungateiclostridiaceae;Ruminiclostridium	Bacteria;Actinobacteriota;Actinobacteria;Pseudonocardiales;Pseudonocardiaceae;Actinokineospora	1.20017	0.179933	0.763448	0.0756103	FDH228
65401	Bacteria;Proteobacteria;Alphaproteobacteria;Rhodobacterales;Rhodobacteraceae;Gemmobacter	Bacteria;Actinobacteriota;Actinobacteria;Pseudonocardiales;Pseudonocardiaceae;Actinokineospora	0.920339	0.00138262	0.99388	0.00325561	FDH228
65472	Bacteria;Firmicutes;Bacilli;Staphylococcales;Staphylococcaceae;Jeotgalicoccus	Bacteria;Actinobacteriota;Actinobacteria;Pseudonocardiales;Pseudonocardiaceae;Actinokineospora	1.09011	0.000399726	0.995098	0.00308719	FDH228
65481	Bacteria;Myxococcota;Myxococcia;Myxococcales;Myxococcaceae;Myxococcus	Bacteria;Actinobacteriota;Actinobacteria;Pseudonocardiales;Pseudonocardiaceae;Actinokineospora	1.13799	0.000290501	0.989728	0.00674684	FDH228
65482	Bacteria;Actinobacteriota;Actinobacteria;Pseudonocardiales;Pseudonocardiaceae;Actinomycetospora	Bacteria;Actinobacteriota;Actinobacteria;Pseudonocardiales;Pseudonocardiaceae;Actinokineospora	1.34485	0.0426917	0.74538	0.0948113	FDH228
65486	Bacteria;Armatimonadota;Chthonomonadetes;Chthonomonadales;Chthonomonadaceae;Chthonomonas	Bacteria;Actinobacteriota;Actinobacteria;Pseudonocardiales;Pseudonocardiaceae;Actinokineospora	0.812777	0.00352136	0.950237	0.0234237	FDH228
65492	Bacteria;Proteobacteria;Gammaproteobacteria;Burkholderiales;Rhodocyclaceae;Azoarcus	Bacteria;Actinobacteriota;Actinobacteria;Pseudonocardiales;Pseudonocardiaceae;Actinokineospora	0.742952	0.0074287	0.869806	0.0565643	FDH228
65500	Bacteria;Proteobacteria;Alphaproteobacteria;Azospirillales;Azospirillaceae;Azospirillum	Bacteria;Actinobacteriota;Actinobacteria;Pseudonocardiales;Pseudonocardiaceae;Actinokineospora	1	NA	1	0	FDH228
65657	Bacteria;Firmicutes;Bacilli;Paenibacillales;Paenibacillaceae;Cohnella	Bacteria;Actinobacteriota;Actinobacteria;Pseudonocardiales;Pseudonocardiaceae;Actinokineospora	1.115	0.000338157	0.992476	0.00484472	FDH228
65697	Bacteria;Proteobacteria;Alphaproteobacteria;Rhizobiales;Xanthobacteraceae;Rhodoplanes	Bacteria;Actinobacteriota;Actinobacteria;Pseudonocardiales;Pseudonocardiaceae;Actinokineospora	0.920339	0.00138262	0.99388	0.00325561	FDH228
65760	Bacteria;Firmicutes;Limnochordia;Limnochordia;Limnochordia;Hydrogenispora	Bacteria;Actinobacteriota;Actinobacteria;Pseudonocardiales;Pseudonocardiaceae;Actinokineospora	1.23223	0.000159419	0.976257	0.0168292	FDH228
65771	Bacteria;Actinobacteriota;Actinobacteria;Pseudonocardiales;Pseudonocardiaceae;Actinophytocola	Bacteria;Actinobacteriota;Actinobacteria;Pseudonocardiales;Pseudonocardiaceae;Actinokineospora	1.50137	0.000707751	0.869054	0.0751423	FDH228
65802	Bacteria;Myxococcota;Polyangia;Polyangiales;Polyangiaceae;Polyangium	Bacteria;Actinobacteriota;Actinobacteria;Pseudonocardiales;Pseudonocardiaceae;Actinokineospora	1.19798	0.000197485	0.981467	0.0127896	FDH228
65805	Bacteria;Cyanobacteria;Cyanobacteriia;Cyanobacteriales;Chroococcidiopsaceae;Chroococcidiopsis_PCC_7203	Bacteria;Actinobacteriota;Actinobacteria;Pseudonocardiales;Pseudonocardiaceae;Actinokineospora	1.67252	1.36e-05	0.904862	0.0881729	FDH228
65880	Bacteria;Firmicutes;Clostridia;Lachnospirales;Lachnospiraceae;Lachnospiraceae_UCG-010	Bacteria;Proteobacteria;Alphaproteobacteria;Acetobacterales;Acetobacteraceae;Rhodovarius	1	NA	1	0	FDH228
65881	Bacteria;Bacteroidota;Bacteroidia;Sphingobacteriales;Sphingobacteriaceae;Nubsella	Bacteria;Proteobacteria;Alphaproteobacteria;Acetobacterales;Acetobacteraceae;Rhodovarius	1.3538	0.000593369	0.931899	0.0402083	FDH228
65882	Bacteria;Firmicutes;Clostridia;Oscillospirales;Oscillospiraceae;UCG-005	Bacteria;Proteobacteria;Alphaproteobacteria;Acetobacterales;Acetobacteraceae;Rhodovarius	1.3064	0.000781593	0.943757	0.0321106	FDH228
65884	Bacteria;Firmicutes;Limnochordia;M55-D21;M55-D21;M55-D21	Bacteria;Proteobacteria;Alphaproteobacteria;Acetobacterales;Acetobacteraceae;Rhodovarius	1.18602	0.00162752	0.972836	0.0141254	FDH228
65885	Bacteria;Firmicutes;Bacilli;Paenibacillales;Paenibacillaceae;Thermobacillus	Bacteria;Proteobacteria;Alphaproteobacteria;Acetobacterales;Acetobacteraceae;Rhodovarius	1.22028	0.00131367	0.964878	0.0187793	FDH228
65886	Bacteria;Firmicutes;Desulfotomaculia;Desulfotomaculales;Desulfotomaculales;Desulfofarcimen	Bacteria;Proteobacteria;Alphaproteobacteria;Acetobacterales;Acetobacteraceae;Rhodovarius	1.14799	0.00207695	0.981101	0.0095164	FDH228
65888	Bacteria;Bacteroidota;Bacteroidia;Chitinophagales;Chitinophagaceae;Parasegetibacter	Bacteria;Proteobacteria;Alphaproteobacteria;Acetobacterales;Acetobacteraceae;Rhodovarius	1.3064	0.000781593	0.943757	0.0321106	FDH228
65889	Bacteria;Firmicutes;Clostridia;Clostridiales;Clostridiaceae;Clostridium_sensu_stricto_19	Bacteria;Proteobacteria;Alphaproteobacteria;Acetobacterales;Acetobacteraceae;Rhodovarius	1.28001	0.000913903	0.950327	0.0278137	FDH228
65892	Bacteria;Firmicutes;Clostridia;Clostridiales;Clostridiaceae;Sarcina	Bacteria;Proteobacteria;Alphaproteobacteria;Acetobacterales;Acetobacteraceae;Rhodovarius	1.41458	0.000420662	0.916793	0.051163	FDH228
65893	Bacteria;Actinobacteriota;Actinobacteria;Pseudonocardiales;Pseudonocardiaceae;Allokutzneria	Bacteria;Proteobacteria;Alphaproteobacteria;Acetobacterales;Acetobacteraceae;Rhodovarius	1.22028	0.00131367	0.964878	0.0187793	FDH228
65894	Bacteria;Actinobacteriota;Actinobacteria;Corynebacteriales;Nocardiaceae;Williamsia	Bacteria;Proteobacteria;Alphaproteobacteria;Acetobacterales;Acetobacteraceae;Rhodovarius	1.3538	0.000593369	0.931899	0.0402083	FDH228
65895	Bacteria;Proteobacteria;Alphaproteobacteria;Rhizobiales;Methyloligellaceae;Methyloceanibacter	Bacteria;Proteobacteria;Alphaproteobacteria;Acetobacterales;Acetobacteraceae;Rhodovarius	1.3538	0.000593369	0.931899	0.0402083	FDH228
65896	Bacteria;Firmicutes;Symbiobacteriia;Symbiobacteriales;Symbiobacteraceae;Symbiobacterium	Bacteria;Proteobacteria;Alphaproteobacteria;Acetobacterales;Acetobacteraceae;Rhodovarius	1.44989	0.000345986	0.908151	0.057757	FDH228
65901	Bacteria;Bacteroidota;Bacteroidia;Cytophagales;Microscillaceae;Chryseolinea	Bacteria;Proteobacteria;Alphaproteobacteria;Acetobacterales;Acetobacteraceae;Rhodovarius	0.93306	0.00986041	0.99244	0.0030964	FDH228
65910	Bacteria;Firmicutes;Clostridia;Clostridiales;Clostridiaceae;Clostridium_sensu_stricto_12	Bacteria;Proteobacteria;Alphaproteobacteria;Acetobacterales;Acetobacteraceae;Rhodovarius	1.33091	0.000677234	0.937626	0.0362424	FDH228
65956	Bacteria;Firmicutes;Clostridia;Clostridia;Hungateiclostridiaceae;Ruminiclostridium	Bacteria;Proteobacteria;Alphaproteobacteria;Acetobacterales;Acetobacteraceae;Rhodovarius	1.37778	0.0192174	0.787334	0.0848195	FDH228
65969	Bacteria;Proteobacteria;Alphaproteobacteria;Rhodobacterales;Rhodobacteraceae;Gemmobacter	Bacteria;Proteobacteria;Alphaproteobacteria;Acetobacterales;Acetobacteraceae;Rhodovarius	1.05654	0.00385213	0.996452	0.0016443	FDH228
66040	Bacteria;Firmicutes;Bacilli;Staphylococcales;Staphylococcaceae;Jeotgalicoccus	Bacteria;Proteobacteria;Alphaproteobacteria;Acetobacterales;Acetobacteraceae;Rhodovarius	1.25143	0.0010854	0.957364	0.0233612	FDH228
66049	Bacteria;Myxococcota;Myxococcia;Myxococcales;Myxococcaceae;Myxococcus	Bacteria;Proteobacteria;Alphaproteobacteria;Acetobacterales;Acetobacteraceae;Rhodovarius	1.3064	0.000781593	0.943757	0.0321106	FDH228
66054	Bacteria;Armatimonadota;Chthonomonadetes;Chthonomonadales;Chthonomonadaceae;Chthonomonas	Bacteria;Proteobacteria;Alphaproteobacteria;Acetobacterales;Acetobacteraceae;Rhodovarius	0.93306	0.00986041	0.99244	0.0030964	FDH228
66060	Bacteria;Proteobacteria;Gammaproteobacteria;Burkholderiales;Rhodocyclaceae;Azoarcus	Bacteria;Proteobacteria;Alphaproteobacteria;Acetobacterales;Acetobacteraceae;Rhodovarius	0.852901	0.0206291	0.947473	0.0197892	FDH228
66068	Bacteria;Proteobacteria;Alphaproteobacteria;Azospirillales;Azospirillaceae;Azospirillum	Bacteria;Proteobacteria;Alphaproteobacteria;Acetobacterales;Acetobacteraceae;Rhodovarius	1.14799	0.00207695	0.981101	0.0095164	FDH228
66225	Bacteria;Firmicutes;Bacilli;Paenibacillales;Paenibacillaceae;Cohnella	Bacteria;Proteobacteria;Alphaproteobacteria;Acetobacterales;Acetobacteraceae;Rhodovarius	1.28001	0.000913903	0.950327	0.0278137	FDH228
66262	Bacteria;Firmicutes;Bacilli;Bacillales;Bacillaceae;Terribacillus	Bacteria;Proteobacteria;Alphaproteobacteria;Acetobacterales;Acetobacteraceae;Rhodovarius	1.25311	0.138832	0.705758	0.0994119	FDH228
66265	Bacteria;Proteobacteria;Alphaproteobacteria;Rhizobiales;Xanthobacteraceae;Rhodoplanes	Bacteria;Proteobacteria;Alphaproteobacteria;Acetobacterales;Acetobacteraceae;Rhodovarius	1.05654	0.00385213	0.996452	0.0016443	FDH228
66328	Bacteria;Firmicutes;Limnochordia;Limnochordia;Limnochordia;Hydrogenispora	Bacteria;Proteobacteria;Alphaproteobacteria;Acetobacterales;Acetobacteraceae;Rhodovarius	1.41458	0.000420662	0.916793	0.051163	FDH228
66370	Bacteria;Myxococcota;Polyangia;Polyangiales;Polyangiaceae;Polyangium	Bacteria;Proteobacteria;Alphaproteobacteria;Acetobacterales;Acetobacteraceae;Rhodovarius	1.37527	0.000524886	0.92654	0.0440124	FDH228
66448	Bacteria;Bacteroidota;Bacteroidia;Sphingobacteriales;Sphingobacteriaceae;Nubsella	Bacteria;Firmicutes;Clostridia;Lachnospirales;Lachnospiraceae;Lachnospiraceae_UCG-010	1.3538	0.000593369	0.931899	0.0402083	FDH228
66449	Bacteria;Firmicutes;Clostridia;Oscillospirales;Oscillospiraceae;UCG-005	Bacteria;Firmicutes;Clostridia;Lachnospirales;Lachnospiraceae;Lachnospiraceae_UCG-010	1.3064	0.000781593	0.943757	0.0321106	FDH228
66451	Bacteria;Firmicutes;Limnochordia;M55-D21;M55-D21;M55-D21	Bacteria;Firmicutes;Clostridia;Lachnospirales;Lachnospiraceae;Lachnospiraceae_UCG-010	1.18602	0.00162752	0.972836	0.0141254	FDH228
66452	Bacteria;Firmicutes;Bacilli;Paenibacillales;Paenibacillaceae;Thermobacillus	Bacteria;Firmicutes;Clostridia;Lachnospirales;Lachnospiraceae;Lachnospiraceae_UCG-010	1.22028	0.00131367	0.964878	0.0187793	FDH228
66453	Bacteria;Firmicutes;Desulfotomaculia;Desulfotomaculales;Desulfotomaculales;Desulfofarcimen	Bacteria;Firmicutes;Clostridia;Lachnospirales;Lachnospiraceae;Lachnospiraceae_UCG-010	1.14799	0.00207695	0.981101	0.0095164	FDH228
66455	Bacteria;Bacteroidota;Bacteroidia;Chitinophagales;Chitinophagaceae;Parasegetibacter	Bacteria;Firmicutes;Clostridia;Lachnospirales;Lachnospiraceae;Lachnospiraceae_UCG-010	1.3064	0.000781593	0.943757	0.0321106	FDH228
66456	Bacteria;Firmicutes;Clostridia;Clostridiales;Clostridiaceae;Clostridium_sensu_stricto_19	Bacteria;Firmicutes;Clostridia;Lachnospirales;Lachnospiraceae;Lachnospiraceae_UCG-010	1.28001	0.000913903	0.950327	0.0278137	FDH228
66459	Bacteria;Firmicutes;Clostridia;Clostridiales;Clostridiaceae;Sarcina	Bacteria;Firmicutes;Clostridia;Lachnospirales;Lachnospiraceae;Lachnospiraceae_UCG-010	1.41458	0.000420662	0.916793	0.051163	FDH228
66460	Bacteria;Actinobacteriota;Actinobacteria;Pseudonocardiales;Pseudonocardiaceae;Allokutzneria	Bacteria;Firmicutes;Clostridia;Lachnospirales;Lachnospiraceae;Lachnospiraceae_UCG-010	1.22028	0.00131367	0.964878	0.0187793	FDH228
66461	Bacteria;Actinobacteriota;Actinobacteria;Corynebacteriales;Nocardiaceae;Williamsia	Bacteria;Firmicutes;Clostridia;Lachnospirales;Lachnospiraceae;Lachnospiraceae_UCG-010	1.3538	0.000593369	0.931899	0.0402083	FDH228
66462	Bacteria;Proteobacteria;Alphaproteobacteria;Rhizobiales;Methyloligellaceae;Methyloceanibacter	Bacteria;Firmicutes;Clostridia;Lachnospirales;Lachnospiraceae;Lachnospiraceae_UCG-010	1.3538	0.000593369	0.931899	0.0402083	FDH228
66463	Bacteria;Firmicutes;Symbiobacteriia;Symbiobacteriales;Symbiobacteraceae;Symbiobacterium	Bacteria;Firmicutes;Clostridia;Lachnospirales;Lachnospiraceae;Lachnospiraceae_UCG-010	1.44989	0.000345986	0.908151	0.057757	FDH228
66468	Bacteria;Bacteroidota;Bacteroidia;Cytophagales;Microscillaceae;Chryseolinea	Bacteria;Firmicutes;Clostridia;Lachnospirales;Lachnospiraceae;Lachnospiraceae_UCG-010	0.93306	0.00986041	0.99244	0.0030964	FDH228
66477	Bacteria;Firmicutes;Clostridia;Clostridiales;Clostridiaceae;Clostridium_sensu_stricto_12	Bacteria;Firmicutes;Clostridia;Lachnospirales;Lachnospiraceae;Lachnospiraceae_UCG-010	1.33091	0.000677234	0.937626	0.0362424	FDH228
66523	Bacteria;Firmicutes;Clostridia;Clostridia;Hungateiclostridiaceae;Ruminiclostridium	Bacteria;Firmicutes;Clostridia;Lachnospirales;Lachnospiraceae;Lachnospiraceae_UCG-010	1.37778	0.0192174	0.787334	0.0848195	FDH228
66536	Bacteria;Proteobacteria;Alphaproteobacteria;Rhodobacterales;Rhodobacteraceae;Gemmobacter	Bacteria;Firmicutes;Clostridia;Lachnospirales;Lachnospiraceae;Lachnospiraceae_UCG-010	1.05654	0.00385213	0.996452	0.0016443	FDH228
66607	Bacteria;Firmicutes;Bacilli;Staphylococcales;Staphylococcaceae;Jeotgalicoccus	Bacteria;Firmicutes;Clostridia;Lachnospirales;Lachnospiraceae;Lachnospiraceae_UCG-010	1.25143	0.0010854	0.957364	0.0233612	FDH228
66616	Bacteria;Myxococcota;Myxococcia;Myxococcales;Myxococcaceae;Myxococcus	Bacteria;Firmicutes;Clostridia;Lachnospirales;Lachnospiraceae;Lachnospiraceae_UCG-010	1.3064	0.000781593	0.943757	0.0321106	FDH228
66621	Bacteria;Armatimonadota;Chthonomonadetes;Chthonomonadales;Chthonomonadaceae;Chthonomonas	Bacteria;Firmicutes;Clostridia;Lachnospirales;Lachnospiraceae;Lachnospiraceae_UCG-010	0.93306	0.00986041	0.99244	0.0030964	FDH228
66627	Bacteria;Proteobacteria;Gammaproteobacteria;Burkholderiales;Rhodocyclaceae;Azoarcus	Bacteria;Firmicutes;Clostridia;Lachnospirales;Lachnospiraceae;Lachnospiraceae_UCG-010	0.852901	0.0206291	0.947473	0.0197892	FDH228
66635	Bacteria;Proteobacteria;Alphaproteobacteria;Azospirillales;Azospirillaceae;Azospirillum	Bacteria;Firmicutes;Clostridia;Lachnospirales;Lachnospiraceae;Lachnospiraceae_UCG-010	1.14799	0.00207695	0.981101	0.0095164	FDH228
66792	Bacteria;Firmicutes;Bacilli;Paenibacillales;Paenibacillaceae;Cohnella	Bacteria;Firmicutes;Clostridia;Lachnospirales;Lachnospiraceae;Lachnospiraceae_UCG-010	1.28001	0.000913903	0.950327	0.0278137	FDH228
66829	Bacteria;Firmicutes;Bacilli;Bacillales;Bacillaceae;Terribacillus	Bacteria;Firmicutes;Clostridia;Lachnospirales;Lachnospiraceae;Lachnospiraceae_UCG-010	1.25311	0.138832	0.705758	0.0994119	FDH228
66832	Bacteria;Proteobacteria;Alphaproteobacteria;Rhizobiales;Xanthobacteraceae;Rhodoplanes	Bacteria;Firmicutes;Clostridia;Lachnospirales;Lachnospiraceae;Lachnospiraceae_UCG-010	1.05654	0.00385213	0.996452	0.0016443	FDH228
66895	Bacteria;Firmicutes;Limnochordia;Limnochordia;Limnochordia;Hydrogenispora	Bacteria;Firmicutes;Clostridia;Lachnospirales;Lachnospiraceae;Lachnospiraceae_UCG-010	1.41458	0.000420662	0.916793	0.051163	FDH228
66937	Bacteria;Myxococcota;Polyangia;Polyangiales;Polyangiaceae;Polyangium	Bacteria;Firmicutes;Clostridia;Lachnospirales;Lachnospiraceae;Lachnospiraceae_UCG-010	1.37527	0.000524886	0.92654	0.0440124	FDH228
67015	Bacteria;Firmicutes;Clostridia;Oscillospirales;Oscillospiraceae;UCG-005	Bacteria;Bacteroidota;Bacteroidia;Sphingobacteriales;Sphingobacteriaceae;Nubsella	0.964985	8.92e-05	0.999396	0.000468628	FDH228
67017	Bacteria;Firmicutes;Limnochordia;M55-D21;M55-D21;M55-D21	Bacteria;Bacteroidota;Bacteroidia;Sphingobacteriales;Sphingobacteriaceae;Nubsella	0.876067	0.000176803	0.990339	0.00679081	FDH228
67018	Bacteria;Firmicutes;Bacilli;Paenibacillales;Paenibacillaceae;Thermobacillus	Bacteria;Bacteroidota;Bacteroidia;Sphingobacteriales;Sphingobacteriaceae;Nubsella	0.901369	0.000144652	0.994311	0.00411709	FDH228
67019	Bacteria;Firmicutes;Desulfotomaculia;Desulfotomaculales;Desulfotomaculales;Desulfofarcimen	Bacteria;Bacteroidota;Bacteroidia;Sphingobacteriales;Sphingobacteriaceae;Nubsella	0.847974	0.000222388	0.984181	0.0107539	FDH228
67021	Bacteria;Bacteroidota;Bacteroidia;Chitinophagales;Chitinophagaceae;Parasegetibacter	Bacteria;Bacteroidota;Bacteroidia;Sphingobacteriales;Sphingobacteriaceae;Nubsella	0.964985	8.92e-05	0.999396	0.000468628	FDH228
67022	Bacteria;Firmicutes;Clostridia;Clostridiales;Clostridiaceae;Clostridium_sensu_stricto_19	Bacteria;Bacteroidota;Bacteroidia;Sphingobacteriales;Sphingobacteriaceae;Nubsella	0.945492	0.000103129	0.99846	0.00117035	FDH228
67025	Bacteria;Firmicutes;Clostridia;Clostridiales;Clostridiaceae;Sarcina	Bacteria;Bacteroidota;Bacteroidia;Sphingobacteriales;Sphingobacteriaceae;Nubsella	1.0449	5.03e-05	0.999183	0.000686495	FDH228
67026	Bacteria;Actinobacteriota;Actinobacteria;Pseudonocardiales;Pseudonocardiaceae;Allokutzneria	Bacteria;Bacteroidota;Bacteroidia;Sphingobacteriales;Sphingobacteriaceae;Nubsella	0.901369	0.000144652	0.994311	0.00411709	FDH228
67027	Bacteria;Actinobacteriota;Actinobacteria;Corynebacteriales;Nocardiaceae;Williamsia	Bacteria;Bacteroidota;Bacteroidia;Sphingobacteriales;Sphingobacteriaceae;Nubsella	1	NA	1	0	FDH228
67028	Bacteria;Proteobacteria;Alphaproteobacteria;Rhizobiales;Methyloligellaceae;Methyloceanibacter	Bacteria;Bacteroidota;Bacteroidia;Sphingobacteriales;Sphingobacteriaceae;Nubsella	1	NA	1	0	FDH228
67029	Bacteria;Firmicutes;Symbiobacteriia;Symbiobacteriales;Symbiobacteraceae;Symbiobacterium	Bacteria;Bacteroidota;Bacteroidia;Sphingobacteriales;Sphingobacteriaceae;Nubsella	1.07098	4.2e-05	0.998075	0.00165628	FDH228
67031	Bacteria;Myxococcota;Polyangia;UASB-TL25;UASB-TL25;UASB-TL25	Bacteria;Bacteroidota;Bacteroidia;Sphingobacteriales;Sphingobacteriaceae;Nubsella	1.09684	0.461378	0.790869	0.060714	FDH228
67034	Bacteria;Bacteroidota;Bacteroidia;Cytophagales;Microscillaceae;Chryseolinea	Bacteria;Bacteroidota;Bacteroidia;Sphingobacteriales;Sphingobacteriaceae;Nubsella	0.689214	0.000993844	0.881726	0.0652382	FDH228
67043	Bacteria;Firmicutes;Clostridia;Clostridiales;Clostridiaceae;Clostridium_sensu_stricto_12	Bacteria;Bacteroidota;Bacteroidia;Sphingobacteriales;Sphingobacteriaceae;Nubsella	0.983092	7.81e-05	0.999865	0.000106328	FDH228
67089	Bacteria;Firmicutes;Clostridia;Clostridia;Hungateiclostridiaceae;Ruminiclostridium	Bacteria;Bacteroidota;Bacteroidia;Sphingobacteriales;Sphingobacteriaceae;Nubsella	1.01771	0.903449	0.7171	0.0830207	FDH228
67102	Bacteria;Proteobacteria;Alphaproteobacteria;Rhodobacterales;Rhodobacteraceae;Gemmobacter	Bacteria;Bacteroidota;Bacteroidia;Sphingobacteriales;Sphingobacteriaceae;Nubsella	0.780424	0.000399726	0.95879	0.025726	FDH228
67173	Bacteria;Firmicutes;Bacilli;Staphylococcales;Staphylococcaceae;Jeotgalicoccus	Bacteria;Bacteroidota;Bacteroidia;Sphingobacteriales;Sphingobacteriaceae;Nubsella	0.924385	0.000121039	0.996863	0.00232941	FDH228
67182	Bacteria;Myxococcota;Myxococcia;Myxococcales;Myxococcaceae;Myxococcus	Bacteria;Bacteroidota;Bacteroidia;Sphingobacteriales;Sphingobacteriaceae;Nubsella	0.964985	8.92e-05	0.999396	0.000468628	FDH228
67183	Bacteria;Actinobacteriota;Actinobacteria;Pseudonocardiales;Pseudonocardiaceae;Actinomycetospora	Bacteria;Bacteroidota;Bacteroidia;Sphingobacteriales;Sphingobacteriaceae;Nubsella	1.1404	0.292742	0.796663	0.0610572	FDH228
67187	Bacteria;Armatimonadota;Chthonomonadetes;Chthonomonadales;Chthonomonadaceae;Chthonomonas	Bacteria;Bacteroidota;Bacteroidia;Sphingobacteriales;Sphingobacteriaceae;Nubsella	0.689214	0.000993844	0.881726	0.0652382	FDH228
67201	Bacteria;Proteobacteria;Alphaproteobacteria;Azospirillales;Azospirillaceae;Azospirillum	Bacteria;Bacteroidota;Bacteroidia;Sphingobacteriales;Sphingobacteriaceae;Nubsella	0.847974	0.000222388	0.984181	0.0107539	FDH228
67358	Bacteria;Firmicutes;Bacilli;Paenibacillales;Paenibacillaceae;Cohnella	Bacteria;Bacteroidota;Bacteroidia;Sphingobacteriales;Sphingobacteriaceae;Nubsella	0.945492	0.000103129	0.99846	0.00117035	FDH228
67394	Bacteria;Actinobacteriota;Thermoleophilia;Solirubrobacterales;Solirubrobacteraceae;Conexibacter	Bacteria;Bacteroidota;Bacteroidia;Sphingobacteriales;Sphingobacteriaceae;Nubsella	1.09092	0.56566	0.692961	0.0933139	FDH228
67398	Bacteria;Proteobacteria;Alphaproteobacteria;Rhizobiales;Xanthobacteraceae;Rhodoplanes	Bacteria;Bacteroidota;Bacteroidia;Sphingobacteriales;Sphingobacteriaceae;Nubsella	0.780424	0.000399726	0.95879	0.025726	FDH228
67461	Bacteria;Firmicutes;Limnochordia;Limnochordia;Limnochordia;Hydrogenispora	Bacteria;Bacteroidota;Bacteroidia;Sphingobacteriales;Sphingobacteriaceae;Nubsella	1.0449	5.03e-05	0.999183	0.000686495	FDH228
67472	Bacteria;Actinobacteriota;Actinobacteria;Pseudonocardiales;Pseudonocardiaceae;Actinophytocola	Bacteria;Bacteroidota;Bacteroidia;Sphingobacteriales;Sphingobacteriaceae;Nubsella	1.27312	0.0272765	0.862957	0.0512403	FDH228
67503	Bacteria;Myxococcota;Polyangia;Polyangiales;Polyangiaceae;Polyangium	Bacteria;Bacteroidota;Bacteroidia;Sphingobacteriales;Sphingobacteriaceae;Nubsella	1.01586	6.17e-05	0.999891	8.92e-05	FDH228
67506	Bacteria;Cyanobacteria;Cyanobacteriia;Cyanobacteriales;Chroococcidiopsaceae;Chroococcidiopsis_PCC_7203	Bacteria;Bacteroidota;Bacteroidia;Sphingobacteriales;Sphingobacteriaceae;Nubsella	1.41826	4.86e-06	0.965273	0.0387401	FDH228
67582	Bacteria;Firmicutes;Limnochordia;M55-D21;M55-D21;M55-D21	Bacteria;Firmicutes;Clostridia;Oscillospirales;Oscillospiraceae;UCG-005	0.907856	0.000230446	0.994554	0.00369791	FDH228
67583	Bacteria;Firmicutes;Bacilli;Paenibacillales;Paenibacillaceae;Thermobacillus	Bacteria;Firmicutes;Clostridia;Oscillospirales;Oscillospiraceae;UCG-005	0.934076	0.000188165	0.99741	0.00181013	FDH228
67584	Bacteria;Firmicutes;Desulfotomaculia;Desulfotomaculales;Desulfotomaculales;Desulfofarcimen	Bacteria;Firmicutes;Clostridia;Oscillospirales;Oscillospiraceae;UCG-005	0.878744	0.000290501	0.989728	0.00674684	FDH228
67586	Bacteria;Bacteroidota;Bacteroidia;Chitinophagales;Chitinophagaceae;Parasegetibacter	Bacteria;Firmicutes;Clostridia;Oscillospirales;Oscillospiraceae;UCG-005	1	NA	1	0	FDH228
67587	Bacteria;Firmicutes;Clostridia;Clostridiales;Clostridiaceae;Clostridium_sensu_stricto_19	Bacteria;Firmicutes;Clostridia;Oscillospirales;Oscillospiraceae;UCG-005	0.9798	0.000133685	0.999785	0.000157936	FDH228
67590	Bacteria;Firmicutes;Clostridia;Clostridiales;Clostridiaceae;Sarcina	Bacteria;Firmicutes;Clostridia;Oscillospirales;Oscillospiraceae;UCG-005	1.08281	6.47e-05	0.997175	0.00228812	FDH228
67591	Bacteria;Actinobacteriota;Actinobacteria;Pseudonocardiales;Pseudonocardiaceae;Allokutzneria	Bacteria;Firmicutes;Clostridia;Oscillospirales;Oscillospiraceae;UCG-005	0.934076	0.000188165	0.99741	0.00181013	FDH228
67592	Bacteria;Actinobacteriota;Actinobacteria;Corynebacteriales;Nocardiaceae;Williamsia	Bacteria;Firmicutes;Clostridia;Oscillospirales;Oscillospiraceae;UCG-005	1.03629	8.92e-05	0.999396	0.000468628	FDH228
67593	Bacteria;Proteobacteria;Alphaproteobacteria;Rhizobiales;Methyloligellaceae;Methyloceanibacter	Bacteria;Firmicutes;Clostridia;Oscillospirales;Oscillospiraceae;UCG-005	1.03629	8.92e-05	0.999396	0.000468628	FDH228
67594	Bacteria;Firmicutes;Symbiobacteriia;Symbiobacteriales;Symbiobacteraceae;Symbiobacterium	Bacteria;Firmicutes;Clostridia;Oscillospirales;Oscillospiraceae;UCG-005	1.10984	5.39e-05	0.995319	0.00388321	FDH228
67596	Bacteria;Myxococcota;Polyangia;UASB-TL25;UASB-TL25;UASB-TL25	Bacteria;Firmicutes;Clostridia;Oscillospirales;Oscillospiraceae;UCG-005	1.13664	0.318372	0.784291	0.064743	FDH228
67599	Bacteria;Bacteroidota;Bacteroidia;Cytophagales;Microscillaceae;Chryseolinea	Bacteria;Firmicutes;Clostridia;Oscillospirales;Oscillospiraceae;UCG-005	0.714223	0.00131367	0.897135	0.0548812	FDH228
67608	Bacteria;Firmicutes;Clostridia;Clostridiales;Clostridiaceae;Clostridium_sensu_stricto_12	Bacteria;Firmicutes;Clostridia;Oscillospirales;Oscillospiraceae;UCG-005	1.01876	0.000100926	0.999831	0.00012854	FDH228
67654	Bacteria;Firmicutes;Clostridia;Clostridia;Hungateiclostridiaceae;Ruminiclostridium	Bacteria;Firmicutes;Clostridia;Oscillospirales;Oscillospiraceae;UCG-005	1.05464	0.708375	0.727848	0.079952	FDH228
67667	Bacteria;Proteobacteria;Alphaproteobacteria;Rhodobacterales;Rhodobacteraceae;Gemmobacter	Bacteria;Firmicutes;Clostridia;Oscillospirales;Oscillospiraceae;UCG-005	0.808742	0.000524886	0.968005	0.0193087	FDH228
67738	Bacteria;Firmicutes;Bacilli;Staphylococcales;Staphylococcaceae;Jeotgalicoccus	Bacteria;Firmicutes;Clostridia;Oscillospirales;Oscillospiraceae;UCG-005	0.957927	0.000157163	0.999011	0.000709152	FDH228
67747	Bacteria;Myxococcota;Myxococcia;Myxococcales;Myxococcaceae;Myxococcus	Bacteria;Firmicutes;Clostridia;Oscillospirales;Oscillospiraceae;UCG-005	1	NA	1	0	FDH228
67748	Bacteria;Actinobacteriota;Actinobacteria;Pseudonocardiales;Pseudonocardiaceae;Actinomycetospora	Bacteria;Firmicutes;Clostridia;Oscillospirales;Oscillospiraceae;UCG-005	1.18178	0.193747	0.788487	0.0662542	FDH228
67752	Bacteria;Armatimonadota;Chthonomonadetes;Chthonomonadales;Chthonomonadaceae;Chthonomonas	Bacteria;Firmicutes;Clostridia;Oscillospirales;Oscillospiraceae;UCG-005	0.714223	0.00131367	0.897135	0.0548812	FDH228
67766	Bacteria;Proteobacteria;Alphaproteobacteria;Azospirillales;Azospirillaceae;Azospirillum	Bacteria;Firmicutes;Clostridia;Oscillospirales;Oscillospiraceae;UCG-005	0.878744	0.000290501	0.989728	0.00674684	FDH228
67923	Bacteria;Firmicutes;Bacilli;Paenibacillales;Paenibacillaceae;Cohnella	Bacteria;Firmicutes;Clostridia;Oscillospirales;Oscillospiraceae;UCG-005	0.9798	0.000133685	0.999785	0.000157936	FDH228
67959	Bacteria;Actinobacteriota;Thermoleophilia;Solirubrobacterales;Solirubrobacteraceae;Conexibacter	Bacteria;Firmicutes;Clostridia;Oscillospirales;Oscillospiraceae;UCG-005	1.13051	0.42232	0.690157	0.0961631	FDH228
67963	Bacteria;Proteobacteria;Alphaproteobacteria;Rhizobiales;Xanthobacteraceae;Rhodoplanes	Bacteria;Firmicutes;Clostridia;Oscillospirales;Oscillospiraceae;UCG-005	0.808742	0.000524886	0.968005	0.0193087	FDH228
68026	Bacteria;Firmicutes;Limnochordia;Limnochordia;Limnochordia;Hydrogenispora	Bacteria;Firmicutes;Clostridia;Oscillospirales;Oscillospiraceae;UCG-005	1.08281	6.47e-05	0.997175	0.00228812	FDH228
68037	Bacteria;Actinobacteriota;Actinobacteria;Pseudonocardiales;Pseudonocardiaceae;Actinophytocola	Bacteria;Firmicutes;Clostridia;Oscillospirales;Oscillospiraceae;UCG-005	1.31932	0.0122996	0.866307	0.0547815	FDH228
68068	Bacteria;Myxococcota;Polyangia;Polyangiales;Polyangiaceae;Polyangium	Bacteria;Firmicutes;Clostridia;Oscillospirales;Oscillospiraceae;UCG-005	1.05272	7.95e-05	0.998773	0.000966478	FDH228
68071	Bacteria;Cyanobacteria;Cyanobacteriia;Cyanobacteriales;Chroococcidiopsaceae;Chroococcidiopsis_PCC_7203	Bacteria;Firmicutes;Clostridia;Oscillospirales;Oscillospiraceae;UCG-005	1.46972	6.08e-06	0.955713	0.0474773	FDH228
68152	Bacteria;Planctomycetota;Phycisphaerae;Tepidisphaerales;Tepidisphaeraceae;Tepidisphaera	Bacteria;Actinobacteriota;Acidimicrobiia;Microtrichales;Microtrichaceae;IMCC26207	1.2817	0.0992994	0.717561	0.0979032	FDH228
68159	Bacteria;Proteobacteria;Gammaproteobacteria;Burkholderiales;Neisseriaceae;Neisseria	Bacteria;Actinobacteriota;Acidimicrobiia;Microtrichales;Microtrichaceae;IMCC26207	1.3425	0.000844198	0.930055	0.0394888	FDH228
68165	Bacteria;Actinobacteriota;Actinobacteria;Micrococcales;Cellulomonadaceae;Cellulomonas	Bacteria;Actinobacteriota;Acidimicrobiia;Microtrichales;Microtrichaceae;IMCC26207	1.20173	5.68e-05	0.985184	0.012126	FDH228
68232	Bacteria;Cyanobacteria;Cyanobacteriia;Cyanobacteriales;Chroococcidiopsaceae;Chroococcidiopsis_SAG_2023	Bacteria;Actinobacteriota;Acidimicrobiia;Microtrichales;Microtrichaceae;IMCC26207	1.15199	6.97e-06	0.994126	0.00646109	FDH228
68261	Bacteria;Proteobacteria;Gammaproteobacteria;Pseudomonadales;Moraxellaceae;Enhydrobacter	Bacteria;Actinobacteriota;Acidimicrobiia;Microtrichales;Microtrichaceae;IMCC26207	1.17138	0.258291	0.745606	0.0794512	FDH228
68274	Bacteria;Actinobacteriota;Actinobacteria;Kineosporiales;Kineosporiaceae;Pseudokineococcus	Bacteria;Actinobacteriota;Acidimicrobiia;Microtrichales;Microtrichaceae;IMCC26207	0.981359	0.866461	0.830996	0.0463378	FDH228
68312	Bacteria;Actinobacteriota;Actinobacteria;Pseudonocardiales;Pseudonocardiaceae;Actinomycetospora	Bacteria;Actinobacteriota;Acidimicrobiia;Microtrichales;Microtrichaceae;IMCC26207	1.08649	0.588515	0.685084	0.0959753	FDH228
68475	Bacteria;Proteobacteria;Gammaproteobacteria;Burkholderiales;Oxalobacteraceae;Noviherbaspirillum	Bacteria;Actinobacteriota;Acidimicrobiia;Microtrichales;Microtrichaceae;IMCC26207	1.02294	0.0606184	0.99827	0.000561597	FDH228
68572	Bacteria;Actinobacteriota;Actinobacteria;Pseudonocardiales;Pseudonocardiaceae;Saccharothrix	Bacteria;Actinobacteriota;Acidimicrobiia;Microtrichales;Microtrichaceae;IMCC26207	1.13447	0.373346	0.735074	0.080739	FDH228
68621	Bacteria;Actinobacteriota;Actinobacteria;Pseudonocardiales;Pseudonocardiaceae;Lechevalieria	Bacteria;Actinobacteriota;Acidimicrobiia;Microtrichales;Microtrichaceae;IMCC26207	1.04178	0.747376	0.782613	0.0616197	FDH228
68710	Bacteria;Firmicutes;Bacilli;Paenibacillales;Paenibacillaceae;Thermobacillus	Bacteria;Firmicutes;Limnochordia;M55-D21;M55-D21;M55-D21	1.02888	0.000380409	0.999473	0.000334368	FDH228
68711	Bacteria;Firmicutes;Desulfotomaculia;Desulfotomaculales;Desulfotomaculales;Desulfofarcimen	Bacteria;Firmicutes;Limnochordia;M55-D21;M55-D21;M55-D21	0.967934	0.000593369	0.999235	0.000456819	FDH228
68713	Bacteria;Bacteroidota;Bacteroidia;Chitinophagales;Chitinophagaceae;Parasegetibacter	Bacteria;Firmicutes;Limnochordia;M55-D21;M55-D21;M55-D21	1.1015	0.000230446	0.994554	0.00369791	FDH228
68714	Bacteria;Firmicutes;Clostridia;Clostridiales;Clostridiaceae;Clostridium_sensu_stricto_19	Bacteria;Firmicutes;Limnochordia;M55-D21;M55-D21;M55-D21	1.07925	0.000267926	0.9965	0.00232904	FDH228
68717	Bacteria;Firmicutes;Clostridia;Clostridiales;Clostridiaceae;Sarcina	Bacteria;Firmicutes;Limnochordia;M55-D21;M55-D21;M55-D21	1.19271	0.000127106	0.983947	0.0117699	FDH228
68718	Bacteria;Actinobacteriota;Actinobacteria;Pseudonocardiales;Pseudonocardiaceae;Allokutzneria	Bacteria;Firmicutes;Limnochordia;M55-D21;M55-D21;M55-D21	1.02888	0.000380409	0.999473	0.000334368	FDH228
68719	Bacteria;Actinobacteriota;Actinobacteria;Corynebacteriales;Nocardiaceae;Williamsia	Bacteria;Firmicutes;Limnochordia;M55-D21;M55-D21;M55-D21	1.14147	0.000176803	0.990339	0.00679081	FDH228
68720	Bacteria;Proteobacteria;Alphaproteobacteria;Rhizobiales;Methyloligellaceae;Methyloceanibacter	Bacteria;Firmicutes;Limnochordia;M55-D21;M55-D21;M55-D21	1.14147	0.000176803	0.990339	0.00679081	FDH228
68721	Bacteria;Firmicutes;Symbiobacteriia;Symbiobacteriales;Symbiobacteraceae;Symbiobacterium	Bacteria;Firmicutes;Limnochordia;M55-D21;M55-D21;M55-D21	1.22248	0.000105413	0.979877	0.0151025	FDH228
68723	Bacteria;Myxococcota;Polyangia;UASB-TL25;UASB-TL25;UASB-TL25	Bacteria;Firmicutes;Limnochordia;M55-D21;M55-D21;M55-D21	1.25201	0.106015	0.759088	0.0812531	FDH228
68726	Bacteria;Bacteroidota;Bacteroidia;Cytophagales;Microscillaceae;Chryseolinea	Bacteria;Firmicutes;Limnochordia;M55-D21;M55-D21;M55-D21	0.786714	0.00275504	0.937524	0.0303697	FDH228
68735	Bacteria;Firmicutes;Clostridia;Clostridiales;Clostridiaceae;Clostridium_sensu_stricto_12	Bacteria;Firmicutes;Limnochordia;M55-D21;M55-D21;M55-D21	1.12217	0.000200759	0.992476	0.00520194	FDH228
68781	Bacteria;Firmicutes;Clostridia;Clostridia;Hungateiclostridiaceae;Ruminiclostridium	Bacteria;Firmicutes;Limnochordia;M55-D21;M55-D21;M55-D21	1.16168	0.27437	0.755201	0.0756424	FDH228
68794	Bacteria;Proteobacteria;Alphaproteobacteria;Rhodobacterales;Rhodobacteraceae;Gemmobacter	Bacteria;Firmicutes;Limnochordia;M55-D21;M55-D21;M55-D21	0.890827	0.0010854	0.988811	0.00614653	FDH228
68865	Bacteria;Firmicutes;Bacilli;Staphylococcales;Staphylococcaceae;Jeotgalicoccus	Bacteria;Firmicutes;Limnochordia;M55-D21;M55-D21;M55-D21	1.05515	0.000316299	0.998202	0.00117001	FDH228
68874	Bacteria;Myxococcota;Myxococcia;Myxococcales;Myxococcaceae;Myxococcus	Bacteria;Firmicutes;Limnochordia;M55-D21;M55-D21;M55-D21	1.1015	0.000230446	0.994554	0.00369791	FDH228
68875	Bacteria;Actinobacteriota;Actinobacteria;Pseudonocardiales;Pseudonocardiaceae;Actinomycetospora	Bacteria;Firmicutes;Limnochordia;M55-D21;M55-D21;M55-D21	1.30172	0.0616602	0.75856	0.0860549	FDH228
68879	Bacteria;Armatimonadota;Chthonomonadetes;Chthonomonadales;Chthonomonadaceae;Chthonomonas	Bacteria;Firmicutes;Limnochordia;M55-D21;M55-D21;M55-D21	0.786714	0.00275504	0.937524	0.0303697	FDH228
68885	Bacteria;Proteobacteria;Gammaproteobacteria;Burkholderiales;Rhodocyclaceae;Azoarcus	Bacteria;Firmicutes;Limnochordia;M55-D21;M55-D21;M55-D21	0.719128	0.00580986	0.850632	0.0670426	FDH228
68893	Bacteria;Proteobacteria;Alphaproteobacteria;Azospirillales;Azospirillaceae;Azospirillum	Bacteria;Firmicutes;Limnochordia;M55-D21;M55-D21;M55-D21	0.967934	0.000593369	0.999235	0.000456819	FDH228
69050	Bacteria;Firmicutes;Bacilli;Paenibacillales;Paenibacillaceae;Cohnella	Bacteria;Firmicutes;Limnochordia;M55-D21;M55-D21;M55-D21	1.07925	0.000267926	0.9965	0.00232904	FDH228
69090	Bacteria;Proteobacteria;Alphaproteobacteria;Rhizobiales;Xanthobacteraceae;Rhodoplanes	Bacteria;Firmicutes;Limnochordia;M55-D21;M55-D21;M55-D21	0.890827	0.0010854	0.988811	0.00614653	FDH228
69153	Bacteria;Firmicutes;Limnochordia;Limnochordia;Limnochordia;Hydrogenispora	Bacteria;Firmicutes;Limnochordia;M55-D21;M55-D21;M55-D21	1.19271	0.000127106	0.983947	0.0117699	FDH228
69164	Bacteria;Actinobacteriota;Actinobacteria;Pseudonocardiales;Pseudonocardiaceae;Actinophytocola	Bacteria;Firmicutes;Limnochordia;M55-D21;M55-D21;M55-D21	1.45322	0.00139271	0.870081	0.0688275	FDH228
69195	Bacteria;Myxococcota;Polyangia;Polyangiales;Polyangiaceae;Polyangium	Bacteria;Firmicutes;Limnochordia;M55-D21;M55-D21;M55-D21	1.15957	0.000157163	0.988188	0.00842993	FDH228
69198	Bacteria;Cyanobacteria;Cyanobacteriia;Cyanobacteriales;Chroococcidiopsaceae;Chroococcidiopsis_PCC_7203	Bacteria;Firmicutes;Limnochordia;M55-D21;M55-D21;M55-D21	1.61889	1.11e-05	0.920466	0.0764735	FDH228
69273	Bacteria;Firmicutes;Desulfotomaculia;Desulfotomaculales;Desulfotomaculales;Desulfofarcimen	Bacteria;Firmicutes;Bacilli;Paenibacillales;Paenibacillaceae;Thermobacillus	0.940762	0.00048141	0.99744	0.00157236	FDH228
69275	Bacteria;Bacteroidota;Bacteroidia;Chitinophagales;Chitinophagaceae;Parasegetibacter	Bacteria;Firmicutes;Bacilli;Paenibacillales;Paenibacillaceae;Thermobacillus	1.07058	0.000188165	0.99741	0.00181013	FDH228
69276	Bacteria;Firmicutes;Clostridia;Clostridiales;Clostridiaceae;Clostridium_sensu_stricto_19	Bacteria;Firmicutes;Bacilli;Paenibacillales;Paenibacillaceae;Thermobacillus	1.04895	0.000218528	0.998687	0.000899149	FDH228
69279	Bacteria;Firmicutes;Clostridia;Clostridiales;Clostridiaceae;Sarcina	Bacteria;Firmicutes;Bacilli;Paenibacillales;Paenibacillaceae;Thermobacillus	1.15923	0.000104261	0.989204	0.00815182	FDH228
69280	Bacteria;Actinobacteriota;Actinobacteria;Pseudonocardiales;Pseudonocardiaceae;Allokutzneria	Bacteria;Firmicutes;Bacilli;Paenibacillales;Paenibacillaceae;Thermobacillus	1	NA	1	0	FDH228
69281	Bacteria;Actinobacteriota;Actinobacteria;Corynebacteriales;Nocardiaceae;Williamsia	Bacteria;Firmicutes;Bacilli;Paenibacillales;Paenibacillaceae;Thermobacillus	1.10942	0.000144652	0.994311	0.00411709	FDH228
69282	Bacteria;Proteobacteria;Alphaproteobacteria;Rhizobiales;Methyloligellaceae;Methyloceanibacter	Bacteria;Firmicutes;Bacilli;Paenibacillales;Paenibacillaceae;Thermobacillus	1.10942	0.000144652	0.994311	0.00411709	FDH228
69283	Bacteria;Firmicutes;Symbiobacteriia;Symbiobacteriales;Symbiobacteraceae;Symbiobacterium	Bacteria;Firmicutes;Bacilli;Paenibacillales;Paenibacillaceae;Thermobacillus	1.18817	8.66e-05	0.985815	0.0109661	FDH228
69285	Bacteria;Myxococcota;Polyangia;UASB-TL25;UASB-TL25;UASB-TL25	Bacteria;Firmicutes;Bacilli;Paenibacillales;Paenibacillaceae;Thermobacillus	1.21686	0.147369	0.767774	0.0754909	FDH228
69288	Bacteria;Bacteroidota;Bacteroidia;Cytophagales;Microscillaceae;Chryseolinea	Bacteria;Firmicutes;Bacilli;Paenibacillales;Paenibacillaceae;Thermobacillus	0.76463	0.00221991	0.925957	0.0370074	FDH228
69297	Bacteria;Firmicutes;Clostridia;Clostridiales;Clostridiaceae;Clostridium_sensu_stricto_12	Bacteria;Firmicutes;Bacilli;Paenibacillales;Paenibacillaceae;Thermobacillus	1.09067	0.000164093	0.995923	0.00290204	FDH228
69343	Bacteria;Firmicutes;Clostridia;Clostridia;Hungateiclostridiaceae;Ruminiclostridium	Bacteria;Firmicutes;Bacilli;Paenibacillales;Paenibacillaceae;Thermobacillus	1.12907	0.380158	0.747519	0.0762758	FDH228
69356	Bacteria;Proteobacteria;Alphaproteobacteria;Rhodobacterales;Rhodobacteraceae;Gemmobacter	Bacteria;Firmicutes;Bacilli;Paenibacillales;Paenibacillaceae;Thermobacillus	0.86582	0.000877674	0.98347	0.00933858	FDH228
69427	Bacteria;Firmicutes;Bacilli;Staphylococcales;Staphylococcaceae;Jeotgalicoccus	Bacteria;Firmicutes;Bacilli;Paenibacillales;Paenibacillaceae;Thermobacillus	1.02553	0.000257679	0.999621	0.000253572	FDH228
69436	Bacteria;Myxococcota;Myxococcia;Myxococcales;Myxococcaceae;Myxococcus	Bacteria;Firmicutes;Bacilli;Paenibacillales;Paenibacillaceae;Thermobacillus	1.07058	0.000188165	0.99741	0.00181013	FDH228
69437	Bacteria;Actinobacteriota;Actinobacteria;Pseudonocardiales;Pseudonocardiaceae;Actinomycetospora	Bacteria;Firmicutes;Bacilli;Paenibacillales;Paenibacillaceae;Thermobacillus	1.26518	0.0860087	0.768698	0.0793033	FDH228
69441	Bacteria;Armatimonadota;Chthonomonadetes;Chthonomonadales;Chthonomonadaceae;Chthonomonas	Bacteria;Firmicutes;Bacilli;Paenibacillales;Paenibacillaceae;Thermobacillus	0.76463	0.00221991	0.925957	0.0370074	FDH228
69447	Bacteria;Proteobacteria;Gammaproteobacteria;Burkholderiales;Rhodocyclaceae;Azoarcus	Bacteria;Firmicutes;Bacilli;Paenibacillales;Paenibacillaceae;Thermobacillus	0.698941	0.00467683	0.833906	0.0766695	FDH228
69455	Bacteria;Proteobacteria;Alphaproteobacteria;Azospirillales;Azospirillaceae;Azospirillum	Bacteria;Firmicutes;Bacilli;Paenibacillales;Paenibacillaceae;Thermobacillus	0.940762	0.00048141	0.99744	0.00157236	FDH228
69612	Bacteria;Firmicutes;Bacilli;Paenibacillales;Paenibacillaceae;Cohnella	Bacteria;Firmicutes;Bacilli;Paenibacillales;Paenibacillaceae;Thermobacillus	1.04895	0.000218528	0.998687	0.000899149	FDH228
69652	Bacteria;Proteobacteria;Alphaproteobacteria;Rhizobiales;Xanthobacteraceae;Rhodoplanes	Bacteria;Firmicutes;Bacilli;Paenibacillales;Paenibacillaceae;Thermobacillus	0.86582	0.000877674	0.98347	0.00933858	FDH228
69715	Bacteria;Firmicutes;Limnochordia;Limnochordia;Limnochordia;Hydrogenispora	Bacteria;Firmicutes;Bacilli;Paenibacillales;Paenibacillaceae;Thermobacillus	1.15923	0.000104261	0.989204	0.00815182	FDH228
69726	Bacteria;Actinobacteriota;Actinobacteria;Pseudonocardiales;Pseudonocardiaceae;Actinophytocola	Bacteria;Firmicutes;Bacilli;Paenibacillales;Paenibacillaceae;Thermobacillus	1.41243	0.00260396	0.869924	0.0639857	FDH228
69757	Bacteria;Myxococcota;Polyangia;Polyangiales;Polyangiaceae;Polyangium	Bacteria;Firmicutes;Bacilli;Paenibacillales;Paenibacillaceae;Thermobacillus	1.12702	0.000128701	0.992631	0.00541486	FDH228
69760	Bacteria;Cyanobacteria;Cyanobacteriia;Cyanobacteriales;Chroococcidiopsaceae;Chroococcidiopsis_PCC_7203	Bacteria;Firmicutes;Bacilli;Paenibacillales;Paenibacillaceae;Thermobacillus	1.57345	9.31e-06	0.93244	0.0670819	FDH228
69836	Bacteria;Bacteroidota;Bacteroidia;Chitinophagales;Chitinophagaceae;Parasegetibacter	Bacteria;Firmicutes;Desulfotomaculia;Desulfotomaculales;Desulfotomaculales;Desulfofarcimen	1.13799	0.000290501	0.989728	0.00674684	FDH228
69837	Bacteria;Firmicutes;Clostridia;Clostridiales;Clostridiaceae;Clostridium_sensu_stricto_19	Bacteria;Firmicutes;Desulfotomaculia;Desulfotomaculales;Desulfotomaculales;Desulfofarcimen	1.115	0.000338157	0.992476	0.00484472	FDH228
69840	Bacteria;Firmicutes;Clostridia;Clostridiales;Clostridiaceae;Sarcina	Bacteria;Firmicutes;Desulfotomaculia;Desulfotomaculales;Desulfotomaculales;Desulfofarcimen	1.23223	0.000159419	0.976257	0.0168292	FDH228
69841	Bacteria;Actinobacteriota;Actinobacteria;Pseudonocardiales;Pseudonocardiaceae;Allokutzneria	Bacteria;Firmicutes;Desulfotomaculia;Desulfotomaculales;Desulfotomaculales;Desulfofarcimen	1.06297	0.00048141	0.99744	0.00157236	FDH228
69842	Bacteria;Actinobacteriota;Actinobacteria;Corynebacteriales;Nocardiaceae;Williamsia	Bacteria;Firmicutes;Desulfotomaculia;Desulfotomaculales;Desulfotomaculales;Desulfofarcimen	1.17928	0.000222388	0.984181	0.0107539	FDH228
69843	Bacteria;Proteobacteria;Alphaproteobacteria;Rhizobiales;Methyloligellaceae;Methyloceanibacter	Bacteria;Firmicutes;Desulfotomaculia;Desulfotomaculales;Desulfotomaculales;Desulfofarcimen	1.17928	0.000222388	0.984181	0.0107539	FDH228
69844	Bacteria;Firmicutes;Symbiobacteriia;Symbiobacteriales;Symbiobacteraceae;Symbiobacterium	Bacteria;Firmicutes;Desulfotomaculia;Desulfotomaculales;Desulfotomaculales;Desulfofarcimen	1.26298	0.000131989	0.971378	0.0207626	FDH228
69846	Bacteria;Myxococcota;Polyangia;UASB-TL25;UASB-TL25;UASB-TL25	Bacteria;Firmicutes;Desulfotomaculia;Desulfotomaculales;Desulfotomaculales;Desulfofarcimen	1.29349	0.0730687	0.747631	0.0888531	FDH228
69849	Bacteria;Bacteroidota;Bacteroidia;Cytophagales;Microscillaceae;Chryseolinea	Bacteria;Firmicutes;Desulfotomaculia;Desulfotomaculales;Desulfotomaculales;Desulfofarcimen	0.812777	0.00352136	0.950237	0.0234237	FDH228
69858	Bacteria;Firmicutes;Clostridia;Clostridiales;Clostridiaceae;Clostridium_sensu_stricto_12	Bacteria;Firmicutes;Desulfotomaculia;Desulfotomaculales;Desulfotomaculales;Desulfofarcimen	1.15934	0.00025279	0.986945	0.00873041	FDH228
69904	Bacteria;Firmicutes;Clostridia;Clostridia;Hungateiclostridiaceae;Ruminiclostridium	Bacteria;Firmicutes;Desulfotomaculia;Desulfotomaculales;Desulfotomaculales;Desulfofarcimen	1.20017	0.179933	0.763448	0.0756103	FDH228
69917	Bacteria;Proteobacteria;Alphaproteobacteria;Rhodobacterales;Rhodobacteraceae;Gemmobacter	Bacteria;Firmicutes;Desulfotomaculia;Desulfotomaculales;Desulfotomaculales;Desulfofarcimen	0.920339	0.00138262	0.99388	0.00325561	FDH228
69988	Bacteria;Firmicutes;Bacilli;Staphylococcales;Staphylococcaceae;Jeotgalicoccus	Bacteria;Firmicutes;Desulfotomaculia;Desulfotomaculales;Desulfotomaculales;Desulfofarcimen	1.09011	0.000399726	0.995098	0.00308719	FDH228
69997	Bacteria;Myxococcota;Myxococcia;Myxococcales;Myxococcaceae;Myxococcus	Bacteria;Firmicutes;Desulfotomaculia;Desulfotomaculales;Desulfotomaculales;Desulfofarcimen	1.13799	0.000290501	0.989728	0.00674684	FDH228
69998	Bacteria;Actinobacteriota;Actinobacteria;Pseudonocardiales;Pseudonocardiaceae;Actinomycetospora	Bacteria;Firmicutes;Desulfotomaculia;Desulfotomaculales;Desulfotomaculales;Desulfofarcimen	1.34485	0.0426917	0.74538	0.0948113	FDH228
70002	Bacteria;Armatimonadota;Chthonomonadetes;Chthonomonadales;Chthonomonadaceae;Chthonomonas	Bacteria;Firmicutes;Desulfotomaculia;Desulfotomaculales;Desulfotomaculales;Desulfofarcimen	0.812777	0.00352136	0.950237	0.0234237	FDH228
70008	Bacteria;Proteobacteria;Gammaproteobacteria;Burkholderiales;Rhodocyclaceae;Azoarcus	Bacteria;Firmicutes;Desulfotomaculia;Desulfotomaculales;Desulfotomaculales;Desulfofarcimen	0.742952	0.0074287	0.869806	0.0565643	FDH228
70016	Bacteria;Proteobacteria;Alphaproteobacteria;Azospirillales;Azospirillaceae;Azospirillum	Bacteria;Firmicutes;Desulfotomaculia;Desulfotomaculales;Desulfotomaculales;Desulfofarcimen	1	NA	1	0	FDH228
70173	Bacteria;Firmicutes;Bacilli;Paenibacillales;Paenibacillaceae;Cohnella	Bacteria;Firmicutes;Desulfotomaculia;Desulfotomaculales;Desulfotomaculales;Desulfofarcimen	1.115	0.000338157	0.992476	0.00484472	FDH228
70213	Bacteria;Proteobacteria;Alphaproteobacteria;Rhizobiales;Xanthobacteraceae;Rhodoplanes	Bacteria;Firmicutes;Desulfotomaculia;Desulfotomaculales;Desulfotomaculales;Desulfofarcimen	0.920339	0.00138262	0.99388	0.00325561	FDH228
70276	Bacteria;Firmicutes;Limnochordia;Limnochordia;Limnochordia;Hydrogenispora	Bacteria;Firmicutes;Desulfotomaculia;Desulfotomaculales;Desulfotomaculales;Desulfofarcimen	1.23223	0.000159419	0.976257	0.0168292	FDH228
70287	Bacteria;Actinobacteriota;Actinobacteria;Pseudonocardiales;Pseudonocardiaceae;Actinophytocola	Bacteria;Firmicutes;Desulfotomaculia;Desulfotomaculales;Desulfotomaculales;Desulfofarcimen	1.50137	0.000707751	0.869054	0.0751423	FDH228
70318	Bacteria;Myxococcota;Polyangia;Polyangiales;Polyangiaceae;Polyangium	Bacteria;Firmicutes;Desulfotomaculia;Desulfotomaculales;Desulfotomaculales;Desulfofarcimen	1.19798	0.000197485	0.981467	0.0127896	FDH228
70321	Bacteria;Cyanobacteria;Cyanobacteriia;Cyanobacteriales;Chroococcidiopsaceae;Chroococcidiopsis_PCC_7203	Bacteria;Firmicutes;Desulfotomaculia;Desulfotomaculales;Desulfotomaculales;Desulfofarcimen	1.67252	1.36e-05	0.904862	0.0881729	FDH228
70406	Bacteria;Myxococcota;Polyangia;UASB-TL25;UASB-TL25;UASB-TL25	Bacteria;Verrucomicrobiota;Verrucomicrobiae;Pedosphaerales;Pedosphaeraceae;ADurb.Bin063-1	1.06044	0.497809	0.900376	0.0270894	FDH228
70419	Bacteria;Planctomycetota;Phycisphaerae;CCM11a;CCM11a;CCM11a	Bacteria;Verrucomicrobiota;Verrucomicrobiae;Pedosphaerales;Pedosphaeraceae;ADurb.Bin063-1	1.47192	2.17e-05	0.943494	0.0509606	FDH228
70488	Bacteria;Cyanobacteria;Cyanobacteriia;Oxyphotobacteria_Incertae_Sedis;Unknown_Family;Pseudanabaena_NgrPSln22	Bacteria;Verrucomicrobiota;Verrucomicrobiae;Pedosphaerales;Pedosphaeraceae;ADurb.Bin063-1	0.890159	0.000947227	0.989042	0.00613169	FDH228
70956	Bacteria;Firmicutes;Clostridia;Clostridiales;Clostridiaceae;Clostridium_sensu_stricto_19	Bacteria;Bacteroidota;Bacteroidia;Chitinophagales;Chitinophagaceae;Parasegetibacter	0.9798	0.000133685	0.999785	0.000157936	FDH228
70959	Bacteria;Firmicutes;Clostridia;Clostridiales;Clostridiaceae;Sarcina	Bacteria;Bacteroidota;Bacteroidia;Chitinophagales;Chitinophagaceae;Parasegetibacter	1.08281	6.47e-05	0.997175	0.00228812	FDH228
70960	Bacteria;Actinobacteriota;Actinobacteria;Pseudonocardiales;Pseudonocardiaceae;Allokutzneria	Bacteria;Bacteroidota;Bacteroidia;Chitinophagales;Chitinophagaceae;Parasegetibacter	0.934076	0.000188165	0.99741	0.00181013	FDH228
70961	Bacteria;Actinobacteriota;Actinobacteria;Corynebacteriales;Nocardiaceae;Williamsia	Bacteria;Bacteroidota;Bacteroidia;Chitinophagales;Chitinophagaceae;Parasegetibacter	1.03629	8.92e-05	0.999396	0.000468628	FDH228
70962	Bacteria;Proteobacteria;Alphaproteobacteria;Rhizobiales;Methyloligellaceae;Methyloceanibacter	Bacteria;Bacteroidota;Bacteroidia;Chitinophagales;Chitinophagaceae;Parasegetibacter	1.03629	8.92e-05	0.999396	0.000468628	FDH228
70963	Bacteria;Firmicutes;Symbiobacteriia;Symbiobacteriales;Symbiobacteraceae;Symbiobacterium	Bacteria;Bacteroidota;Bacteroidia;Chitinophagales;Chitinophagaceae;Parasegetibacter	1.10984	5.39e-05	0.995319	0.00388321	FDH228
70965	Bacteria;Myxococcota;Polyangia;UASB-TL25;UASB-TL25;UASB-TL25	Bacteria;Bacteroidota;Bacteroidia;Chitinophagales;Chitinophagaceae;Parasegetibacter	1.13664	0.318372	0.784291	0.064743	FDH228
70968	Bacteria;Bacteroidota;Bacteroidia;Cytophagales;Microscillaceae;Chryseolinea	Bacteria;Bacteroidota;Bacteroidia;Chitinophagales;Chitinophagaceae;Parasegetibacter	0.714223	0.00131367	0.897135	0.0548812	FDH228
70977	Bacteria;Firmicutes;Clostridia;Clostridiales;Clostridiaceae;Clostridium_sensu_stricto_12	Bacteria;Bacteroidota;Bacteroidia;Chitinophagales;Chitinophagaceae;Parasegetibacter	1.01876	0.000100926	0.999831	0.00012854	FDH228
71023	Bacteria;Firmicutes;Clostridia;Clostridia;Hungateiclostridiaceae;Ruminiclostridium	Bacteria;Bacteroidota;Bacteroidia;Chitinophagales;Chitinophagaceae;Parasegetibacter	1.05464	0.708375	0.727848	0.079952	FDH228
71036	Bacteria;Proteobacteria;Alphaproteobacteria;Rhodobacterales;Rhodobacteraceae;Gemmobacter	Bacteria;Bacteroidota;Bacteroidia;Chitinophagales;Chitinophagaceae;Parasegetibacter	0.808742	0.000524886	0.968005	0.0193087	FDH228
71107	Bacteria;Firmicutes;Bacilli;Staphylococcales;Staphylococcaceae;Jeotgalicoccus	Bacteria;Bacteroidota;Bacteroidia;Chitinophagales;Chitinophagaceae;Parasegetibacter	0.957927	0.000157163	0.999011	0.000709152	FDH228
71116	Bacteria;Myxococcota;Myxococcia;Myxococcales;Myxococcaceae;Myxococcus	Bacteria;Bacteroidota;Bacteroidia;Chitinophagales;Chitinophagaceae;Parasegetibacter	1	NA	1	0	FDH228
71117	Bacteria;Actinobacteriota;Actinobacteria;Pseudonocardiales;Pseudonocardiaceae;Actinomycetospora	Bacteria;Bacteroidota;Bacteroidia;Chitinophagales;Chitinophagaceae;Parasegetibacter	1.18178	0.193747	0.788487	0.0662542	FDH228
71121	Bacteria;Armatimonadota;Chthonomonadetes;Chthonomonadales;Chthonomonadaceae;Chthonomonas	Bacteria;Bacteroidota;Bacteroidia;Chitinophagales;Chitinophagaceae;Parasegetibacter	0.714223	0.00131367	0.897135	0.0548812	FDH228
71135	Bacteria;Proteobacteria;Alphaproteobacteria;Azospirillales;Azospirillaceae;Azospirillum	Bacteria;Bacteroidota;Bacteroidia;Chitinophagales;Chitinophagaceae;Parasegetibacter	0.878744	0.000290501	0.989728	0.00674684	FDH228
71292	Bacteria;Firmicutes;Bacilli;Paenibacillales;Paenibacillaceae;Cohnella	Bacteria;Bacteroidota;Bacteroidia;Chitinophagales;Chitinophagaceae;Parasegetibacter	0.9798	0.000133685	0.999785	0.000157936	FDH228
71328	Bacteria;Actinobacteriota;Thermoleophilia;Solirubrobacterales;Solirubrobacteraceae;Conexibacter	Bacteria;Bacteroidota;Bacteroidia;Chitinophagales;Chitinophagaceae;Parasegetibacter	1.13051	0.42232	0.690157	0.0961631	FDH228
71332	Bacteria;Proteobacteria;Alphaproteobacteria;Rhizobiales;Xanthobacteraceae;Rhodoplanes	Bacteria;Bacteroidota;Bacteroidia;Chitinophagales;Chitinophagaceae;Parasegetibacter	0.808742	0.000524886	0.968005	0.0193087	FDH228
71395	Bacteria;Firmicutes;Limnochordia;Limnochordia;Limnochordia;Hydrogenispora	Bacteria;Bacteroidota;Bacteroidia;Chitinophagales;Chitinophagaceae;Parasegetibacter	1.08281	6.47e-05	0.997175	0.00228812	FDH228
71406	Bacteria;Actinobacteriota;Actinobacteria;Pseudonocardiales;Pseudonocardiaceae;Actinophytocola	Bacteria;Bacteroidota;Bacteroidia;Chitinophagales;Chitinophagaceae;Parasegetibacter	1.31932	0.0122996	0.866307	0.0547815	FDH228
71437	Bacteria;Myxococcota;Polyangia;Polyangiales;Polyangiaceae;Polyangium	Bacteria;Bacteroidota;Bacteroidia;Chitinophagales;Chitinophagaceae;Parasegetibacter	1.05272	7.95e-05	0.998773	0.000966478	FDH228
71440	Bacteria;Cyanobacteria;Cyanobacteriia;Cyanobacteriales;Chroococcidiopsaceae;Chroococcidiopsis_PCC_7203	Bacteria;Bacteroidota;Bacteroidia;Chitinophagales;Chitinophagaceae;Parasegetibacter	1.46972	6.08e-06	0.955713	0.0474773	FDH228
71517	Bacteria;Firmicutes;Clostridia;Clostridiales;Clostridiaceae;Sarcina	Bacteria;Firmicutes;Clostridia;Clostridiales;Clostridiaceae;Clostridium_sensu_stricto_19	1.10514	7.47e-05	0.995403	0.00364608	FDH228
71518	Bacteria;Actinobacteriota;Actinobacteria;Pseudonocardiales;Pseudonocardiaceae;Allokutzneria	Bacteria;Firmicutes;Clostridia;Clostridiales;Clostridiaceae;Clostridium_sensu_stricto_19	0.953333	0.000218528	0.998687	0.000899149	FDH228
71519	Bacteria;Actinobacteriota;Actinobacteria;Corynebacteriales;Nocardiaceae;Williamsia	Bacteria;Firmicutes;Clostridia;Clostridiales;Clostridiaceae;Clostridium_sensu_stricto_19	1.05765	0.000103129	0.99846	0.00117035	FDH228
71520	Bacteria;Proteobacteria;Alphaproteobacteria;Rhizobiales;Methyloligellaceae;Methyloceanibacter	Bacteria;Firmicutes;Clostridia;Clostridiales;Clostridiaceae;Clostridium_sensu_stricto_19	1.05765	0.000103129	0.99846	0.00117035	FDH228
71521	Bacteria;Firmicutes;Symbiobacteriia;Symbiobacteriales;Symbiobacteraceae;Symbiobacterium	Bacteria;Firmicutes;Clostridia;Clostridiales;Clostridiaceae;Clostridium_sensu_stricto_19	1.13272	6.22e-05	0.993103	0.00560279	FDH228
71523	Bacteria;Myxococcota;Polyangia;UASB-TL25;UASB-TL25;UASB-TL25	Bacteria;Firmicutes;Clostridia;Clostridiales;Clostridiaceae;Clostridium_sensu_stricto_19	1.16008	0.254343	0.779927	0.0675278	FDH228
71526	Bacteria;Bacteroidota;Bacteroidia;Cytophagales;Microscillaceae;Chryseolinea	Bacteria;Firmicutes;Clostridia;Clostridiales;Clostridiaceae;Clostridium_sensu_stricto_19	0.728948	0.00153881	0.905878	0.0492554	FDH228
71535	Bacteria;Firmicutes;Clostridia;Clostridiales;Clostridiaceae;Clostridium_sensu_stricto_12	Bacteria;Firmicutes;Clostridia;Clostridiales;Clostridiaceae;Clostridium_sensu_stricto_19	1.03977	0.000116793	0.999235	0.00057136	FDH228
71581	Bacteria;Firmicutes;Clostridia;Clostridia;Hungateiclostridiaceae;Ruminiclostridium	Bacteria;Firmicutes;Clostridia;Clostridiales;Clostridiaceae;Clostridium_sensu_stricto_19	1.07638	0.601469	0.733882	0.078543	FDH228
71594	Bacteria;Proteobacteria;Alphaproteobacteria;Rhodobacterales;Rhodobacteraceae;Gemmobacter	Bacteria;Firmicutes;Clostridia;Clostridiales;Clostridiaceae;Clostridium_sensu_stricto_19	0.825415	0.000612724	0.972968	0.0159972	FDH228
71665	Bacteria;Firmicutes;Bacilli;Staphylococcales;Staphylococcaceae;Jeotgalicoccus	Bacteria;Firmicutes;Clostridia;Clostridiales;Clostridiaceae;Clostridium_sensu_stricto_19	0.977676	0.00018234	0.999718	0.000197821	FDH228
71674	Bacteria;Myxococcota;Myxococcia;Myxococcales;Myxococcaceae;Myxococcus	Bacteria;Firmicutes;Clostridia;Clostridiales;Clostridiaceae;Clostridium_sensu_stricto_19	1.02062	0.000133685	0.999785	0.000157936	FDH228
71675	Bacteria;Actinobacteriota;Actinobacteria;Pseudonocardiales;Pseudonocardiaceae;Actinomycetospora	Bacteria;Firmicutes;Clostridia;Clostridiales;Clostridiaceae;Clostridium_sensu_stricto_19	1.20614	0.152055	0.783173	0.0697181	FDH228
71679	Bacteria;Armatimonadota;Chthonomonadetes;Chthonomonadales;Chthonomonadaceae;Chthonomonas	Bacteria;Firmicutes;Clostridia;Clostridiales;Clostridiaceae;Clostridium_sensu_stricto_19	0.728948	0.00153881	0.905878	0.0492554	FDH228
71685	Bacteria;Proteobacteria;Gammaproteobacteria;Burkholderiales;Rhodocyclaceae;Azoarcus	Bacteria;Firmicutes;Clostridia;Clostridiales;Clostridiaceae;Clostridium_sensu_stricto_19	0.666324	0.00323262	0.806079	0.0937376	FDH228
71693	Bacteria;Proteobacteria;Alphaproteobacteria;Azospirillales;Azospirillaceae;Azospirillum	Bacteria;Firmicutes;Clostridia;Clostridiales;Clostridiaceae;Clostridium_sensu_stricto_19	0.89686	0.000338157	0.992476	0.00484472	FDH228
71850	Bacteria;Firmicutes;Bacilli;Paenibacillales;Paenibacillaceae;Cohnella	Bacteria;Firmicutes;Clostridia;Clostridiales;Clostridiaceae;Clostridium_sensu_stricto_19	1	NA	1	0	FDH228
71886	Bacteria;Actinobacteriota;Thermoleophilia;Solirubrobacterales;Solirubrobacteraceae;Conexibacter	Bacteria;Firmicutes;Clostridia;Clostridiales;Clostridiaceae;Clostridium_sensu_stricto_19	1.15381	0.35247	0.688089	0.0982413	FDH228
71890	Bacteria;Proteobacteria;Alphaproteobacteria;Rhizobiales;Xanthobacteraceae;Rhodoplanes	Bacteria;Firmicutes;Clostridia;Clostridiales;Clostridiaceae;Clostridium_sensu_stricto_19	0.825415	0.000612724	0.972968	0.0159972	FDH228
71953	Bacteria;Firmicutes;Limnochordia;Limnochordia;Limnochordia;Hydrogenispora	Bacteria;Firmicutes;Clostridia;Clostridiales;Clostridiaceae;Clostridium_sensu_stricto_19	1.10514	7.47e-05	0.995403	0.00364608	FDH228
71964	Bacteria;Actinobacteriota;Actinobacteria;Pseudonocardiales;Pseudonocardiaceae;Actinophytocola	Bacteria;Firmicutes;Clostridia;Clostridiales;Clostridiaceae;Clostridium_sensu_stricto_19	1.34652	0.00772106	0.86781	0.0571938	FDH228
71995	Bacteria;Myxococcota;Polyangia;Polyangiales;Polyangiaceae;Polyangium	Bacteria;Firmicutes;Clostridia;Clostridiales;Clostridiaceae;Clostridium_sensu_stricto_19	1.07442	9.19e-05	0.997531	0.00190504	FDH228
71998	Bacteria;Cyanobacteria;Cyanobacteriia;Cyanobacteriales;Chroococcidiopsaceae;Chroococcidiopsis_PCC_7203	Bacteria;Firmicutes;Clostridia;Clostridiales;Clostridiaceae;Clostridium_sensu_stricto_19	1.50002	6.91e-06	0.94948	0.0529347	FDH228
72079	Bacteria;Proteobacteria;Gammaproteobacteria;Burkholderiales;Neisseriaceae;Neisseria	Bacteria;Planctomycetota;Phycisphaerae;Tepidisphaerales;Tepidisphaeraceae;Tepidisphaera	1.04744	0.763935	0.679035	0.0970017	FDH228
72085	Bacteria;Actinobacteriota;Actinobacteria;Micrococcales;Cellulomonadaceae;Cellulomonas	Bacteria;Planctomycetota;Phycisphaerae;Tepidisphaerales;Tepidisphaeraceae;Tepidisphaera	0.937608	0.65201	0.725987	0.0809153	FDH228
72094	Bacteria;Firmicutes;Clostridia;Clostridiales;Clostridiaceae;Clostridium_sensu_stricto_1	Bacteria;Planctomycetota;Phycisphaerae;Tepidisphaerales;Tepidisphaeraceae;Tepidisphaera	1.03907	0.757265	0.79287	0.0583248	FDH228
72142	Bacteria;Firmicutes;Bacilli;Thermoactinomycetales;Thermoactinomycetaceae;Thermoactinomyces	Bacteria;Planctomycetota;Phycisphaerae;Tepidisphaerales;Tepidisphaeraceae;Tepidisphaera	0.839204	0.00828653	0.953931	0.019432	FDH228
72152	Bacteria;Cyanobacteria;Cyanobacteriia;Cyanobacteriales;Chroococcidiopsaceae;Chroococcidiopsis_SAG_2023	Bacteria;Planctomycetota;Phycisphaerae;Tepidisphaerales;Tepidisphaeraceae;Tepidisphaera	0.898802	0.448093	0.737396	0.0788342	FDH228
72235	Bacteria;Firmicutes;Clostridia;Clostridiales;Clostridiaceae;Clostridium_sensu_stricto_10	Bacteria;Planctomycetota;Phycisphaerae;Tepidisphaerales;Tepidisphaeraceae;Tepidisphaera	0.887671	0.420313	0.710299	0.0888237	FDH228
72395	Bacteria;Proteobacteria;Gammaproteobacteria;Burkholderiales;Oxalobacteraceae;Noviherbaspirillum	Bacteria;Planctomycetota;Phycisphaerae;Tepidisphaerales;Tepidisphaeraceae;Tepidisphaera	0.798116	0.132899	0.715601	0.0959684	FDH228
72468	Bacteria;Proteobacteria;Alphaproteobacteria;Acetobacterales;Acetobacteraceae;Roseomonas	Bacteria;Planctomycetota;Phycisphaerae;Tepidisphaerales;Tepidisphaeraceae;Tepidisphaera	1.13022	0.039364	0.959168	0.014158	FDH228
72541	Bacteria;Actinobacteriota;Actinobacteria;Pseudonocardiales;Pseudonocardiaceae;Lechevalieria	Bacteria;Planctomycetota;Phycisphaerae;Tepidisphaerales;Tepidisphaeraceae;Tepidisphaera	0.812809	0.0035915	0.949973	0.0234891	FDH228
73186	Bacteria;Actinobacteriota;Actinobacteria;Pseudonocardiales;Pseudonocardiaceae;Allokutzneria	Bacteria;Firmicutes;Clostridia;Clostridiales;Clostridiaceae;Sarcina	0.86264	0.000104261	0.989204	0.00815182	FDH228
73187	Bacteria;Actinobacteriota;Actinobacteria;Corynebacteriales;Nocardiaceae;Williamsia	Bacteria;Firmicutes;Clostridia;Clostridiales;Clostridiaceae;Sarcina	0.957032	5.03e-05	0.999183	0.000686495	FDH228
73188	Bacteria;Proteobacteria;Alphaproteobacteria;Rhizobiales;Methyloligellaceae;Methyloceanibacter	Bacteria;Firmicutes;Clostridia;Clostridiales;Clostridiaceae;Sarcina	0.957032	5.03e-05	0.999183	0.000686495	FDH228
73189	Bacteria;Firmicutes;Symbiobacteriia;Symbiobacteriales;Symbiobacteraceae;Symbiobacterium	Bacteria;Firmicutes;Clostridia;Clostridiales;Clostridiaceae;Sarcina	1.02496	3.08e-05	0.999766	0.0002104	FDH228
73191	Bacteria;Myxococcota;Polyangia;UASB-TL25;UASB-TL25;UASB-TL25	Bacteria;Firmicutes;Clostridia;Clostridiales;Clostridiaceae;Sarcina	1.04971	0.69273	0.797348	0.0571421	FDH228
73194	Bacteria;Bacteroidota;Bacteroidia;Cytophagales;Microscillaceae;Chryseolinea	Bacteria;Firmicutes;Clostridia;Clostridiales;Clostridiaceae;Sarcina	0.6596	0.00070116	0.862643	0.0788691	FDH228
73203	Bacteria;Firmicutes;Clostridia;Clostridiales;Clostridiaceae;Clostridium_sensu_stricto_12	Bacteria;Firmicutes;Clostridia;Clostridiales;Clostridiaceae;Sarcina	0.940851	5.68e-05	0.998385	0.00133278	FDH228
73249	Bacteria;Firmicutes;Clostridia;Clostridia;Hungateiclostridiaceae;Ruminiclostridium	Bacteria;Firmicutes;Clostridia;Clostridiales;Clostridiaceae;Sarcina	0.973984	0.858815	0.703617	0.087827	FDH228
73262	Bacteria;Proteobacteria;Alphaproteobacteria;Rhodobacterales;Rhodobacteraceae;Gemmobacter	Bacteria;Firmicutes;Clostridia;Clostridiales;Clostridiaceae;Sarcina	0.746891	0.000284577	0.946679	0.0346816	FDH228
73305	Bacteria;Actinobacteriota;Actinobacteria;Kineosporiales;Kineosporiaceae;Pseudokineococcus	Bacteria;Firmicutes;Clostridia;Clostridiales;Clostridiaceae;Sarcina	0.985792	0.926623	0.673917	0.098394	FDH228
73333	Bacteria;Firmicutes;Bacilli;Staphylococcales;Staphylococcaceae;Jeotgalicoccus	Bacteria;Firmicutes;Clostridia;Clostridiales;Clostridiaceae;Sarcina	0.884666	8.74e-05	0.992854	0.00553771	FDH228
73342	Bacteria;Myxococcota;Myxococcia;Myxococcales;Myxococcaceae;Myxococcus	Bacteria;Firmicutes;Clostridia;Clostridiales;Clostridiaceae;Sarcina	0.923521	6.47e-05	0.997175	0.00228812	FDH228
73343	Bacteria;Actinobacteriota;Actinobacteria;Pseudonocardiales;Pseudonocardiaceae;Actinomycetospora	Bacteria;Firmicutes;Clostridia;Clostridiales;Clostridiaceae;Sarcina	1.09139	0.470355	0.805009	0.0560762	FDH228
73347	Bacteria;Armatimonadota;Chthonomonadetes;Chthonomonadales;Chthonomonadaceae;Chthonomonas	Bacteria;Firmicutes;Clostridia;Clostridiales;Clostridiaceae;Sarcina	0.6596	0.00070116	0.862643	0.0788691	FDH228
73361	Bacteria;Proteobacteria;Alphaproteobacteria;Azospirillales;Azospirillaceae;Azospirillum	Bacteria;Firmicutes;Clostridia;Clostridiales;Clostridiaceae;Sarcina	0.811539	0.000159419	0.976257	0.0168292	FDH228
73518	Bacteria;Firmicutes;Bacilli;Paenibacillales;Paenibacillaceae;Cohnella	Bacteria;Firmicutes;Clostridia;Clostridiales;Clostridiaceae;Sarcina	0.904867	7.47e-05	0.995403	0.00364608	FDH228
73554	Bacteria;Actinobacteriota;Thermoleophilia;Solirubrobacterales;Solirubrobacteraceae;Conexibacter	Bacteria;Firmicutes;Clostridia;Clostridiales;Clostridiaceae;Sarcina	1.04405	0.774414	0.695174	0.0911093	FDH228
73558	Bacteria;Proteobacteria;Alphaproteobacteria;Rhizobiales;Xanthobacteraceae;Rhodoplanes	Bacteria;Firmicutes;Clostridia;Clostridiales;Clostridiaceae;Sarcina	0.746891	0.000284577	0.946679	0.0346816	FDH228
73621	Bacteria;Firmicutes;Limnochordia;Limnochordia;Limnochordia;Hydrogenispora	Bacteria;Firmicutes;Clostridia;Clostridiales;Clostridiaceae;Sarcina	1	NA	1	0	FDH228
73632	Bacteria;Actinobacteriota;Actinobacteria;Pseudonocardiales;Pseudonocardiaceae;Actinophytocola	Bacteria;Firmicutes;Clostridia;Clostridiales;Clostridiaceae;Sarcina	1.21842	0.0686137	0.85776	0.0480148	FDH228
73663	Bacteria;Myxococcota;Polyangia;Polyangiales;Polyangiaceae;Polyangium	Bacteria;Firmicutes;Clostridia;Clostridiales;Clostridiaceae;Sarcina	0.972208	4.5e-05	0.999671	0.000280883	FDH228
73666	Bacteria;Cyanobacteria;Cyanobacteriia;Cyanobacteriales;Chroococcidiopsaceae;Chroococcidiopsis_PCC_7203	Bacteria;Firmicutes;Clostridia;Clostridiales;Clostridiaceae;Sarcina	1.35732	3.68e-06	0.974977	0.0293068	FDH228
73741	Bacteria;Actinobacteriota;Actinobacteria;Corynebacteriales;Nocardiaceae;Williamsia	Bacteria;Actinobacteriota;Actinobacteria;Pseudonocardiales;Pseudonocardiaceae;Allokutzneria	1.10942	0.000144652	0.994311	0.00411709	FDH228
73742	Bacteria;Proteobacteria;Alphaproteobacteria;Rhizobiales;Methyloligellaceae;Methyloceanibacter	Bacteria;Actinobacteriota;Actinobacteria;Pseudonocardiales;Pseudonocardiaceae;Allokutzneria	1.10942	0.000144652	0.994311	0.00411709	FDH228
73743	Bacteria;Firmicutes;Symbiobacteriia;Symbiobacteriales;Symbiobacteraceae;Symbiobacterium	Bacteria;Actinobacteriota;Actinobacteria;Pseudonocardiales;Pseudonocardiaceae;Allokutzneria	1.18817	8.66e-05	0.985815	0.0109661	FDH228
73745	Bacteria;Myxococcota;Polyangia;UASB-TL25;UASB-TL25;UASB-TL25	Bacteria;Actinobacteriota;Actinobacteria;Pseudonocardiales;Pseudonocardiaceae;Allokutzneria	1.21686	0.147369	0.767774	0.0754909	FDH228
73748	Bacteria;Bacteroidota;Bacteroidia;Cytophagales;Microscillaceae;Chryseolinea	Bacteria;Actinobacteriota;Actinobacteria;Pseudonocardiales;Pseudonocardiaceae;Allokutzneria	0.76463	0.00221991	0.925957	0.0370074	FDH228
73757	Bacteria;Firmicutes;Clostridia;Clostridiales;Clostridiaceae;Clostridium_sensu_stricto_12	Bacteria;Actinobacteriota;Actinobacteria;Pseudonocardiales;Pseudonocardiaceae;Allokutzneria	1.09067	0.000164093	0.995923	0.00290204	FDH228
73803	Bacteria;Firmicutes;Clostridia;Clostridia;Hungateiclostridiaceae;Ruminiclostridium	Bacteria;Actinobacteriota;Actinobacteria;Pseudonocardiales;Pseudonocardiaceae;Allokutzneria	1.12907	0.380158	0.747519	0.0762758	FDH228
73816	Bacteria;Proteobacteria;Alphaproteobacteria;Rhodobacterales;Rhodobacteraceae;Gemmobacter	Bacteria;Actinobacteriota;Actinobacteria;Pseudonocardiales;Pseudonocardiaceae;Allokutzneria	0.86582	0.000877674	0.98347	0.00933858	FDH228
73887	Bacteria;Firmicutes;Bacilli;Staphylococcales;Staphylococcaceae;Jeotgalicoccus	Bacteria;Actinobacteriota;Actinobacteria;Pseudonocardiales;Pseudonocardiaceae;Allokutzneria	1.02553	0.000257679	0.999621	0.000253572	FDH228
73896	Bacteria;Myxococcota;Myxococcia;Myxococcales;Myxococcaceae;Myxococcus	Bacteria;Actinobacteriota;Actinobacteria;Pseudonocardiales;Pseudonocardiaceae;Allokutzneria	1.07058	0.000188165	0.99741	0.00181013	FDH228
73897	Bacteria;Actinobacteriota;Actinobacteria;Pseudonocardiales;Pseudonocardiaceae;Actinomycetospora	Bacteria;Actinobacteriota;Actinobacteria;Pseudonocardiales;Pseudonocardiaceae;Allokutzneria	1.26518	0.0860087	0.768698	0.0793033	FDH228
73901	Bacteria;Armatimonadota;Chthonomonadetes;Chthonomonadales;Chthonomonadaceae;Chthonomonas	Bacteria;Actinobacteriota;Actinobacteria;Pseudonocardiales;Pseudonocardiaceae;Allokutzneria	0.76463	0.00221991	0.925957	0.0370074	FDH228
73907	Bacteria;Proteobacteria;Gammaproteobacteria;Burkholderiales;Rhodocyclaceae;Azoarcus	Bacteria;Actinobacteriota;Actinobacteria;Pseudonocardiales;Pseudonocardiaceae;Allokutzneria	0.698941	0.00467683	0.833906	0.0766695	FDH228
73915	Bacteria;Proteobacteria;Alphaproteobacteria;Azospirillales;Azospirillaceae;Azospirillum	Bacteria;Actinobacteriota;Actinobacteria;Pseudonocardiales;Pseudonocardiaceae;Allokutzneria	0.940762	0.00048141	0.99744	0.00157236	FDH228
74072	Bacteria;Firmicutes;Bacilli;Paenibacillales;Paenibacillaceae;Cohnella	Bacteria;Actinobacteriota;Actinobacteria;Pseudonocardiales;Pseudonocardiaceae;Allokutzneria	1.04895	0.000218528	0.998687	0.000899149	FDH228
74112	Bacteria;Proteobacteria;Alphaproteobacteria;Rhizobiales;Xanthobacteraceae;Rhodoplanes	Bacteria;Actinobacteriota;Actinobacteria;Pseudonocardiales;Pseudonocardiaceae;Allokutzneria	0.86582	0.000877674	0.98347	0.00933858	FDH228
74175	Bacteria;Firmicutes;Limnochordia;Limnochordia;Limnochordia;Hydrogenispora	Bacteria;Actinobacteriota;Actinobacteria;Pseudonocardiales;Pseudonocardiaceae;Allokutzneria	1.15923	0.000104261	0.989204	0.00815182	FDH228
74186	Bacteria;Actinobacteriota;Actinobacteria;Pseudonocardiales;Pseudonocardiaceae;Actinophytocola	Bacteria;Actinobacteriota;Actinobacteria;Pseudonocardiales;Pseudonocardiaceae;Allokutzneria	1.41243	0.00260396	0.869924	0.0639857	FDH228
74217	Bacteria;Myxococcota;Polyangia;Polyangiales;Polyangiaceae;Polyangium	Bacteria;Actinobacteriota;Actinobacteria;Pseudonocardiales;Pseudonocardiaceae;Allokutzneria	1.12702	0.000128701	0.992631	0.00541486	FDH228
74220	Bacteria;Cyanobacteria;Cyanobacteriia;Cyanobacteriales;Chroococcidiopsaceae;Chroococcidiopsis_PCC_7203	Bacteria;Actinobacteriota;Actinobacteria;Pseudonocardiales;Pseudonocardiaceae;Allokutzneria	1.57345	9.31e-06	0.93244	0.0670819	FDH228
74295	Bacteria;Proteobacteria;Alphaproteobacteria;Rhizobiales;Methyloligellaceae;Methyloceanibacter	Bacteria;Actinobacteriota;Actinobacteria;Corynebacteriales;Nocardiaceae;Williamsia	1	NA	1	0	FDH228
74296	Bacteria;Firmicutes;Symbiobacteriia;Symbiobacteriales;Symbiobacteraceae;Symbiobacterium	Bacteria;Actinobacteriota;Actinobacteria;Corynebacteriales;Nocardiaceae;Williamsia	1.07098	4.2e-05	0.998075	0.00165628	FDH228
74298	Bacteria;Myxococcota;Polyangia;UASB-TL25;UASB-TL25;UASB-TL25	Bacteria;Actinobacteriota;Actinobacteria;Corynebacteriales;Nocardiaceae;Williamsia	1.09684	0.461378	0.790869	0.060714	FDH228
74301	Bacteria;Bacteroidota;Bacteroidia;Cytophagales;Microscillaceae;Chryseolinea	Bacteria;Actinobacteriota;Actinobacteria;Corynebacteriales;Nocardiaceae;Williamsia	0.689214	0.000993844	0.881726	0.0652382	FDH228
74310	Bacteria;Firmicutes;Clostridia;Clostridiales;Clostridiaceae;Clostridium_sensu_stricto_12	Bacteria;Actinobacteriota;Actinobacteria;Corynebacteriales;Nocardiaceae;Williamsia	0.983092	7.81e-05	0.999865	0.000106328	FDH228
74356	Bacteria;Firmicutes;Clostridia;Clostridia;Hungateiclostridiaceae;Ruminiclostridium	Bacteria;Actinobacteriota;Actinobacteria;Corynebacteriales;Nocardiaceae;Williamsia	1.01771	0.903449	0.7171	0.0830207	FDH228
74369	Bacteria;Proteobacteria;Alphaproteobacteria;Rhodobacterales;Rhodobacteraceae;Gemmobacter	Bacteria;Actinobacteriota;Actinobacteria;Corynebacteriales;Nocardiaceae;Williamsia	0.780424	0.000399726	0.95879	0.025726	FDH228
74440	Bacteria;Firmicutes;Bacilli;Staphylococcales;Staphylococcaceae;Jeotgalicoccus	Bacteria;Actinobacteriota;Actinobacteria;Corynebacteriales;Nocardiaceae;Williamsia	0.924385	0.000121039	0.996863	0.00232941	FDH228
74449	Bacteria;Myxococcota;Myxococcia;Myxococcales;Myxococcaceae;Myxococcus	Bacteria;Actinobacteriota;Actinobacteria;Corynebacteriales;Nocardiaceae;Williamsia	0.964985	8.92e-05	0.999396	0.000468628	FDH228
74450	Bacteria;Actinobacteriota;Actinobacteria;Pseudonocardiales;Pseudonocardiaceae;Actinomycetospora	Bacteria;Actinobacteriota;Actinobacteria;Corynebacteriales;Nocardiaceae;Williamsia	1.1404	0.292742	0.796663	0.0610572	FDH228
74454	Bacteria;Armatimonadota;Chthonomonadetes;Chthonomonadales;Chthonomonadaceae;Chthonomonas	Bacteria;Actinobacteriota;Actinobacteria;Corynebacteriales;Nocardiaceae;Williamsia	0.689214	0.000993844	0.881726	0.0652382	FDH228
74468	Bacteria;Proteobacteria;Alphaproteobacteria;Azospirillales;Azospirillaceae;Azospirillum	Bacteria;Actinobacteriota;Actinobacteria;Corynebacteriales;Nocardiaceae;Williamsia	0.847974	0.000222388	0.984181	0.0107539	FDH228
74625	Bacteria;Firmicutes;Bacilli;Paenibacillales;Paenibacillaceae;Cohnella	Bacteria;Actinobacteriota;Actinobacteria;Corynebacteriales;Nocardiaceae;Williamsia	0.945492	0.000103129	0.99846	0.00117035	FDH228
74661	Bacteria;Actinobacteriota;Thermoleophilia;Solirubrobacterales;Solirubrobacteraceae;Conexibacter	Bacteria;Actinobacteriota;Actinobacteria;Corynebacteriales;Nocardiaceae;Williamsia	1.09092	0.56566	0.692961	0.0933139	FDH228
74665	Bacteria;Proteobacteria;Alphaproteobacteria;Rhizobiales;Xanthobacteraceae;Rhodoplanes	Bacteria;Actinobacteriota;Actinobacteria;Corynebacteriales;Nocardiaceae;Williamsia	0.780424	0.000399726	0.95879	0.025726	FDH228
74728	Bacteria;Firmicutes;Limnochordia;Limnochordia;Limnochordia;Hydrogenispora	Bacteria;Actinobacteriota;Actinobacteria;Corynebacteriales;Nocardiaceae;Williamsia	1.0449	5.03e-05	0.999183	0.000686495	FDH228
74739	Bacteria;Actinobacteriota;Actinobacteria;Pseudonocardiales;Pseudonocardiaceae;Actinophytocola	Bacteria;Actinobacteriota;Actinobacteria;Corynebacteriales;Nocardiaceae;Williamsia	1.27312	0.0272765	0.862957	0.0512403	FDH228
74770	Bacteria;Myxococcota;Polyangia;Polyangiales;Polyangiaceae;Polyangium	Bacteria;Actinobacteriota;Actinobacteria;Corynebacteriales;Nocardiaceae;Williamsia	1.01586	6.17e-05	0.999891	8.92e-05	FDH228
74773	Bacteria;Cyanobacteria;Cyanobacteriia;Cyanobacteriales;Chroococcidiopsaceae;Chroococcidiopsis_PCC_7203	Bacteria;Actinobacteriota;Actinobacteria;Corynebacteriales;Nocardiaceae;Williamsia	1.41826	4.86e-06	0.965273	0.0387401	FDH228
74848	Bacteria;Firmicutes;Symbiobacteriia;Symbiobacteriales;Symbiobacteraceae;Symbiobacterium	Bacteria;Proteobacteria;Alphaproteobacteria;Rhizobiales;Methyloligellaceae;Methyloceanibacter	1.07098	4.2e-05	0.998075	0.00165628	FDH228
74850	Bacteria;Myxococcota;Polyangia;UASB-TL25;UASB-TL25;UASB-TL25	Bacteria;Proteobacteria;Alphaproteobacteria;Rhizobiales;Methyloligellaceae;Methyloceanibacter	1.09684	0.461378	0.790869	0.060714	FDH228
74853	Bacteria;Bacteroidota;Bacteroidia;Cytophagales;Microscillaceae;Chryseolinea	Bacteria;Proteobacteria;Alphaproteobacteria;Rhizobiales;Methyloligellaceae;Methyloceanibacter	0.689214	0.000993844	0.881726	0.0652382	FDH228
74862	Bacteria;Firmicutes;Clostridia;Clostridiales;Clostridiaceae;Clostridium_sensu_stricto_12	Bacteria;Proteobacteria;Alphaproteobacteria;Rhizobiales;Methyloligellaceae;Methyloceanibacter	0.983092	7.81e-05	0.999865	0.000106328	FDH228
74908	Bacteria;Firmicutes;Clostridia;Clostridia;Hungateiclostridiaceae;Ruminiclostridium	Bacteria;Proteobacteria;Alphaproteobacteria;Rhizobiales;Methyloligellaceae;Methyloceanibacter	1.01771	0.903449	0.7171	0.0830207	FDH228
74921	Bacteria;Proteobacteria;Alphaproteobacteria;Rhodobacterales;Rhodobacteraceae;Gemmobacter	Bacteria;Proteobacteria;Alphaproteobacteria;Rhizobiales;Methyloligellaceae;Methyloceanibacter	0.780424	0.000399726	0.95879	0.025726	FDH228
74992	Bacteria;Firmicutes;Bacilli;Staphylococcales;Staphylococcaceae;Jeotgalicoccus	Bacteria;Proteobacteria;Alphaproteobacteria;Rhizobiales;Methyloligellaceae;Methyloceanibacter	0.924385	0.000121039	0.996863	0.00232941	FDH228
75001	Bacteria;Myxococcota;Myxococcia;Myxococcales;Myxococcaceae;Myxococcus	Bacteria;Proteobacteria;Alphaproteobacteria;Rhizobiales;Methyloligellaceae;Methyloceanibacter	0.964985	8.92e-05	0.999396	0.000468628	FDH228
75002	Bacteria;Actinobacteriota;Actinobacteria;Pseudonocardiales;Pseudonocardiaceae;Actinomycetospora	Bacteria;Proteobacteria;Alphaproteobacteria;Rhizobiales;Methyloligellaceae;Methyloceanibacter	1.1404	0.292742	0.796663	0.0610572	FDH228
75006	Bacteria;Armatimonadota;Chthonomonadetes;Chthonomonadales;Chthonomonadaceae;Chthonomonas	Bacteria;Proteobacteria;Alphaproteobacteria;Rhizobiales;Methyloligellaceae;Methyloceanibacter	0.689214	0.000993844	0.881726	0.0652382	FDH228
75020	Bacteria;Proteobacteria;Alphaproteobacteria;Azospirillales;Azospirillaceae;Azospirillum	Bacteria;Proteobacteria;Alphaproteobacteria;Rhizobiales;Methyloligellaceae;Methyloceanibacter	0.847974	0.000222388	0.984181	0.0107539	FDH228
75177	Bacteria;Firmicutes;Bacilli;Paenibacillales;Paenibacillaceae;Cohnella	Bacteria;Proteobacteria;Alphaproteobacteria;Rhizobiales;Methyloligellaceae;Methyloceanibacter	0.945492	0.000103129	0.99846	0.00117035	FDH228
75213	Bacteria;Actinobacteriota;Thermoleophilia;Solirubrobacterales;Solirubrobacteraceae;Conexibacter	Bacteria;Proteobacteria;Alphaproteobacteria;Rhizobiales;Methyloligellaceae;Methyloceanibacter	1.09092	0.56566	0.692961	0.0933139	FDH228
75217	Bacteria;Proteobacteria;Alphaproteobacteria;Rhizobiales;Xanthobacteraceae;Rhodoplanes	Bacteria;Proteobacteria;Alphaproteobacteria;Rhizobiales;Methyloligellaceae;Methyloceanibacter	0.780424	0.000399726	0.95879	0.025726	FDH228
75280	Bacteria;Firmicutes;Limnochordia;Limnochordia;Limnochordia;Hydrogenispora	Bacteria;Proteobacteria;Alphaproteobacteria;Rhizobiales;Methyloligellaceae;Methyloceanibacter	1.0449	5.03e-05	0.999183	0.000686495	FDH228
75291	Bacteria;Actinobacteriota;Actinobacteria;Pseudonocardiales;Pseudonocardiaceae;Actinophytocola	Bacteria;Proteobacteria;Alphaproteobacteria;Rhizobiales;Methyloligellaceae;Methyloceanibacter	1.27312	0.0272765	0.862957	0.0512403	FDH228
75322	Bacteria;Myxococcota;Polyangia;Polyangiales;Polyangiaceae;Polyangium	Bacteria;Proteobacteria;Alphaproteobacteria;Rhizobiales;Methyloligellaceae;Methyloceanibacter	1.01586	6.17e-05	0.999891	8.92e-05	FDH228
75325	Bacteria;Cyanobacteria;Cyanobacteriia;Cyanobacteriales;Chroococcidiopsaceae;Chroococcidiopsis_PCC_7203	Bacteria;Proteobacteria;Alphaproteobacteria;Rhizobiales;Methyloligellaceae;Methyloceanibacter	1.41826	4.86e-06	0.965273	0.0387401	FDH228
75401	Bacteria;Myxococcota;Polyangia;UASB-TL25;UASB-TL25;UASB-TL25	Bacteria;Firmicutes;Symbiobacteriia;Symbiobacteriales;Symbiobacteraceae;Symbiobacterium	1.02415	0.844482	0.800287	0.0557805	FDH228
75404	Bacteria;Bacteroidota;Bacteroidia;Cytophagales;Microscillaceae;Chryseolinea	Bacteria;Firmicutes;Symbiobacteriia;Symbiobacteriales;Symbiobacteraceae;Symbiobacterium	0.643538	0.000574968	0.851946	0.0869128	FDH228
75413	Bacteria;Firmicutes;Clostridia;Clostridiales;Clostridiaceae;Clostridium_sensu_stricto_12	Bacteria;Firmicutes;Symbiobacteriia;Symbiobacteriales;Symbiobacteraceae;Symbiobacterium	0.91794	4.74e-05	0.996924	0.00260072	FDH228
75459	Bacteria;Firmicutes;Clostridia;Clostridia;Hungateiclostridiaceae;Ruminiclostridium	Bacteria;Firmicutes;Symbiobacteriia;Symbiobacteriales;Symbiobacteraceae;Symbiobacterium	0.950267	0.734248	0.695988	0.0910034	FDH228
75472	Bacteria;Proteobacteria;Alphaproteobacteria;Rhodobacterales;Rhodobacteraceae;Gemmobacter	Bacteria;Firmicutes;Symbiobacteriia;Symbiobacteriales;Symbiobacteraceae;Symbiobacterium	0.728703	0.000234653	0.939598	0.0401881	FDH228
75515	Bacteria;Actinobacteriota;Actinobacteria;Kineosporiales;Kineosporiaceae;Pseudokineococcus	Bacteria;Firmicutes;Symbiobacteriia;Symbiobacteriales;Symbiobacteraceae;Symbiobacterium	0.961787	0.801472	0.676216	0.0978758	FDH228
75543	Bacteria;Firmicutes;Bacilli;Staphylococcales;Staphylococcaceae;Jeotgalicoccus	Bacteria;Firmicutes;Symbiobacteriia;Symbiobacteriales;Symbiobacteraceae;Symbiobacterium	0.863123	7.27e-05	0.990048	0.00789765	FDH228
75552	Bacteria;Myxococcota;Myxococcia;Myxococcales;Myxococcaceae;Myxococcus	Bacteria;Firmicutes;Symbiobacteriia;Symbiobacteriales;Symbiobacteraceae;Symbiobacterium	0.901033	5.39e-05	0.995319	0.00388321	FDH228
75553	Bacteria;Actinobacteriota;Actinobacteria;Pseudonocardiales;Pseudonocardiaceae;Actinomycetospora	Bacteria;Firmicutes;Symbiobacteriia;Symbiobacteriales;Symbiobacteraceae;Symbiobacterium	1.06482	0.599043	0.808949	0.0539378	FDH228
75557	Bacteria;Armatimonadota;Chthonomonadetes;Chthonomonadales;Chthonomonadaceae;Chthonomonas	Bacteria;Firmicutes;Symbiobacteriia;Symbiobacteriales;Symbiobacteraceae;Symbiobacterium	0.643538	0.000574968	0.851946	0.0869128	FDH228
75571	Bacteria;Proteobacteria;Alphaproteobacteria;Azospirillales;Azospirillaceae;Azospirillum	Bacteria;Firmicutes;Symbiobacteriia;Symbiobacteriales;Symbiobacteraceae;Symbiobacterium	0.791777	0.000131989	0.971378	0.0207626	FDH228
75728	Bacteria;Firmicutes;Bacilli;Paenibacillales;Paenibacillaceae;Cohnella	Bacteria;Firmicutes;Symbiobacteriia;Symbiobacteriales;Symbiobacteraceae;Symbiobacterium	0.882832	6.22e-05	0.993103	0.00560279	FDH228
75764	Bacteria;Actinobacteriota;Thermoleophilia;Solirubrobacterales;Solirubrobacteraceae;Conexibacter	Bacteria;Firmicutes;Symbiobacteriia;Symbiobacteriales;Symbiobacteraceae;Symbiobacterium	1.01862	0.902145	0.695892	0.0904772	FDH228
75768	Bacteria;Proteobacteria;Alphaproteobacteria;Rhizobiales;Xanthobacteraceae;Rhodoplanes	Bacteria;Firmicutes;Symbiobacteriia;Symbiobacteriales;Symbiobacteraceae;Symbiobacterium	0.728703	0.000234653	0.939598	0.0401881	FDH228
75831	Bacteria;Firmicutes;Limnochordia;Limnochordia;Limnochordia;Hydrogenispora	Bacteria;Firmicutes;Symbiobacteriia;Symbiobacteriales;Symbiobacteraceae;Symbiobacterium	0.975649	3.08e-05	0.999766	0.0002104	FDH228
75842	Bacteria;Actinobacteriota;Actinobacteria;Pseudonocardiales;Pseudonocardiaceae;Actinophytocola	Bacteria;Firmicutes;Symbiobacteriia;Symbiobacteriales;Symbiobacteraceae;Symbiobacterium	1.18875	0.110472	0.854412	0.0467381	FDH228
75873	Bacteria;Myxococcota;Polyangia;Polyangiales;Polyangiaceae;Polyangium	Bacteria;Firmicutes;Symbiobacteriia;Symbiobacteriales;Symbiobacteraceae;Symbiobacterium	0.948534	3.76e-05	0.998882	0.000977213	FDH228
75876	Bacteria;Cyanobacteria;Cyanobacteriia;Cyanobacteriales;Chroococcidiopsaceae;Chroococcidiopsis_PCC_7203	Bacteria;Firmicutes;Symbiobacteriia;Symbiobacteriales;Symbiobacteraceae;Symbiobacterium	1.32427	3.14e-06	0.979532	0.0246314	FDH228
75956	Bacteria;Actinobacteriota;Actinobacteria;Micrococcales;Cellulomonadaceae;Cellulomonas	Bacteria;Proteobacteria;Gammaproteobacteria;Burkholderiales;Neisseriaceae;Neisseria	0.89514	0.0207883	0.974574	0.00950003	FDH228
75972	Bacteria;Proteobacteria;Alphaproteobacteria;Sphingomonadales;Sphingomonadaceae;Sandaracinobacter	Bacteria;Proteobacteria;Gammaproteobacteria;Burkholderiales;Neisseriaceae;Neisseria	0.91993	0.55978	0.726135	0.0815624	FDH228
76023	Bacteria;Cyanobacteria;Cyanobacteriia;Cyanobacteriales;Chroococcidiopsaceae;Chroococcidiopsis_SAG_2023	Bacteria;Proteobacteria;Gammaproteobacteria;Burkholderiales;Neisseriaceae;Neisseria	0.858092	0.0380086	0.937023	0.0220912	FDH228
76052	Bacteria;Proteobacteria;Gammaproteobacteria;Pseudomonadales;Moraxellaceae;Enhydrobacter	Bacteria;Proteobacteria;Gammaproteobacteria;Burkholderiales;Neisseriaceae;Neisseria	0.872535	0.326444	0.746738	0.0774884	FDH228
76065	Bacteria;Actinobacteriota;Actinobacteria;Kineosporiales;Kineosporiaceae;Pseudokineococcus	Bacteria;Proteobacteria;Gammaproteobacteria;Burkholderiales;Neisseriaceae;Neisseria	0.730992	0.000455566	0.931332	0.0419162	FDH228
76103	Bacteria;Actinobacteriota;Actinobacteria;Pseudonocardiales;Pseudonocardiaceae;Actinomycetospora	Bacteria;Proteobacteria;Gammaproteobacteria;Burkholderiales;Neisseriaceae;Neisseria	0.809299	0.0605815	0.847269	0.0524955	FDH228
76266	Bacteria;Proteobacteria;Gammaproteobacteria;Burkholderiales;Oxalobacteraceae;Noviherbaspirillum	Bacteria;Proteobacteria;Gammaproteobacteria;Burkholderiales;Neisseriaceae;Neisseria	0.761967	0.000432273	0.949346	0.031238	FDH228
76339	Bacteria;Proteobacteria;Alphaproteobacteria;Acetobacterales;Acetobacteraceae;Roseomonas	Bacteria;Proteobacteria;Gammaproteobacteria;Burkholderiales;Neisseriaceae;Neisseria	1.07902	0.545997	0.788079	0.0609085	FDH228
76363	Bacteria;Actinobacteriota;Actinobacteria;Pseudonocardiales;Pseudonocardiaceae;Saccharothrix	Bacteria;Proteobacteria;Gammaproteobacteria;Burkholderiales;Neisseriaceae;Neisseria	0.845044	0.180858	0.798004	0.063379	FDH228
76412	Bacteria;Actinobacteriota;Actinobacteria;Pseudonocardiales;Pseudonocardiaceae;Lechevalieria	Bacteria;Proteobacteria;Gammaproteobacteria;Burkholderiales;Neisseriaceae;Neisseria	0.775994	0.0522179	0.795594	0.0729467	FDH228
76512	Bacteria;Firmicutes;Clostridia;Clostridiales;Clostridiaceae;Clostridium_sensu_stricto_12	Bacteria;Myxococcota;Polyangia;UASB-TL25;UASB-TL25;UASB-TL25	0.896292	0.387845	0.787881	0.0625115	FDH228
76513	Bacteria;Planctomycetota;Phycisphaerae;CCM11a;CCM11a;CCM11a	Bacteria;Myxococcota;Polyangia;UASB-TL25;UASB-TL25;UASB-TL25	1.38803	0.0230513	0.760393	0.0946053	FDH228
76582	Bacteria;Cyanobacteria;Cyanobacteriia;Oxyphotobacteria_Incertae_Sedis;Unknown_Family;Pseudanabaena_NgrPSln22	Bacteria;Myxococcota;Polyangia;UASB-TL25;UASB-TL25;UASB-TL25	0.839427	0.0241689	0.932144	0.0251821	FDH228
76642	Bacteria;Firmicutes;Bacilli;Staphylococcales;Staphylococcaceae;Jeotgalicoccus	Bacteria;Myxococcota;Polyangia;UASB-TL25;UASB-TL25;UASB-TL25	0.842768	0.197012	0.77454	0.0710318	FDH228
76651	Bacteria;Myxococcota;Myxococcia;Myxococcales;Myxococcaceae;Myxococcus	Bacteria;Myxococcota;Polyangia;UASB-TL25;UASB-TL25;UASB-TL25	0.879783	0.318372	0.784291	0.064743	FDH228
76670	Bacteria;Proteobacteria;Alphaproteobacteria;Azospirillales;Azospirillaceae;Azospirillum	Bacteria;Myxococcota;Polyangia;UASB-TL25;UASB-TL25;UASB-TL25	0.773104	0.0730687	0.747631	0.0888531	FDH228
76827	Bacteria;Firmicutes;Bacilli;Paenibacillales;Paenibacillaceae;Cohnella	Bacteria;Myxococcota;Polyangia;UASB-TL25;UASB-TL25;UASB-TL25	0.862012	0.254343	0.779927	0.0675278	FDH228
76930	Bacteria;Firmicutes;Limnochordia;Limnochordia;Limnochordia;Hydrogenispora	Bacteria;Myxococcota;Polyangia;UASB-TL25;UASB-TL25;UASB-TL25	0.95264	0.69273	0.797348	0.0571421	FDH228
76972	Bacteria;Myxococcota;Polyangia;Polyangiales;Polyangiaceae;Polyangium	Bacteria;Myxococcota;Polyangia;UASB-TL25;UASB-TL25;UASB-TL25	0.926165	0.537568	0.793384	0.0592618	FDH228
76975	Bacteria;Cyanobacteria;Cyanobacteriia;Cyanobacteriales;Chroococcidiopsaceae;Chroococcidiopsis_PCC_7203	Bacteria;Myxococcota;Polyangia;UASB-TL25;UASB-TL25;UASB-TL25	1.29304	0.0427764	0.809625	0.0690188	FDH228
77161	Bacteria;Actinobacteriota;Actinobacteria;Micrococcales;Microbacteriaceae;Curtobacterium	Bacteria;Myxococcota;Polyangia;Nannocystales;Nannocystaceae;Pseudenhygromyxa	1.39242	0.000250491	0.932752	0.0442865	FDH228
77539	Bacteria;Firmicutes;Bacilli;Thermoactinomycetales;Thermoactinomycetaceae;Planifilum	Bacteria;Myxococcota;Polyangia;Nannocystales;Nannocystaceae;Pseudenhygromyxa	1.22641	0.154004	0.739686	0.0855148	FDH228
77604	Bacteria;Chloroflexi;Chloroflexia;Chloroflexales;Chloroflexaceae;FFCH7168	Bacteria;Firmicutes;Bacilli;Aneurinibacillales;Aneurinibacillaceae;Aneurinibacillus	1.07081	0.00634775	0.993614	0.00277086	FDH228
77658	Bacteria;Firmicutes;Bacilli;Bacillales;Planococcaceae;Savagea	Bacteria;Firmicutes;Bacilli;Aneurinibacillales;Aneurinibacillaceae;Aneurinibacillus	1.26387	0.00183634	0.946714	0.0272697	FDH228
77659	Bacteria;Proteobacteria;Gammaproteobacteria;Burkholderiales;Rhodocyclaceae;Thauera	Bacteria;Firmicutes;Bacilli;Aneurinibacillales;Aneurinibacillaceae;Aneurinibacillus	1.12991	0.00425403	0.981916	0.00828257	FDH228
77662	Bacteria;Cyanobacteria;Cyanobacteriia;Oxyphotobacteria_Incertae_Sedis;Unknown_Family;Leptolyngbya_ANT.L52.2	Bacteria;Firmicutes;Bacilli;Aneurinibacillales;Aneurinibacillaceae;Aneurinibacillus	1.43589	0.000685346	0.898167	0.0588142	FDH228
77663	Bacteria;Bacteroidota;Bacteroidia;Bacteroidales;Prevotellaceae;Prevotella	Bacteria;Firmicutes;Bacilli;Aneurinibacillales;Aneurinibacillaceae;Aneurinibacillus	0.913029	0.0217744	0.982551	0.00646758	FDH228
77671	Bacteria;Bacteroidota;Bacteroidia;Cytophagales;Amoebophilaceae;Candidatus_Amoebophilus	Bacteria;Firmicutes;Bacilli;Aneurinibacillales;Aneurinibacillaceae;Aneurinibacillus	1.1805	0.0030685	0.969496	0.0145962	FDH228
77676	Bacteria;Firmicutes;Clostridia;Lachnospirales;Lachnospiraceae;Blautia	Bacteria;Firmicutes;Bacilli;Aneurinibacillales;Aneurinibacillaceae;Aneurinibacillus	1.12991	0.00425403	0.981916	0.00828257	FDH228
77678	Bacteria;Proteobacteria;Gammaproteobacteria;Pseudomonadales;Moraxellaceae;Psychrobacter	Bacteria;Firmicutes;Bacilli;Aneurinibacillales;Aneurinibacillaceae;Aneurinibacillus	1.61058	0.00027159	0.852508	0.0943688	FDH228
77679	Bacteria;Firmicutes;Bacilli;Thermoactinomycetales;Thermoactinomycetaceae;Risungbinella	Bacteria;Firmicutes;Bacilli;Aneurinibacillales;Aneurinibacillaceae;Aneurinibacillus	1.38741	0.00089717	0.911663	0.0494189	FDH228
77695	Bacteria;Bacteroidota;Bacteroidia;Cytophagales;Hymenobacteraceae;Nibribacter	Bacteria;Firmicutes;Bacilli;Aneurinibacillales;Aneurinibacillaceae;Aneurinibacillus	1.07081	0.00634775	0.993614	0.00277086	FDH228
77704	Bacteria;Verrucomicrobiota;Verrucomicrobiae;S-BQ2-57_soil_group;S-BQ2-57_soil_group;S-BQ2-57_soil_group	Bacteria;Firmicutes;Bacilli;Aneurinibacillales;Aneurinibacillaceae;Aneurinibacillus	1.56664	0.000340734	0.863496	0.0852624	FDH228
77739	Bacteria;Chloroflexi;Anaerolineae;SJA-15;SJA-15;SJA-15	Bacteria;Firmicutes;Bacilli;Aneurinibacillales;Aneurinibacillaceae;Aneurinibacillus	1	NA	1	0	FDH228
77980	Bacteria;Actinobacteriota;Actinobacteria;Micrococcales;Promicromonosporaceae;Promicromonospora	Bacteria;Firmicutes;Bacilli;Aneurinibacillales;Aneurinibacillaceae;Aneurinibacillus	1	NA	1	0	FDH228
78153	Bacteria;Firmicutes;Clostridia;Clostridiales;Clostridiaceae;Clostridium_sensu_stricto_12	Bacteria;Bacteroidota;Bacteroidia;Cytophagales;Microscillaceae;Chryseolinea	1.4264	0.00113626	0.889114	0.0602012	FDH228
78199	Bacteria;Firmicutes;Clostridia;Clostridia;Hungateiclostridiaceae;Ruminiclostridium	Bacteria;Bacteroidota;Bacteroidia;Cytophagales;Microscillaceae;Chryseolinea	1.47663	0.00591106	0.787139	0.0965897	FDH228
78212	Bacteria;Proteobacteria;Alphaproteobacteria;Rhodobacterales;Rhodobacteraceae;Gemmobacter	Bacteria;Bacteroidota;Bacteroidia;Cytophagales;Microscillaceae;Chryseolinea	1.13234	0.00654296	0.978646	0.00924789	FDH228
78283	Bacteria;Firmicutes;Bacilli;Staphylococcales;Staphylococcaceae;Jeotgalicoccus	Bacteria;Bacteroidota;Bacteroidia;Cytophagales;Microscillaceae;Chryseolinea	1.34122	0.00183088	0.915448	0.0433026	FDH228
78292	Bacteria;Myxococcota;Myxococcia;Myxococcales;Myxococcaceae;Myxococcus	Bacteria;Bacteroidota;Bacteroidia;Cytophagales;Microscillaceae;Chryseolinea	1.40012	0.00131367	0.897135	0.0548812	FDH228
78297	Bacteria;Armatimonadota;Chthonomonadetes;Chthonomonadales;Chthonomonadaceae;Chthonomonas	Bacteria;Bacteroidota;Bacteroidia;Cytophagales;Microscillaceae;Chryseolinea	1	NA	1	0	FDH228
78303	Bacteria;Proteobacteria;Gammaproteobacteria;Burkholderiales;Rhodocyclaceae;Azoarcus	Bacteria;Bacteroidota;Bacteroidia;Cytophagales;Microscillaceae;Chryseolinea	0.91409	0.0344659	0.979355	0.00722966	FDH228
78311	Bacteria;Proteobacteria;Alphaproteobacteria;Azospirillales;Azospirillaceae;Azospirillum	Bacteria;Bacteroidota;Bacteroidia;Cytophagales;Microscillaceae;Chryseolinea	1.23035	0.00352136	0.950237	0.0234237	FDH228
78468	Bacteria;Firmicutes;Bacilli;Paenibacillales;Paenibacillaceae;Cohnella	Bacteria;Bacteroidota;Bacteroidia;Cytophagales;Microscillaceae;Chryseolinea	1.37184	0.00153881	0.905878	0.0492554	FDH228
78505	Bacteria;Firmicutes;Bacilli;Bacillales;Bacillaceae;Terribacillus	Bacteria;Bacteroidota;Bacteroidia;Cytophagales;Microscillaceae;Chryseolinea	1.34301	0.0493185	0.7294	0.0999837	FDH228
78508	Bacteria;Proteobacteria;Alphaproteobacteria;Rhizobiales;Xanthobacteraceae;Rhodoplanes	Bacteria;Bacteroidota;Bacteroidia;Cytophagales;Microscillaceae;Chryseolinea	1.13234	0.00654296	0.978646	0.00924789	FDH228
78571	Bacteria;Firmicutes;Limnochordia;Limnochordia;Limnochordia;Hydrogenispora	Bacteria;Bacteroidota;Bacteroidia;Cytophagales;Microscillaceae;Chryseolinea	1.51607	0.00070116	0.862643	0.0788691	FDH228
78613	Bacteria;Myxococcota;Polyangia;Polyangiales;Polyangiaceae;Polyangium	Bacteria;Bacteroidota;Bacteroidia;Cytophagales;Microscillaceae;Chryseolinea	1.47394	0.000877674	0.874893	0.0700148	FDH228
79251	Bacteria;Proteobacteria;Alphaproteobacteria;Sphingomonadales;Sphingomonadaceae;Sandaracinobacter	Bacteria;Actinobacteriota;Actinobacteria;Micrococcales;Cellulomonadaceae;Cellulomonas	1.02769	0.849204	0.721442	0.0816303	FDH228
79302	Bacteria;Cyanobacteria;Cyanobacteriia;Cyanobacteriales;Chroococcidiopsaceae;Chroococcidiopsis_SAG_2023	Bacteria;Actinobacteriota;Actinobacteria;Micrococcales;Cellulomonadaceae;Cellulomonas	0.958612	0.112483	0.991273	0.00263788	FDH228
79331	Bacteria;Proteobacteria;Gammaproteobacteria;Pseudomonadales;Moraxellaceae;Enhydrobacter	Bacteria;Actinobacteriota;Actinobacteria;Micrococcales;Cellulomonadaceae;Cellulomonas	0.974746	0.846782	0.763554	0.0675035	FDH228
79344	Bacteria;Actinobacteriota;Actinobacteria;Kineosporiales;Kineosporiaceae;Pseudokineococcus	Bacteria;Actinobacteriota;Actinobacteria;Micrococcales;Cellulomonadaceae;Cellulomonas	0.816623	0.0560421	0.865795	0.0461839	FDH228
79382	Bacteria;Actinobacteriota;Actinobacteria;Pseudonocardiales;Pseudonocardiaceae;Actinomycetospora	Bacteria;Actinobacteriota;Actinobacteria;Micrococcales;Cellulomonadaceae;Cellulomonas	0.904103	0.471494	0.739331	0.0778809	FDH228
79545	Bacteria;Proteobacteria;Gammaproteobacteria;Burkholderiales;Oxalobacteraceae;Noviherbaspirillum	Bacteria;Actinobacteriota;Actinobacteria;Micrococcales;Cellulomonadaceae;Cellulomonas	0.851226	9.4e-06	0.991946	0.00848007	FDH228
79618	Bacteria;Proteobacteria;Alphaproteobacteria;Acetobacterales;Acetobacteraceae;Roseomonas	Bacteria;Actinobacteriota;Actinobacteria;Micrococcales;Cellulomonadaceae;Cellulomonas	1.20543	0.152339	0.784235	0.0693265	FDH228
79642	Bacteria;Actinobacteriota;Actinobacteria;Pseudonocardiales;Pseudonocardiaceae;Saccharothrix	Bacteria;Actinobacteriota;Actinobacteria;Micrococcales;Cellulomonadaceae;Cellulomonas	0.944035	0.666375	0.76031	0.0692252	FDH228
79691	Bacteria;Actinobacteriota;Actinobacteria;Pseudonocardiales;Pseudonocardiaceae;Lechevalieria	Bacteria;Actinobacteriota;Actinobacteria;Micrococcales;Cellulomonadaceae;Cellulomonas	0.866897	0.249208	0.801042	0.0604699	FDH228
80325	Bacteria;Patescibacteria;Parcubacteria;Candidatus_Zambryskibacteria;Candidatus_Zambryskibacteria;Candidatus_Zambryskibacteria	Bacteria;Patescibacteria;Gracilibacteria;Candidatus_Peregrinibacteria;Candidatus_Peregrinibacteria;Candidatus_Peregrinibacteria	0.893561	0.00124475	0.989027	0.00591789	FDH228
80483	Bacteria;Acidobacteriota;Vicinamibacteria;Vicinamibacterales;Vicinamibacteraceae;Vicinamibacter	Bacteria;Patescibacteria;Gracilibacteria;Candidatus_Peregrinibacteria;Candidatus_Peregrinibacteria;Candidatus_Peregrinibacteria	1.42936	0.00276816	0.858017	0.069418	FDH228
80506	Bacteria;Bacteroidota;Bacteroidia;Chitinophagales;Chitinophagaceae;Flavitalea	Bacteria;Patescibacteria;Gracilibacteria;Candidatus_Peregrinibacteria;Candidatus_Peregrinibacteria;Candidatus_Peregrinibacteria	1.03098	0.838878	0.696189	0.0905178	FDH228
80765	Bacteria;Proteobacteria;Alphaproteobacteria;Rhizobiales;Xanthobacteraceae;Pseudolabrys	Bacteria;Patescibacteria;Gracilibacteria;Candidatus_Peregrinibacteria;Candidatus_Peregrinibacteria;Candidatus_Peregrinibacteria	1.18049	0.0116838	0.953688	0.0187041	FDH228
80971	Bacteria;Firmicutes;Bacilli;Lactobacillales;Streptococcaceae;Lactococcus	Bacteria;Firmicutes;Clostridia;Clostridiales;Clostridiaceae;Clostridium_sensu_stricto_13	0.768254	0.00303914	0.922134	0.037427	FDH228
80993	Bacteria;Firmicutes;Bacilli;Lactobacillales;Carnobacteriaceae;Atopostipes	Bacteria;Firmicutes;Clostridia;Clostridiales;Clostridiaceae;Clostridium_sensu_stricto_13	0.77674	0.00402588	0.92262	0.0359099	FDH228
81166	Bacteria;Verrucomicrobiota;Verrucomicrobiae;Chthoniobacterales;Terrimicrobiaceae;Terrimicrobium	Bacteria;Firmicutes;Clostridia;Clostridiales;Clostridiaceae;Clostridium_sensu_stricto_13	0.965867	0.643905	0.92431	0.0199759	FDH228
81308	Bacteria;Proteobacteria;Alphaproteobacteria;Rhizobiales;Xanthobacteraceae;Pseudorhodoplanes	Bacteria;Firmicutes;Clostridia;Clostridiales;Clostridiaceae;Clostridium_sensu_stricto_13	0.706812	1.9e-05	0.956019	0.040737	FDH228
81459	Bacteria;Firmicutes;Bacilli;Bacillales;Planococcaceae;Savagea	Bacteria;Chloroflexi;Chloroflexia;Chloroflexales;Chloroflexaceae;FFCH7168	1.1803	0.00110348	0.976791	0.0127085	FDH228
81460	Bacteria;Proteobacteria;Gammaproteobacteria;Burkholderiales;Rhodocyclaceae;Thauera	Bacteria;Chloroflexi;Chloroflexia;Chloroflexales;Chloroflexaceae;FFCH7168	1.0552	0.00254158	0.996991	0.00147482	FDH228
81463	Bacteria;Cyanobacteria;Cyanobacteriia;Oxyphotobacteria_Incertae_Sedis;Unknown_Family;Leptolyngbya_ANT.L52.2	Bacteria;Chloroflexi;Chloroflexia;Chloroflexales;Chloroflexaceae;FFCH7168	1.34094	0.000416788	0.941263	0.0363321	FDH228
81464	Bacteria;Bacteroidota;Bacteroidia;Bacteroidales;Prevotellaceae;Prevotella	Bacteria;Chloroflexi;Chloroflexia;Chloroflexales;Chloroflexaceae;FFCH7168	0.852654	0.013101	0.955527	0.0176967	FDH228
81466	Bacteria;Firmicutes;Bacilli;Lactobacillales;Aerococcaceae;Abiotrophia	Bacteria;Chloroflexi;Chloroflexia;Chloroflexales;Chloroflexaceae;FFCH7168	1.57342	0.000115976	0.88964	0.0787624	FDH228
81472	Bacteria;Bacteroidota;Bacteroidia;Cytophagales;Amoebophilaceae;Candidatus_Amoebophilus	Bacteria;Chloroflexi;Chloroflexia;Chloroflexales;Chloroflexaceae;FFCH7168	1.10244	0.00183634	0.990897	0.00466016	FDH228
81477	Bacteria;Firmicutes;Clostridia;Lachnospirales;Lachnospiraceae;Blautia	Bacteria;Chloroflexi;Chloroflexia;Chloroflexales;Chloroflexaceae;FFCH7168	1.0552	0.00254158	0.996991	0.00147482	FDH228
81479	Bacteria;Proteobacteria;Gammaproteobacteria;Pseudomonadales;Moraxellaceae;Psychrobacter	Bacteria;Chloroflexi;Chloroflexia;Chloroflexales;Chloroflexaceae;FFCH7168	1.50408	0.000167625	0.904498	0.0655444	FDH228
81480	Bacteria;Firmicutes;Bacilli;Thermoactinomycetales;Thermoactinomycetaceae;Risungbinella	Bacteria;Chloroflexi;Chloroflexia;Chloroflexales;Chloroflexaceae;FFCH7168	1.29566	0.000543582	0.951617	0.0289791	FDH228
81496	Bacteria;Bacteroidota;Bacteroidia;Cytophagales;Hymenobacteraceae;Nibribacter	Bacteria;Chloroflexi;Chloroflexia;Chloroflexales;Chloroflexaceae;FFCH7168	1	NA	1	0	FDH228
81505	Bacteria;Verrucomicrobiota;Verrucomicrobiae;S-BQ2-57_soil_group;S-BQ2-57_soil_group;S-BQ2-57_soil_group	Bacteria;Chloroflexi;Chloroflexia;Chloroflexales;Chloroflexaceae;FFCH7168	1.46304	0.000209488	0.91355	0.0578968	FDH228
81540	Bacteria;Chloroflexi;Anaerolineae;SJA-15;SJA-15;SJA-15	Bacteria;Chloroflexi;Chloroflexia;Chloroflexales;Chloroflexaceae;FFCH7168	0.933874	0.00634775	0.993614	0.00277086	FDH228
81781	Bacteria;Actinobacteriota;Actinobacteria;Micrococcales;Promicromonosporaceae;Promicromonospora	Bacteria;Chloroflexi;Chloroflexia;Chloroflexales;Chloroflexaceae;FFCH7168	0.933874	0.00634775	0.993614	0.00277086	FDH228
82385	Bacteria;Proteobacteria;Alphaproteobacteria;Rhizobiales;Xanthobacteraceae;Pseudolabrys	Bacteria;Patescibacteria;Parcubacteria;Candidatus_Zambryskibacteria;Candidatus_Zambryskibacteria;Candidatus_Zambryskibacteria	1.3211	0.00326645	0.911097	0.0423917	FDH228
82817	Bacteria;Proteobacteria;Alphaproteobacteria;Rhizobiales;Beijerinckiaceae;Chelatococcus	Bacteria;Proteobacteria;Alphaproteobacteria;Tistrellales;Geminicoccaceae;Geminicoccus	1.2335	0.000226381	0.974138	0.0174785	FDH228
83068	Bacteria;Firmicutes;Clostridia;Clostridia;Hungateiclostridiaceae;Ruminiclostridium	Bacteria;Firmicutes;Clostridia;Clostridiales;Clostridiaceae;Clostridium_sensu_stricto_12	1.03522	0.80942	0.72227	0.0814575	FDH228
83081	Bacteria;Proteobacteria;Alphaproteobacteria;Rhodobacterales;Rhodobacteraceae;Gemmobacter	Bacteria;Firmicutes;Clostridia;Clostridiales;Clostridiaceae;Clostridium_sensu_stricto_12	0.793846	0.000455527	0.963278	0.0225576	FDH228
83152	Bacteria;Firmicutes;Bacilli;Staphylococcales;Staphylococcaceae;Jeotgalicoccus	Bacteria;Firmicutes;Clostridia;Clostridiales;Clostridiaceae;Clostridium_sensu_stricto_12	0.940283	0.000137186	0.998027	0.0014411	FDH228
83161	Bacteria;Myxococcota;Myxococcia;Myxococcales;Myxococcaceae;Myxococcus	Bacteria;Firmicutes;Clostridia;Clostridiales;Clostridiaceae;Clostridium_sensu_stricto_12	0.981581	0.000100926	0.999831	0.00012854	FDH228
83162	Bacteria;Actinobacteriota;Actinobacteria;Pseudonocardiales;Pseudonocardiaceae;Actinomycetospora	Bacteria;Firmicutes;Clostridia;Clostridiales;Clostridiaceae;Clostridium_sensu_stricto_12	1.16001	0.240823	0.792919	0.0634107	FDH228
83166	Bacteria;Armatimonadota;Chthonomonadetes;Chthonomonadales;Chthonomonadaceae;Chthonomonas	Bacteria;Firmicutes;Clostridia;Clostridiales;Clostridiaceae;Clostridium_sensu_stricto_12	0.701068	0.00113626	0.889114	0.0602012	FDH228
83180	Bacteria;Proteobacteria;Alphaproteobacteria;Azospirillales;Azospirillaceae;Azospirillum	Bacteria;Firmicutes;Clostridia;Clostridiales;Clostridiaceae;Clostridium_sensu_stricto_12	0.862558	0.00025279	0.986945	0.00873041	FDH228
83337	Bacteria;Firmicutes;Bacilli;Paenibacillales;Paenibacillaceae;Cohnella	Bacteria;Firmicutes;Clostridia;Clostridiales;Clostridiaceae;Clostridium_sensu_stricto_12	0.961753	0.000116793	0.999235	0.00057136	FDH228
83373	Bacteria;Actinobacteriota;Thermoleophilia;Solirubrobacterales;Solirubrobacteraceae;Conexibacter	Bacteria;Firmicutes;Clostridia;Clostridiales;Clostridiaceae;Clostridium_sensu_stricto_12	1.10968	0.493797	0.691742	0.0945553	FDH228
83377	Bacteria;Proteobacteria;Alphaproteobacteria;Rhizobiales;Xanthobacteraceae;Rhodoplanes	Bacteria;Firmicutes;Clostridia;Clostridiales;Clostridiaceae;Clostridium_sensu_stricto_12	0.793846	0.000455527	0.963278	0.0225576	FDH228
83440	Bacteria;Firmicutes;Limnochordia;Limnochordia;Limnochordia;Hydrogenispora	Bacteria;Firmicutes;Clostridia;Clostridiales;Clostridiaceae;Clostridium_sensu_stricto_12	1.06287	5.68e-05	0.998385	0.00133278	FDH228
83451	Bacteria;Actinobacteriota;Actinobacteria;Pseudonocardiales;Pseudonocardiaceae;Actinophytocola	Bacteria;Firmicutes;Clostridia;Clostridiales;Clostridiaceae;Clostridium_sensu_stricto_12	1.29502	0.0187041	0.864667	0.0528292	FDH228
83482	Bacteria;Myxococcota;Polyangia;Polyangiales;Polyangiaceae;Polyangium	Bacteria;Firmicutes;Clostridia;Clostridiales;Clostridiaceae;Clostridium_sensu_stricto_12	1.03333	6.97e-05	0.999514	0.000390232	FDH228
83485	Bacteria;Cyanobacteria;Cyanobacteriia;Cyanobacteriales;Chroococcidiopsaceae;Chroococcidiopsis_PCC_7203	Bacteria;Firmicutes;Clostridia;Clostridiales;Clostridiaceae;Clostridium_sensu_stricto_12	1.44265	5.41e-06	0.960901	0.0427962	FDH228
83628	Bacteria;Cyanobacteria;Cyanobacteriia;Oxyphotobacteria_Incertae_Sedis;Unknown_Family;Pseudanabaena_NgrPSln22	Bacteria;Planctomycetota;Phycisphaerae;CCM11a;CCM11a;CCM11a	0.604761	4.57e-05	0.885698	0.0908279	FDH228
84143	Bacteria;Firmicutes;Bacilli;Thermoactinomycetales;Thermoactinomycetaceae;Thermoactinomyces	Bacteria;Firmicutes;Clostridia;Clostridiales;Clostridiaceae;Clostridium_sensu_stricto_1	0.807647	0.0516863	0.856604	0.0499768	FDH228
84447	Bacteria;Proteobacteria;Alphaproteobacteria;Defluviicoccales;Defluviicoccaceae;Defluviicoccus	Bacteria;Firmicutes;Clostridia;Clostridiales;Clostridiaceae;Clostridium_sensu_stricto_1	0.932511	0.601552	0.760121	0.069676	FDH228
84469	Bacteria;Proteobacteria;Alphaproteobacteria;Acetobacterales;Acetobacteraceae;Roseomonas	Bacteria;Firmicutes;Clostridia;Clostridiales;Clostridiaceae;Clostridium_sensu_stricto_1	1.08772	0.476053	0.815019	0.052852	FDH228
84542	Bacteria;Actinobacteriota;Actinobacteria;Pseudonocardiales;Pseudonocardiaceae;Lechevalieria	Bacteria;Firmicutes;Clostridia;Clostridiales;Clostridiaceae;Clostridium_sensu_stricto_1	0.782245	0.0299579	0.852363	0.0548097	FDH228
84654	Bacteria;Proteobacteria;Alphaproteobacteria;Rhizobiales;Xanthobacteraceae;Pseudoxanthobacter	Bacteria;Proteobacteria;Alphaproteobacteria;Rhizobiales;Beijerinckiaceae;Methylocella	1.23116	0.118198	0.778335	0.0732526	FDH228
84674	Bacteria;Bacteroidota;Bacteroidia;Flavobacteriales;Weeksellaceae;Bergeyella	Bacteria;Proteobacteria;Alphaproteobacteria;Rhizobiales;Beijerinckiaceae;Methylocella	1.14541	0.151422	0.887233	0.0344921	FDH228
84731	Bacteria;Actinobacteriota;Actinobacteria;Propionibacteriales;Propionibacteriaceae;Propioniciclava	Bacteria;Proteobacteria;Alphaproteobacteria;Rhizobiales;Beijerinckiaceae;Methylocella	0.896358	0.472324	0.691582	0.094894	FDH228
84753	Bacteria;Firmicutes;Bacilli;Bacillales;Bacillaceae;Geobacillus	Bacteria;Proteobacteria;Alphaproteobacteria;Rhizobiales;Beijerinckiaceae;Methylocella	1.1497	0.154718	0.878833	0.0371223	FDH228
85166	Bacteria;Proteobacteria;Gammaproteobacteria;211ds20;211ds20;211ds20	Bacteria;Actinobacteriota;Actinobacteria;Propionibacteriales;Propionibacteriaceae;Friedmanniella	0.895299	0.472335	0.684836	0.0973861	FDH228
85174	Bacteria;Planctomycetota;Planctomycetes;Isosphaerales;Isosphaeraceae;Paludisphaera	Bacteria;Actinobacteriota;Actinobacteria;Propionibacteriales;Propionibacteriaceae;Friedmanniella	0.957599	0.772751	0.696653	0.0905872	FDH228
85177	Bacteria;Actinobacteriota;Acidimicrobiia;Microtrichales;Microtrichaceae;Sva0996_marine_group	Bacteria;Actinobacteriota;Actinobacteria;Propionibacteriales;Propionibacteriaceae;Friedmanniella	1.00876	0.953238	0.700904	0.0886321	FDH228
85179	Bacteria;Campilobacterota;Campylobacteria;Campylobacterales;Arcobacteraceae;Arcobacter	Bacteria;Actinobacteriota;Actinobacteria;Propionibacteriales;Propionibacteriaceae;Friedmanniella	1.00876	0.953238	0.700904	0.0886321	FDH228
85183	Bacteria;Planctomycetota;028H05-P-BN-P5;028H05-P-BN-P5;028H05-P-BN-P5;028H05-P-BN-P5	Bacteria;Actinobacteriota;Actinobacteria;Propionibacteriales;Propionibacteriaceae;Friedmanniella	1.05214	0.732663	0.701983	0.0888717	FDH228
85184	Bacteria;Proteobacteria;Alphaproteobacteria;Kiloniellales;Kiloniellaceae;Tistlia	Bacteria;Actinobacteriota;Actinobacteria;Propionibacteriales;Propionibacteriaceae;Friedmanniella	1.05214	0.732663	0.701983	0.0888717	FDH228
85190	Bacteria;Firmicutes;Bacilli;Staphylococcales;Gemellaceae;Gemella	Bacteria;Actinobacteriota;Actinobacteria;Propionibacteriales;Propionibacteriaceae;Friedmanniella	1.15279	0.347112	0.698976	0.0942907	FDH228
85197	Bacteria;Firmicutes;Bacilli;Erysipelotrichales;Erysipelotrichaceae;Erysipelothrix	Bacteria;Actinobacteriota;Actinobacteria;Propionibacteriales;Propionibacteriaceae;Friedmanniella	1.4443	0.000109169	0.929948	0.0511648	FDH228
85213	Bacteria;Bacteroidota;Bacteroidia;Cytophagales;Cyclobacteriaceae;Algoriphagus	Bacteria;Actinobacteriota;Actinobacteria;Propionibacteriales;Propionibacteriaceae;Friedmanniella	1.12301	0.439927	0.700461	0.0920997	FDH228
85252	Bacteria;Firmicutes;Clostridia;Christensenellales;Christensenellaceae;Christensenellaceae_R-7_group	Bacteria;Actinobacteriota;Actinobacteria;Propionibacteriales;Propionibacteriaceae;Friedmanniella	0.895299	0.472335	0.684836	0.0973861	FDH228
85460	Bacteria;Actinobacteriota;Actinobacteria;Micrococcales;Micrococcaceae;Glutamicibacter	Bacteria;Actinobacteriota;Actinobacteria;Propionibacteriales;Propionibacteriaceae;Friedmanniella	0.895299	0.472335	0.684836	0.0973861	FDH228
85643	Bacteria;Proteobacteria;Gammaproteobacteria;Burkholderiales;Rhodocyclaceae;Methyloversatilis	Bacteria;Actinobacteriota;Actinobacteria;Propionibacteriales;Propionibacteriaceae;Friedmanniella	1.15279	0.347112	0.698976	0.0942907	FDH228
85699	Bacteria;Proteobacteria;Gammaproteobacteria;Burkholderiales;Hydrogenophilaceae;Hydrogenophilus	Bacteria;Actinobacteriota;Actinobacteria;Corynebacteriales;Dietziaceae;Dietzia	0.85344	0.288299	0.708966	0.091979	FDH228
85701	Bacteria;Proteobacteria;Alphaproteobacteria;Sphingomonadales;Sphingomonadaceae;Sandaracinobacter	Bacteria;Actinobacteriota;Actinobacteria;Corynebacteriales;Dietziaceae;Dietzia	1.09945	0.279305	0.900365	0.0284746	FDH228
85703	Bacteria;Actinobacteriota;Actinobacteria;Micrococcales;Micrococcaceae;Paenarthrobacter	Bacteria;Actinobacteriota;Actinobacteria;Corynebacteriales;Dietziaceae;Dietzia	1.00671	0.961304	0.743143	0.0740917	FDH228
85712	Bacteria;Proteobacteria;Alphaproteobacteria;Azospirillales;Azospirillaceae;Azospirillaceae	Bacteria;Actinobacteriota;Actinobacteria;Corynebacteriales;Dietziaceae;Dietzia	1.2449	0.00313344	0.946162	0.0257311	FDH228
85720	Bacteria;Proteobacteria;Alphaproteobacteria;Acetobacterales;Acetobacteraceae;Rubritepida	Bacteria;Actinobacteriota;Actinobacteria;Corynebacteriales;Dietziaceae;Dietzia	1.29225	0.0342282	0.829084	0.0630314	FDH228
85728	Bacteria;Methylomirabilota;Methylomirabilia;Rokubacteriales;WX65;WX65	Bacteria;Actinobacteriota;Actinobacteria;Corynebacteriales;Dietziaceae;Dietzia	1.08425	0.475145	0.829525	0.0483221	FDH228
85730	Bacteria;Proteobacteria;Alphaproteobacteria;Rhodospirillales;Rhodospirillaceae;Novispirillum	Bacteria;Actinobacteriota;Actinobacteria;Corynebacteriales;Dietziaceae;Dietzia	1.16659	0.158099	0.849329	0.0467055	FDH228
85781	Bacteria;Proteobacteria;Gammaproteobacteria;Pseudomonadales;Moraxellaceae;Enhydrobacter	Bacteria;Actinobacteriota;Actinobacteria;Corynebacteriales;Dietziaceae;Dietzia	1.0428	0.688657	0.852983	0.0401714	FDH228
85782	Bacteria;Bacteroidota;Bacteroidia;Cytophagales;Hymenobacteraceae;Hymenobacter	Bacteria;Actinobacteriota;Actinobacteria;Corynebacteriales;Dietziaceae;Dietzia	1.1868	0.0188152	0.94121	0.0224406	FDH228
85790	Bacteria;Bacteroidota;Bacteroidia;Chitinophagales;Chitinophagaceae;Cnuella	Bacteria;Actinobacteriota;Actinobacteria;Corynebacteriales;Dietziaceae;Dietzia	1.37133	0.0189862	0.794689	0.0817936	FDH228
85794	Bacteria;Actinobacteriota;Actinobacteria;Kineosporiales;Kineosporiaceae;Pseudokineococcus	Bacteria;Actinobacteriota;Actinobacteria;Corynebacteriales;Dietziaceae;Dietzia	0.873637	0.34724	0.728285	0.0836184	FDH228
85828	Bacteria;Bdellovibrionota;Oligoflexia;Oligoflexales;Oligoflexales;Oligoflexus	Bacteria;Actinobacteriota;Actinobacteria;Corynebacteriales;Dietziaceae;Dietzia	0.995767	0.978247	0.672975	0.0986938	FDH228
85832	Bacteria;Actinobacteriota;Actinobacteria;Pseudonocardiales;Pseudonocardiaceae;Actinomycetospora	Bacteria;Actinobacteriota;Actinobacteria;Corynebacteriales;Dietziaceae;Dietzia	0.967226	0.812493	0.733853	0.0774835	FDH228
86009	Bacteria;Actinobacteriota;Actinobacteria;Streptosporangiales;Nocardiopsaceae;Nocardiopsis	Bacteria;Actinobacteriota;Actinobacteria;Corynebacteriales;Dietziaceae;Dietzia	0.859927	0.153517	0.858932	0.0436605	FDH228
86019	Bacteria;Actinobacteriota;Actinobacteria;Micrococcales;Bogoriellaceae;Georgenia	Bacteria;Actinobacteriota;Actinobacteria;Corynebacteriales;Dietziaceae;Dietzia	0.666625	0.000759968	0.867379	0.0754593	FDH228
86023	Bacteria;Chloroflexi;Anaerolineae;Ardenticatenales;Ardenticatenaceae;Ardenticatenaceae	Bacteria;Actinobacteriota;Actinobacteria;Corynebacteriales;Dietziaceae;Dietzia	1.03948	0.7427	0.8127	0.0521755	FDH228
86043	Bacteria;Actinobacteriota;Thermoleophilia;Solirubrobacterales;Solirubrobacteraceae;Conexibacter	Bacteria;Actinobacteriota;Actinobacteria;Corynebacteriales;Dietziaceae;Dietzia	0.925264	0.581403	0.734308	0.0785515	FDH228
86235	Bacteria;Bacteroidota;Bacteroidia;Sphingobacteriales;AKYH767;AKYH767	Bacteria;Proteobacteria;Gammaproteobacteria;211ds20;211ds20;211ds20	1.11302	0.487027	0.683839	0.0975578	FDH228
86237	Bacteria;Planctomycetota;Planctomycetes;Isosphaerales;Isosphaeraceae;Paludisphaera	Bacteria;Proteobacteria;Gammaproteobacteria;211ds20;211ds20;211ds20	1.06959	0.00278693	0.995157	0.00234408	FDH228
86240	Bacteria;Actinobacteriota;Acidimicrobiia;Microtrichales;Microtrichaceae;Sva0996_marine_group	Bacteria;Proteobacteria;Gammaproteobacteria;211ds20;211ds20;211ds20	1.12673	0.0018928	0.986241	0.00701459	FDH228
86242	Bacteria;Campilobacterota;Campylobacteria;Campylobacterales;Arcobacteraceae;Arcobacter	Bacteria;Proteobacteria;Gammaproteobacteria;211ds20;211ds20;211ds20	1.12673	0.0018928	0.986241	0.00701459	FDH228
86246	Bacteria;Planctomycetota;028H05-P-BN-P5;028H05-P-BN-P5;028H05-P-BN-P5;028H05-P-BN-P5	Bacteria;Proteobacteria;Gammaproteobacteria;211ds20;211ds20;211ds20	1.17518	0.00138212	0.976712	0.0123761	FDH228
86247	Bacteria;Proteobacteria;Alphaproteobacteria;Kiloniellales;Kiloniellaceae;Tistlia	Bacteria;Proteobacteria;Gammaproteobacteria;211ds20;211ds20;211ds20	1.17518	0.00138212	0.976712	0.0123761	FDH228
86248	Bacteria;Proteobacteria;Gammaproteobacteria;Enterobacterales;Erwiniaceae;Erwinia	Bacteria;Proteobacteria;Gammaproteobacteria;211ds20;211ds20;211ds20	1.39408	0.000373333	0.925942	0.0463046	FDH228
86253	Bacteria;Firmicutes;Bacilli;Staphylococcales;Gemellaceae;Gemella	Bacteria;Proteobacteria;Gammaproteobacteria;211ds20;211ds20;211ds20	1.2876	0.000691833	0.951269	0.0282892	FDH228
86257	Bacteria;Proteobacteria;Gammaproteobacteria;Burkholderiales;Chromobacteriaceae;Vogesella	Bacteria;Proteobacteria;Gammaproteobacteria;211ds20;211ds20;211ds20	1.43647	0.000294587	0.915969	0.0539925	FDH228
86276	Bacteria;Bacteroidota;Bacteroidia;Cytophagales;Cyclobacteriaceae;Algoriphagus	Bacteria;Proteobacteria;Gammaproteobacteria;211ds20;211ds20;211ds20	1.25434	0.000844888	0.959071	0.0231734	FDH228
86315	Bacteria;Firmicutes;Clostridia;Christensenellales;Christensenellaceae;Christensenellaceae_R-7_group	Bacteria;Proteobacteria;Gammaproteobacteria;211ds20;211ds20;211ds20	1	NA	1	0	FDH228
86523	Bacteria;Actinobacteriota;Actinobacteria;Micrococcales;Micrococcaceae;Glutamicibacter	Bacteria;Proteobacteria;Gammaproteobacteria;211ds20;211ds20;211ds20	1	NA	1	0	FDH228
86524	Bacteria;Proteobacteria;Gammaproteobacteria;Xanthomonadales;Xanthomonadaceae;Thermomonas	Bacteria;Proteobacteria;Gammaproteobacteria;211ds20;211ds20;211ds20	1.45574	0.000264899	0.911486	0.05756	FDH228
86706	Bacteria;Proteobacteria;Gammaproteobacteria;Burkholderiales;Rhodocyclaceae;Methyloversatilis	Bacteria;Proteobacteria;Gammaproteobacteria;211ds20;211ds20;211ds20	1.2876	0.000691833	0.951269	0.0282892	FDH228
86764	Bacteria;Actinobacteriota;Actinobacteria;Micrococcales;Micrococcaceae;Paenarthrobacter	Bacteria;Proteobacteria;Gammaproteobacteria;Burkholderiales;Hydrogenophilaceae;Hydrogenophilus	1.17959	5.04e-05	0.988337	0.00972202	FDH228
86774	Bacteria;Chloroflexi;Chloroflexia;Thermomicrobiales;Thermomicrobiaceae;Nitrolancea	Bacteria;Proteobacteria;Gammaproteobacteria;Burkholderiales;Hydrogenophilaceae;Hydrogenophilus	0.986675	0.869617	0.909864	0.0236555	FDH228
86786	Bacteria;Actinobacteriota;Actinobacteria;Micromonosporales;Micromonosporaceae;Catellatospora	Bacteria;Proteobacteria;Gammaproteobacteria;Burkholderiales;Hydrogenophilaceae;Hydrogenophilus	1.22438	0.0148428	0.924571	0.0297733	FDH228
86843	Bacteria;Bacteroidota;Bacteroidia;Cytophagales;Hymenobacteraceae;Hymenobacter	Bacteria;Proteobacteria;Gammaproteobacteria;Burkholderiales;Hydrogenophilaceae;Hydrogenophilus	1.39061	0.0248043	0.750221	0.0982327	FDH228
86846	Bacteria;Firmicutes;Bacilli;Bacillales;Planococcaceae;Chryseomicrobium	Bacteria;Proteobacteria;Gammaproteobacteria;Burkholderiales;Hydrogenophilaceae;Hydrogenophilus	1.11257	0.457395	0.726234	0.0826212	FDH228
86889	Bacteria;Bdellovibrionota;Oligoflexia;Oligoflexales;Oligoflexales;Oligoflexus	Bacteria;Proteobacteria;Gammaproteobacteria;Burkholderiales;Hydrogenophilaceae;Hydrogenophilus	1.16677	0.00980451	0.96237	0.0155117	FDH228
87070	Bacteria;Actinobacteriota;Actinobacteria;Streptosporangiales;Nocardiopsaceae;Nocardiopsis	Bacteria;Proteobacteria;Gammaproteobacteria;Burkholderiales;Hydrogenophilaceae;Hydrogenophilus	1.0076	0.958408	0.715199	0.0836174	FDH228
87104	Bacteria;Actinobacteriota;Thermoleophilia;Solirubrobacterales;Solirubrobacteraceae;Conexibacter	Bacteria;Proteobacteria;Gammaproteobacteria;Burkholderiales;Hydrogenophilaceae;Hydrogenophilus	1.08416	0.00279143	0.993005	0.00338535	FDH228
87830	Bacteria;Proteobacteria;Alphaproteobacteria;Azospirillales;Azospirillaceae;Azospirillaceae	Bacteria;Proteobacteria;Alphaproteobacteria;Sphingomonadales;Sphingomonadaceae;Sandaracinobacter	1.1323	0.155107	0.903808	0.0291257	FDH228
87838	Bacteria;Proteobacteria;Alphaproteobacteria;Acetobacterales;Acetobacteraceae;Rubritepida	Bacteria;Proteobacteria;Alphaproteobacteria;Sphingomonadales;Sphingomonadaceae;Sandaracinobacter	1.17537	0.00831641	0.960874	0.0164752	FDH228
87846	Bacteria;Methylomirabilota;Methylomirabilia;Rokubacteriales;WX65;WX65	Bacteria;Proteobacteria;Alphaproteobacteria;Sphingomonadales;Sphingomonadaceae;Sandaracinobacter	0.986183	0.843036	0.933394	0.0172785	FDH228
87848	Bacteria;Proteobacteria;Alphaproteobacteria;Rhodospirillales;Rhodospirillaceae;Novispirillum	Bacteria;Proteobacteria;Alphaproteobacteria;Sphingomonadales;Sphingomonadaceae;Sandaracinobacter	1.06107	0.434579	0.923888	0.0206662	FDH228
87870	Bacteria;Cyanobacteria;Cyanobacteriia;Cyanobacteriales;Chroococcidiopsaceae;Chroococcidiopsis_SAG_2023	Bacteria;Proteobacteria;Alphaproteobacteria;Sphingomonadales;Sphingomonadaceae;Sandaracinobacter	0.932779	0.640526	0.701922	0.089453	FDH228
87872	Bacteria;Firmicutes;Clostridia;Peptostreptococcales-Tissierellales;Peptostreptococcales-Tissierellales;Anaerococcus	Bacteria;Proteobacteria;Alphaproteobacteria;Sphingomonadales;Sphingomonadaceae;Sandaracinobacter	1.58776	2.79e-06	0.943225	0.0661496	FDH228
87899	Bacteria;Proteobacteria;Gammaproteobacteria;Pseudomonadales;Moraxellaceae;Enhydrobacter	Bacteria;Proteobacteria;Alphaproteobacteria;Sphingomonadales;Sphingomonadaceae;Sandaracinobacter	0.948479	0.0390633	0.992433	0.00259799	FDH228
87900	Bacteria;Bacteroidota;Bacteroidia;Cytophagales;Hymenobacteraceae;Hymenobacter	Bacteria;Proteobacteria;Alphaproteobacteria;Sphingomonadales;Sphingomonadaceae;Sandaracinobacter	1.07945	0.46773	0.852848	0.04123	FDH228
87908	Bacteria;Bacteroidota;Bacteroidia;Chitinophagales;Chitinophagaceae;Cnuella	Bacteria;Proteobacteria;Alphaproteobacteria;Sphingomonadales;Sphingomonadaceae;Sandaracinobacter	1.24729	0.025115	0.889467	0.0413688	FDH228
87937	Bacteria;Actinobacteriota;Actinobacteria;Propionibacteriales;Nocardioidaceae;Marmoricola	Bacteria;Proteobacteria;Alphaproteobacteria;Sphingomonadales;Sphingomonadaceae;Sandaracinobacter	1.00033	0.997965	0.771755	0.0646816	FDH228
88113	Bacteria;Proteobacteria;Gammaproteobacteria;Burkholderiales;Oxalobacteraceae;Noviherbaspirillum	Bacteria;Proteobacteria;Alphaproteobacteria;Sphingomonadales;Sphingomonadaceae;Sandaracinobacter	0.828288	0.214358	0.702812	0.0966846	FDH228
88127	Bacteria;Actinobacteriota;Actinobacteria;Streptosporangiales;Nocardiopsaceae;Nocardiopsis	Bacteria;Proteobacteria;Alphaproteobacteria;Sphingomonadales;Sphingomonadaceae;Sandaracinobacter	0.782147	0.0432967	0.825289	0.0628665	FDH228
88137	Bacteria;Actinobacteriota;Actinobacteria;Micrococcales;Bogoriellaceae;Georgenia	Bacteria;Proteobacteria;Alphaproteobacteria;Sphingomonadales;Sphingomonadaceae;Sandaracinobacter	0.606329	8.45e-05	0.872165	0.0940495	FDH228
88141	Bacteria;Chloroflexi;Anaerolineae;Ardenticatenales;Ardenticatenaceae;Ardenticatenaceae	Bacteria;Proteobacteria;Alphaproteobacteria;Sphingomonadales;Sphingomonadaceae;Sandaracinobacter	0.945459	0.65924	0.782803	0.0619253	FDH228
88218	Bacteria;Proteobacteria;Alphaproteobacteria;Azospirillales;Azospirillaceae;Skermanella	Bacteria;Proteobacteria;Alphaproteobacteria;Sphingomonadales;Sphingomonadaceae;Sandaracinobacter	1.4387	0.00163705	0.872026	0.0665077	FDH228
88350	Bacteria;Proteobacteria;Gammaproteobacteria;Pseudomonadales;Moraxellaceae;Perlucidibaca	Bacteria;Firmicutes;Clostridia;Peptostreptococcales-Tissierellales;Peptostreptococcales-Tissierellales;Peptoniphilus	0.890927	0.434415	0.710371	0.0885863	FDH228
88355	Bacteria;Bacteroidota;Bacteroidia;Cytophagales;Spirosomaceae;Fibrella	Bacteria;Firmicutes;Clostridia;Peptostreptococcales-Tissierellales;Peptostreptococcales-Tissierellales;Peptoniphilus	0.805733	0.083673	0.808721	0.0645599	FDH228
88368	Bacteria;Bacteroidota;Bacteroidia;Flavobacteriales;Weeksellaceae;Empedobacter	Bacteria;Firmicutes;Clostridia;Peptostreptococcales-Tissierellales;Peptostreptococcales-Tissierellales;Peptoniphilus	1.16757	0.258813	0.755512	0.07592	FDH228
88372	Bacteria;Firmicutes;Bacilli;Bacillales;Bacillaceae;Gracilibacillus	Bacteria;Firmicutes;Clostridia;Peptostreptococcales-Tissierellales;Peptostreptococcales-Tissierellales;Peptoniphilus	1.16888	0.257137	0.75374	0.0765898	FDH228
88379	Bacteria;Bacteroidota;Bacteroidia;Cytophagales;Spirosomaceae;Emticicia	Bacteria;Firmicutes;Clostridia;Peptostreptococcales-Tissierellales;Peptostreptococcales-Tissierellales;Peptoniphilus	1.23743	0.161121	0.705358	0.0982064	FDH228
88482	Bacteria;Chloroflexi;Anaerolineae;Anaerolineales;Anaerolineaceae;Anaerolinea	Bacteria;Firmicutes;Clostridia;Peptostreptococcales-Tissierellales;Peptostreptococcales-Tissierellales;Peptoniphilus	0.693358	0.00533376	0.819003	0.0825325	FDH228
88496	Bacteria;Proteobacteria;Gammaproteobacteria;Burkholderiales;Comamonadaceae;Pelomonas	Bacteria;Firmicutes;Clostridia;Peptostreptococcales-Tissierellales;Peptostreptococcales-Tissierellales;Peptoniphilus	0.952404	0.730079	0.73108	0.0787391	FDH228
88883	Bacteria;Proteobacteria;Alphaproteobacteria;Azospirillales;Azospirillaceae;Azospirillaceae	Bacteria;Actinobacteriota;Actinobacteria;Micrococcales;Micrococcaceae;Paenarthrobacter	1.2366	0.162	0.705924	0.0979377	FDH228
88884	Bacteria;Chloroflexi;Chloroflexia;Thermomicrobiales;Thermomicrobiaceae;Nitrolancea	Bacteria;Actinobacteriota;Actinobacteria;Micrococcales;Micrococcaceae;Paenarthrobacter	0.836453	0.0899266	0.864025	0.0444402	FDH228
88896	Bacteria;Actinobacteriota;Actinobacteria;Micromonosporales;Micromonosporaceae;Catellatospora	Bacteria;Actinobacteriota;Actinobacteria;Micrococcales;Micrococcaceae;Paenarthrobacter	1.03797	0.656004	0.906097	0.0249942	FDH228
88953	Bacteria;Bacteroidota;Bacteroidia;Cytophagales;Hymenobacteraceae;Hymenobacter	Bacteria;Actinobacteriota;Actinobacteria;Micrococcales;Micrococcaceae;Paenarthrobacter	1.17889	0.210844	0.777502	0.0695453	FDH228
88956	Bacteria;Firmicutes;Bacilli;Bacillales;Planococcaceae;Chryseomicrobium	Bacteria;Actinobacteriota;Actinobacteria;Micrococcales;Micrococcaceae;Paenarthrobacter	0.94318	0.688397	0.713919	0.0848966	FDH228
88999	Bacteria;Bdellovibrionota;Oligoflexia;Oligoflexales;Oligoflexales;Oligoflexus	Bacteria;Actinobacteriota;Actinobacteria;Micrococcales;Micrococcaceae;Paenarthrobacter	0.989127	0.859135	0.948793	0.0131701	FDH228
89180	Bacteria;Actinobacteriota;Actinobacteria;Streptosporangiales;Nocardiopsaceae;Nocardiopsis	Bacteria;Actinobacteriota;Actinobacteria;Micrococcales;Micrococcaceae;Paenarthrobacter	0.854193	0.296609	0.701717	0.0944575	FDH228
89205	Bacteria;Actinobacteriota;Actinobacteria;Propionibacteriales;Nocardioidaceae;Kribbella	Bacteria;Actinobacteriota;Actinobacteria;Micrococcales;Micrococcaceae;Paenarthrobacter	1.11237	0.493155	0.678152	0.0995947	FDH228
89214	Bacteria;Actinobacteriota;Thermoleophilia;Solirubrobacterales;Solirubrobacteraceae;Conexibacter	Bacteria;Actinobacteriota;Actinobacteria;Micrococcales;Micrococcaceae;Paenarthrobacter	0.919095	2.04e-05	0.997463	0.00241245	FDH228
89402	Bacteria;Planctomycetota;Planctomycetes;Isosphaerales;Isosphaeraceae;Paludisphaera	Bacteria;Bacteroidota;Bacteroidia;Sphingobacteriales;AKYH767;AKYH767	0.960977	0.790926	0.696078	0.0907193	FDH228
89405	Bacteria;Actinobacteriota;Acidimicrobiia;Microtrichales;Microtrichaceae;Sva0996_marine_group	Bacteria;Bacteroidota;Bacteroidia;Sphingobacteriales;AKYH767;AKYH767	1.01232	0.934437	0.700626	0.0887485	FDH228
89407	Bacteria;Campilobacterota;Campylobacteria;Campylobacterales;Arcobacteraceae;Arcobacter	Bacteria;Bacteroidota;Bacteroidia;Sphingobacteriales;AKYH767;AKYH767	1.01232	0.934437	0.700626	0.0887485	FDH228
89411	Bacteria;Planctomycetota;028H05-P-BN-P5;028H05-P-BN-P5;028H05-P-BN-P5;028H05-P-BN-P5	Bacteria;Bacteroidota;Bacteroidia;Sphingobacteriales;AKYH767;AKYH767	1.05585	0.715014	0.701929	0.0889827	FDH228
89412	Bacteria;Proteobacteria;Alphaproteobacteria;Kiloniellales;Kiloniellaceae;Tistlia	Bacteria;Bacteroidota;Bacteroidia;Sphingobacteriales;AKYH767;AKYH767	1.05585	0.715014	0.701929	0.0889827	FDH228
89418	Bacteria;Firmicutes;Bacilli;Staphylococcales;Gemellaceae;Gemella	Bacteria;Bacteroidota;Bacteroidia;Sphingobacteriales;AKYH767;AKYH767	1.15685	0.335312	0.699356	0.0944056	FDH228
89441	Bacteria;Bacteroidota;Bacteroidia;Cytophagales;Cyclobacteriaceae;Algoriphagus	Bacteria;Bacteroidota;Bacteroidia;Sphingobacteriales;AKYH767;AKYH767	1.12697	0.42622	0.700723	0.0922117	FDH228
89480	Bacteria;Firmicutes;Clostridia;Christensenellales;Christensenellaceae;Christensenellaceae_R-7_group	Bacteria;Bacteroidota;Bacteroidia;Sphingobacteriales;AKYH767;AKYH767	0.898457	0.487027	0.683839	0.0975578	FDH228
89688	Bacteria;Actinobacteriota;Actinobacteria;Micrococcales;Micrococcaceae;Glutamicibacter	Bacteria;Bacteroidota;Bacteroidia;Sphingobacteriales;AKYH767;AKYH767	0.898457	0.487027	0.683839	0.0975578	FDH228
89871	Bacteria;Proteobacteria;Gammaproteobacteria;Burkholderiales;Rhodocyclaceae;Methyloversatilis	Bacteria;Bacteroidota;Bacteroidia;Sphingobacteriales;AKYH767;AKYH767	1.15685	0.335312	0.699356	0.0944056	FDH228
89926	Bacteria;Planctomycetota;Planctomycetes;Isosphaerales;Isosphaeraceae;Paludisphaera	Bacteria;Proteobacteria;Gammaproteobacteria;Pseudomonadales;Moraxellaceae;Perlucidibaca	0.802132	0.126857	0.737461	0.0879635	FDH228
89929	Bacteria;Actinobacteriota;Acidimicrobiia;Microtrichales;Microtrichaceae;Sva0996_marine_group	Bacteria;Proteobacteria;Gammaproteobacteria;Pseudomonadales;Moraxellaceae;Perlucidibaca	0.844991	0.221033	0.755646	0.076952	FDH228
89930	Bacteria;Bacteroidota;Bacteroidia;Cytophagales;Spirosomaceae;Fibrella	Bacteria;Proteobacteria;Gammaproteobacteria;Pseudomonadales;Moraxellaceae;Perlucidibaca	0.904377	0.0835489	0.959122	0.0129548	FDH228
89931	Bacteria;Campilobacterota;Campylobacteria;Campylobacterales;Arcobacteraceae;Arcobacter	Bacteria;Proteobacteria;Gammaproteobacteria;Pseudomonadales;Moraxellaceae;Perlucidibaca	0.844991	0.221033	0.755646	0.076952	FDH228
89935	Bacteria;Planctomycetota;028H05-P-BN-P5;028H05-P-BN-P5;028H05-P-BN-P5;028H05-P-BN-P5	Bacteria;Proteobacteria;Gammaproteobacteria;Pseudomonadales;Moraxellaceae;Perlucidibaca	0.881321	0.342777	0.767044	0.0701666	FDH228
89936	Bacteria;Proteobacteria;Alphaproteobacteria;Kiloniellales;Kiloniellaceae;Tistlia	Bacteria;Proteobacteria;Gammaproteobacteria;Pseudomonadales;Moraxellaceae;Perlucidibaca	0.881321	0.342777	0.767044	0.0701666	FDH228
89937	Bacteria;Proteobacteria;Gammaproteobacteria;Enterobacterales;Erwiniaceae;Erwinia	Bacteria;Proteobacteria;Gammaproteobacteria;Pseudomonadales;Moraxellaceae;Perlucidibaca	1.04549	0.720758	0.791637	0.0588397	FDH228
89942	Bacteria;Firmicutes;Bacilli;Staphylococcales;Gemellaceae;Gemella	Bacteria;Proteobacteria;Gammaproteobacteria;Pseudomonadales;Moraxellaceae;Perlucidibaca	0.965631	0.782444	0.783814	0.0611252	FDH228
89943	Bacteria;Bacteroidota;Bacteroidia;Flavobacteriales;Weeksellaceae;Empedobacter	Bacteria;Proteobacteria;Gammaproteobacteria;Pseudomonadales;Moraxellaceae;Perlucidibaca	1.31051	0.0180996	0.85348	0.0576068	FDH228
89944	Bacteria;Firmicutes;Bacilli;Bacillales;Planococcaceae;Domibacillus	Bacteria;Proteobacteria;Gammaproteobacteria;Pseudomonadales;Moraxellaceae;Perlucidibaca	1.203	0.215876	0.712103	0.0931043	FDH228
89946	Bacteria;Proteobacteria;Gammaproteobacteria;Burkholderiales;Chromobacteriaceae;Vogesella	Bacteria;Proteobacteria;Gammaproteobacteria;Pseudomonadales;Moraxellaceae;Perlucidibaca	1.07727	0.549584	0.793326	0.0591948	FDH228
89947	Bacteria;Firmicutes;Bacilli;Bacillales;Bacillaceae;Gracilibacillus	Bacteria;Proteobacteria;Gammaproteobacteria;Pseudomonadales;Moraxellaceae;Perlucidibaca	1.31198	0.0141118	0.865301	0.0543274	FDH228
89952	Bacteria;Bacteroidota;Bacteroidia;Cytophagales;Spirosomaceae;Larkinella	Bacteria;Proteobacteria;Gammaproteobacteria;Pseudomonadales;Moraxellaceae;Perlucidibaca	1.43079	0.000157401	0.928335	0.0499667	FDH228
89953	Bacteria;Bacteroidota;Bacteroidia;Cytophagales;Spirosomaceae;Runella	Bacteria;Proteobacteria;Gammaproteobacteria;Pseudomonadales;Moraxellaceae;Perlucidibaca	1.49022	1.45e-05	0.94403	0.053122	FDH228
89954	Bacteria;Bacteroidota;Bacteroidia;Cytophagales;Spirosomaceae;Emticicia	Bacteria;Proteobacteria;Gammaproteobacteria;Pseudomonadales;Moraxellaceae;Perlucidibaca	1.38893	0.000151321	0.940627	0.041789	FDH228
89965	Bacteria;Bacteroidota;Bacteroidia;Cytophagales;Cyclobacteriaceae;Algoriphagus	Bacteria;Proteobacteria;Gammaproteobacteria;Pseudomonadales;Moraxellaceae;Perlucidibaca	0.940691	0.633096	0.779978	0.062973	FDH228
90057	Bacteria;Chloroflexi;Anaerolineae;Anaerolineales;Anaerolineaceae;Anaerolinea	Bacteria;Proteobacteria;Gammaproteobacteria;Pseudomonadales;Moraxellaceae;Perlucidibaca	0.778244	0.00200963	0.937274	0.031737	FDH228
90071	Bacteria;Proteobacteria;Gammaproteobacteria;Burkholderiales;Comamonadaceae;Pelomonas	Bacteria;Proteobacteria;Gammaproteobacteria;Pseudomonadales;Moraxellaceae;Perlucidibaca	1.069	0.0120038	0.992497	0.00299506	FDH228
[truncated: 9,559 more rows]
