# Supplementary material for: Microbial influencers and cotton leaf curl disease (CLCuD) susceptibility: a network perspective
Source: Front Microbiol. 2024 Jun 17;15:1381883. doi: 10.3389/fmicb.2024.1381883 (PMC11215052; doi:10.3389/fmicb.2024.1381883)
Supplement: SUPPLEMENTARY TABLE S1 — Metadata associated with the deposited sequences. [file Data_Sheet_1.zip › Supplementary Table S3.xlsx.csv]

	degree	closeness	betweenness	eigen_centrality	subgraph_centrality	coreness	authority_score	eccentricity	neighborhood_connectivity	h_index	lh_index	spreading_score	collective_influence	cluster_rank	ivi	hubness_score	topocoefficient	diffusion_degree	dmnc	geokpath	lincent	lobby	markovcent	closeness_latora	entropy	laplacian	leverage	mnc	closeness_residual	Kingdom	Phylum	Class	Order	Family	Genus	label
1	8	0.000410004	0.142857143	0	563.44537	7	5.80E-17	15	10.25	7	63	1.689230986	70	86.78571429	1.100955252	13.77297812	0.732142857	90	0.868955934	17	22.64247642	8	5.02E-05	33.92864358	15.21711661	236	-0.103499278	8	7.871429443	Bacteria	Deinococcota	Deinococci	Deinococcales	Deinococcaceae	Deinobacterium	Bacteria;Deinococcota;Deinococci;Deinococcales;Deinococcaceae;Deinobacterium
2	8	0.000410004	0.142857143	0	563.44537	7	5.80E-17	15	10.25	7	63	1.689230986	70	86.78571429	1.100955252	13.77297812	0.732142857	90	0.868955934	17	22.64247642	8	5.02E-05	33.92864358	15.21711661	236	-0.103499278	8	7.871429443	Bacteria	TX1A-33	TX1A-33	TX1A-33	TX1A-33	TX1A-33	Bacteria;TX1A-33;TX1A-33;TX1A-33;TX1A-33;TX1A-33
3	8	0.000410004	0.142857143	0	563.44537	7	5.80E-17	15	10.25	7	63	1.689230986	70	86.78571429	1.100955252	13.77297812	0.732142857	90	0.868955934	17	22.64247642	8	5.02E-05	33.92864358	15.21711661	236	-0.103499278	8	7.871429443	Bacteria	Patescibacteria	Saccharimonadia	Saccharimonadales	WWH38	WWH38	Bacteria;Patescibacteria;Saccharimonadia;Saccharimonadales;WWH38;WWH38
4	14	0.00045208	1421.157143	0	961.4599371	7	1.93E-16	14	7.285714286	7	87	4.285069652	689	53.53846154	1.792064229	23.38904445	0.428571429	116	0.597258392	24	24.96609403	8	5.05E-05	40.45079365	15.21711661	414	0.345226778	14	10.74285889	Bacteria	Proteobacteria	Alphaproteobacteria	Rickettsiales	Rickettsiaceae	Candidatus_Megaira	Bacteria;Proteobacteria;Alphaproteobacteria;Rickettsiales;Rickettsiaceae;Candidatus_Megaira
5	14	0.00045208	1421.157143	0	961.4599371	7	1.93E-16	14	7.285714286	7	87	4.285069652	689	53.53846154	1.792064229	23.38904445	0.428571429	116	0.597258392	24	24.96609403	8	5.05E-05	40.45079365	15.21711661	414	0.345226778	14	10.74285889	Bacteria	Bacteroidota	Bacteroidia	Cytophagales	Cyclobacteriaceae	Marinoscillum	Bacteria;Bacteroidota;Bacteroidia;Cytophagales;Cyclobacteriaceae;Marinoscillum
6	13	0.000450653	626.6571429	0	917.4147852	7	1.16E-16	14	7.692307692	7	84	3.236115254	612	59.3974359	1.5053372	21.83346473	0.480769231	113	0.620764847	22	24.88733664	8	5.05E-05	39.48412698	15.21711661	382	0.286877484	13	10.16473389	Bacteria	Proteobacteria	Alphaproteobacteria	Alphaproteobacteria_Incertae_Sedis	Unknown_Family	Acuticoccus	Bacteria;Proteobacteria;Alphaproteobacteria;Alphaproteobacteria_Incertae_Sedis;Unknown_Family;Acuticoccus
7	8	0.000410004	0.142857143	0	563.44537	7	5.80E-17	15	10.25	7	63	1.689230986	70	86.78571429	1.100955252	13.77297812	0.732142857	90	0.868955934	17	22.64247642	8	5.02E-05	33.92864358	15.21711661	236	-0.103499278	8	7.871429443	Bacteria	Proteobacteria	Alphaproteobacteria	Rhizobiales	Labraceae	Labrys	Bacteria;Proteobacteria;Alphaproteobacteria;Rhizobiales;Labraceae;Labrys
8	10	0.000410509	4.607142857	0	666.5250907	7	3.87E-17	15	8.7	7	69	1.572306484	72	64.66666667	1.103656776	16.88413756	0.58	97	0.72690711	17	22.67036125	8	5.04E-05	35.09531025	15.21711661	284	0.108781919	10	8.496429443	Bacteria	Proteobacteria	Gammaproteobacteria	Burkholderiales	Nitrosomonadaceae	oc32	Bacteria;Proteobacteria;Gammaproteobacteria;Burkholderiales;Nitrosomonadaceae;oc32
9	3	0.000409165	0	9.59E-18	109.7166464	3	9.67E-18	15	13.66666667	3	24	1.685220943	20	44	1.035258678	4.86472747	0.976190476	44	0.478992551	17	22.59615385	3	4.97E-05	31.42864358	15.21711661	94	-0.639705882	3	6.621429443	Bacteria	Firmicutes	Bacilli	Lactobacillales	Carnobacteriaceae	Trichococcus	Bacteria;Firmicutes;Bacilli;Lactobacillales;Carnobacteriaceae;Trichococcus
10	6	0.000496771	4138.771429	8.66E-17	172.7093621	5	3.87E-17	13	9.5	5	40	8.627089574	300	33.6	1.771295048	9.861152644	0.452380952	63	0.752625053	29	27.43417784	6	5.10E-05	39.88437396	15.21711661	156	-0.152001799	6	10.00134277	Bacteria	Patescibacteria	Microgenomatia	Microgenomatia	Microgenomatia	Microgenomatia	Bacteria;Patescibacteria;Microgenomatia;Microgenomatia;Microgenomatia;Microgenomatia
11	6	0.000449236	96.27857143	6.01E-17	232.4885343	5	3.87E-17	14	10	5	41	2.105204106	255	44	1.114656337	9.908250646	0.625	66	0.752625053	22	24.80907457	6	5.06E-05	35.98412698	15.21711661	162	-0.180847953	6	8.414733887	Bacteria	Actinobacteriota	Actinobacteria	Nitriliruptorales	Nitriliruptoraceae	YC-ZSS-LKJ90	Bacteria;Actinobacteriota;Actinobacteria;Nitriliruptorales;Nitriliruptoraceae;YC-ZSS-LKJ90
12	4	0.000409333	0	0	178.6829477	4	2.90E-17	15	12.75	4	32	1.680832856	30	55	1.048055546	6.6557972	0.910714286	55	0.592530984	17	22.60540319	4	4.99E-05	31.92864358	15.21711661	122	-0.517273576	4	6.871429443	Bacteria	Actinobacteriota	Actinobacteria	Micrococcales	Micrococcaceae	Arthrobacter	Bacteria;Actinobacteriota;Actinobacteria;Micrococcales;Micrococcaceae;Arthrobacter
13	3	0.000411015	1374	6.81E-17	52.38469718	2	1.93E-17	15	10.33333333	3	19	3.729399571	24	11.33333333	1.130234399	4.629237461	0.625	34	0.314253344	21	22.69831484	3	4.93E-05	32.44531025	15.19207696	74	-0.431372549	2	7.355804443	Bacteria	Proteobacteria	Gammaproteobacteria	Burkholderiales	Hydrogenophilaceae	Tepidiphilus	Bacteria;Proteobacteria;Gammaproteobacteria;Burkholderiales;Hydrogenophilaceae;Tepidiphilus
14	4	0.000409333	0	0	178.6829477	4	2.90E-17	15	12.75	4	32	1.680832856	30	55	1.048055546	6.6557972	0.910714286	55	0.592530984	17	22.60540319	4	4.99E-05	31.92864358	15.21711661	122	-0.517273576	4	6.871429443	Bacteria	Patescibacteria	ABY1	Candidatus_Magasanikbacteria	Candidatus_Magasanikbacteria	Candidatus_Magasanikbacteria	Bacteria;Patescibacteria;ABY1;Candidatus_Magasanikbacteria;Candidatus_Magasanikbacteria;Candidatus_Magasanikbacteria
15	7	0.142857143	0	3.18E-17	137.4010393	7	9.67E-17	1	7	7	56	1.351382679	0	56	1.046605081	12.02900639	1	56	0.814527156	7	7	7	3.20E-05	7	15.22011481	154	0	7	4.5	Bacteria	Actinobacteriota	Actinobacteria	Propionibacteriales	Nocardioidaceae	Flindersiella	Bacteria;Actinobacteriota;Actinobacteria;Propionibacteriales;Nocardioidaceae;Flindersiella
16	7	0.142857143	0	4.18E-17	137.4010393	7	9.67E-17	1	7	7	56	1.351382679	0	56	1.046605081	12.02900639	1	56	0.814527156	7	7	7	3.20E-05	7	15.22011481	154	0	7	4.5	Bacteria	Proteobacteria	Gammaproteobacteria	Burkholderiales	Methylophilaceae	Methylotenera	Bacteria;Proteobacteria;Gammaproteobacteria;Burkholderiales;Methylophilaceae;Methylotenera
17	7	0.142857143	0	3.05E-17	137.4010393	7	9.67E-17	1	7	7	56	1.351382679	0	56	1.046605081	12.02900639	1	56	0.814527156	7	7	7	3.20E-05	7	15.22011481	154	0	7	4.5	Bacteria	Firmicutes	Bacilli	Thermoactinomycetales	Thermoactinomycetaceae	Seinonella	Bacteria;Firmicutes;Bacilli;Thermoactinomycetales;Thermoactinomycetaceae;Seinonella
18	7	0.142857143	0	5.44E-17	137.4010393	7	9.67E-17	1	7	7	56	1.351382679	0	56	1.046605081	12.02900639	1	56	0.814527156	7	7	7	3.20E-05	7	15.22011481	154	0	7	4.5	Archaea	Halobacterota	Methanosarcinia	Methanosarciniales	Methanosarcinaceae	Methanolobus	Archaea;Halobacterota;Methanosarcinia;Methanosarciniales;Methanosarcinaceae;Methanolobus
19	7	0.142857143	0	3.27E-17	137.4010393	7	9.67E-17	1	7	7	56	1.351382679	0	56	1.046605081	12.02900639	1	56	0.814527156	7	7	7	3.20E-05	7	15.22011481	154	0	7	4.5	Bacteria	Planctomycetota	Planctomycetes	Planctomycetales	Rubinisphaeraceae	Rubinisphaera	Bacteria;Planctomycetota;Planctomycetes;Planctomycetales;Rubinisphaeraceae;Rubinisphaera
20	7	0.142857143	0	1.82E-17	137.4010393	7	9.67E-17	1	7	7	56	1.351382679	0	56	1.046605081	12.02900639	1	56	0.814527156	7	7	7	3.20E-05	7	15.22011481	154	0	7	4.5	Eukaryota	Basidiomycota	Tremellomycetes	Tremellales	Bulleribasidiaceae	Vishniacozyma	Eukaryota;Basidiomycota;Tremellomycetes;Tremellales;Bulleribasidiaceae;Vishniacozyma
21	7	0.142857143	0	3.35E-17	137.4010393	7	9.67E-17	1	7	7	56	1.351382679	0	56	1.046605081	12.02900639	1	56	0.814527156	7	7	7	3.20E-05	7	15.22011481	154	0	7	4.5	Bacteria	Proteobacteria	Gammaproteobacteria	Enterobacterales	Morganellaceae	Arsenophonus	Bacteria;Proteobacteria;Gammaproteobacteria;Enterobacterales;Morganellaceae;Arsenophonus
22	24	0.000393546	0	0	1326206729	24	1.55E-16	19	24.625	24	600	3.939620572	138	615	2.871956093	61.69317657	0.947115385	615	0.361717971	27	21.73356946	24	5.08E-05	45.59997884	15.21711661	1782	-0.012653061	24	14.65424919	Bacteria	Proteobacteria	Gammaproteobacteria	Burkholderiales	Comamonadaceae	Diaphorobacter	Bacteria;Proteobacteria;Gammaproteobacteria;Burkholderiales;Comamonadaceae;Diaphorobacter
23	24	0.000393546	0	0	1326206729	24	1.55E-16	19	24.625	24	600	3.939620572	138	615	2.871956093	61.69317657	0.947115385	615	0.361717971	27	21.73356946	24	5.08E-05	45.59997884	15.21711661	1782	-0.012653061	24	14.65424919	Bacteria	Acidobacteriota	Vicinamibacteria	Subgroup_9	Subgroup_9	Subgroup_9	Bacteria;Acidobacteriota;Vicinamibacteria;Subgroup_9;Subgroup_9;Subgroup_9
24	24	0.000393546	0	0	1326206729	24	1.55E-16	19	24.625	24	600	3.939620572	138	615	2.871956093	61.69317657	0.947115385	615	0.361717971	27	21.73356946	24	5.08E-05	45.59997884	15.21711661	1782	-0.012653061	24	14.65424919	Bacteria	Proteobacteria	Alphaproteobacteria	Rhizobiales	Pleomorphomonadaceae	Chthonobacter	Bacteria;Proteobacteria;Alphaproteobacteria;Rhizobiales;Pleomorphomonadaceae;Chthonobacter
25	24	0.000393546	0	0	1326206729	24	1.55E-16	19	24.625	24	600	3.939620572	138	615	2.871956093	61.69317657	0.947115385	615	0.361717971	27	21.73356946	24	5.08E-05	45.59997884	15.21711661	1782	-0.012653061	24	14.65424919	Bacteria	Nitrospirota	Leptospirillia	Leptospirillales	Leptospirillaceae	Leptospirillum	Bacteria;Nitrospirota;Leptospirillia;Leptospirillales;Leptospirillaceae;Leptospirillum
26	24	0.000393546	0	0	1326206729	24	1.55E-16	19	24.625	24	600	3.939620572	138	615	2.871956093	61.69317657	0.947115385	615	0.361717971	27	21.73356946	24	5.08E-05	45.59997884	15.21711661	1782	-0.012653061	24	14.65424919	Bacteria	Planctomycetota	Planctomycetes	Gemmatales	Gemmataceae	Tuwongella	Bacteria;Planctomycetota;Planctomycetes;Gemmatales;Gemmataceae;Tuwongella
27	24	0.000393546	0	0	1326206729	24	1.55E-16	19	24.625	24	600	3.939620572	138	615	2.871956093	61.69317657	0.947115385	615	0.361717971	27	21.73356946	24	5.08E-05	45.59997884	15.21711661	1782	-0.012653061	24	14.65424919	Bacteria	Firmicutes	Clostridia	Clostridia	Gracilibacteraceae	Gracilibacter	Bacteria;Firmicutes;Clostridia;Clostridia;Gracilibacteraceae;Gracilibacter
28	24	0.000393546	0	0	1326206729	24	1.55E-16	19	24.625	24	600	3.939620572	138	615	2.871956093	61.69317657	0.947115385	615	0.361717971	27	21.73356946	24	5.08E-05	45.59997884	15.21711661	1782	-0.012653061	24	14.65424919	Bacteria	Firmicutes	Bacilli	Bacillales	Bacillaceae	Anaerobacillus	Bacteria;Firmicutes;Bacilli;Bacillales;Bacillaceae;Anaerobacillus
29	26	0.000429185	304.8333333	0	1393510911	24	2.32E-16	18	23.26923077	24	615	9.457091409	700	561.1046154	6.656820564	65.22821802	0.861823362	631	0.346804318	33	23.70171674	24	5.08E-05	49.61889646	15.21711661	1912	0.070111822	26	16.30849838	Bacteria	Bdellovibrionota	Oligoflexia	Oligoflexales	Oligoflexales	Oligoflexales	Bacteria;Bdellovibrionota;Oligoflexia;Oligoflexales;Oligoflexales;Oligoflexales
30	24	0.000393546	0	0	1326206729	24	1.55E-16	19	24.625	24	600	3.939620572	138	615	2.871956093	61.69317657	0.947115385	615	0.361717971	27	21.73356946	24	5.08E-05	45.59997884	15.21711661	1782	-0.012653061	24	14.65424919	Bacteria	Firmicutes	Bacilli	Erysipelotrichales	Erysipelatoclostridiaceae	Erysipelatoclostridium	Bacteria;Firmicutes;Bacilli;Erysipelotrichales;Erysipelatoclostridiaceae;Erysipelatoclostridium
31	24	0.000393546	0	0	1326206729	24	1.55E-16	19	24.625	24	600	3.939620572	138	615	2.871956093	61.69317657	0.947115385	615	0.361717971	27	21.73356946	24	5.08E-05	45.59997884	15.21711661	1782	-0.012653061	24	14.65424919	Bacteria	Verrucomicrobiota	Kiritimatiellae	WCHB1-41	WCHB1-41	WCHB1-41	Bacteria;Verrucomicrobiota;Kiritimatiellae;WCHB1-41;WCHB1-41;WCHB1-41
32	26	0.000429185	304.8333333	0	1393510911	24	2.32E-16	18	23.26923077	24	615	9.457091409	700	561.1046154	6.656820564	65.22821802	0.861823362	631	0.346804318	33	23.70171674	24	5.08E-05	49.61889646	15.21711661	1912	0.070111822	26	16.30849838	Bacteria	Actinobacteriota	Actinobacteria	Pseudonocardiales	Pseudonocardiaceae	Actinoalloteichus	Bacteria;Actinobacteriota;Actinobacteria;Pseudonocardiales;Pseudonocardiaceae;Actinoalloteichus
33	25	0.000429	227.5	0	1379895555	24	3.09E-16	18	24.12	24	612	9.177241317	672	600.7866667	6.339826589	63.6726383	0.893333333	628	0.351765933	33	23.69154869	24	5.08E-05	49.11889646	15.21711661	1856	0.020890883	25	16.05849838	Bacteria	Firmicutes	Clostridia	Oscillospirales	Oscillospiraceae	NK4A214_group	Bacteria;Firmicutes;Clostridia;Oscillospirales;Oscillospiraceae;NK4A214_group
34	25	0.000429	227.5	0	1379895555	24	3.09E-16	18	24.12	24	612	9.177241317	672	600.7866667	6.339826589	63.6726383	0.893333333	628	0.351765933	33	23.69154869	24	5.08E-05	49.11889646	15.21711661	1856	0.020890883	25	16.05849838	Bacteria	Proteobacteria	Gammaproteobacteria	Xanthomonadales	Rhodanobacteraceae	Pseudofulvimonas	Bacteria;Proteobacteria;Gammaproteobacteria;Xanthomonadales;Rhodanobacteraceae;Pseudofulvimonas
35	25	0.000429	227.5	0	1379895555	24	3.09E-16	18	24.12	24	612	9.177241317	672	600.7866667	6.339826589	63.6726383	0.893333333	628	0.351765933	33	23.69154869	24	5.08E-05	49.11889646	15.21711661	1856	0.020890883	25	16.05849838	Bacteria	Proteobacteria	Gammaproteobacteria	Burkholderiales	Alcaligenaceae	Paenalcaligenes	Bacteria;Proteobacteria;Gammaproteobacteria;Burkholderiales;Alcaligenaceae;Paenalcaligenes
36	25	0.000429	227.5	0	1379895555	24	3.09E-16	18	24.12	24	612	9.177241317	672	600.7866667	6.339826589	63.6726383	0.893333333	628	0.351765933	33	23.69154869	24	5.08E-05	49.11889646	15.21711661	1856	0.020890883	25	16.05849838	Bacteria	Patescibacteria	Microgenomatia	Candidatus_Woykebacteria	Candidatus_Woykebacteria	Candidatus_Woykebacteria	Bacteria;Patescibacteria;Microgenomatia;Candidatus_Woykebacteria;Candidatus_Woykebacteria;Candidatus_Woykebacteria
37	25	0.000429	227.5	0	1379895555	24	3.09E-16	18	24.12	24	612	9.177241317	672	600.7866667	6.339826589	63.6726383	0.893333333	628	0.351765933	33	23.69154869	24	5.08E-05	49.11889646	15.21711661	1856	0.020890883	25	16.05849838	Bacteria	Actinobacteriota	Actinobacteria	Streptosporangiales	Thermomonosporaceae	Spirillospora	Bacteria;Actinobacteriota;Actinobacteria;Streptosporangiales;Thermomonosporaceae;Spirillospora
38	24	0.000393546	0	0	1326206729	24	1.55E-16	19	24.625	24	600	3.939620572	138	615	2.871956093	61.69317657	0.947115385	615	0.361717971	27	21.73356946	24	5.08E-05	45.59997884	15.21711661	1782	-0.012653061	24	14.65424919	Bacteria	Bacteroidota	Bacteroidia	Flavobacteriales	NS9_marine_group	NS9_marine_group	Bacteria;Bacteroidota;Bacteroidia;Flavobacteriales;NS9_marine_group;NS9_marine_group
39	25	0.000429	227.5	0	1379895555	24	3.09E-16	18	24.12	24	612	9.177241317	672	600.7866667	6.339826589	63.6726383	0.893333333	628	0.351765933	33	23.69154869	24	5.08E-05	49.11889646	15.21711661	1856	0.020890883	25	16.05849838	Bacteria	Patescibacteria	Parcubacteria	Candidatus_Terrybacteria	Candidatus_Terrybacteria	Candidatus_Terrybacteria	Bacteria;Patescibacteria;Parcubacteria;Candidatus_Terrybacteria;Candidatus_Terrybacteria;Candidatus_Terrybacteria
40	25	0.000429	227.5	0	1379895555	24	3.09E-16	18	24.12	24	612	9.177241317	672	600.7866667	6.339826589	63.6726383	0.893333333	628	0.351765933	33	23.69154869	24	5.08E-05	49.11889646	15.21711661	1856	0.020890883	25	16.05849838	Bacteria	Desulfobacterota	Syntrophobacteria	Syntrophobacterales	Syntrophobacteraceae	Syntrophobacter	Bacteria;Desulfobacterota;Syntrophobacteria;Syntrophobacterales;Syntrophobacteraceae;Syntrophobacter
41	25	0.000429	227.5	0	1379895555	24	3.09E-16	18	24.12	24	612	9.177241317	672	600.7866667	6.339826589	63.6726383	0.893333333	628	0.351765933	33	23.69154869	24	5.08E-05	49.11889646	15.21711661	1856	0.020890883	25	16.05849838	Bacteria	Patescibacteria	Saccharimonadia	Saccharimonadales	Saccharimonadaceae	GTL1	Bacteria;Patescibacteria;Saccharimonadia;Saccharimonadales;Saccharimonadaceae;GTL1
42	25	0.000429	227.5	0	1379895555	24	3.09E-16	18	24.12	24	612	9.177241317	672	600.7866667	6.339826589	63.6726383	0.893333333	628	0.351765933	33	23.69154869	24	5.08E-05	49.11889646	15.21711661	1856	0.020890883	25	16.05849838	Bacteria	Acidobacteriota	Acidobacteriae	Subgroup_2	Subgroup_2	Subgroup_2	Bacteria;Acidobacteriota;Acidobacteriae;Subgroup_2;Subgroup_2;Subgroup_2
43	24	0.000393546	0	0	1326206729	24	1.55E-16	19	24.625	24	600	3.939620572	138	615	2.871956093	61.69317657	0.947115385	615	0.361717971	27	21.73356946	24	5.08E-05	45.59997884	15.21711661	1782	-0.012653061	24	14.65424919	Bacteria	Myxococcota	Polyangia	FFCH16767	FFCH16767	FFCH16767	Bacteria;Myxococcota;Polyangia;FFCH16767;FFCH16767;FFCH16767
44	26	0.000429185	304.8333333	0	1393510911	24	2.32E-16	18	23.26923077	24	615	9.457091409	700	561.1046154	6.656820564	65.22821802	0.861823362	631	0.346804318	33	23.70171674	24	5.08E-05	49.61889646	15.21711661	1912	0.070111822	26	16.30849838	Bacteria	Cyanobacteria	Cyanobacteriia	Oxyphotobacteria_Incertae_Sedis	Unknown_Family	Leptolyngbya_EcFYyyy-00	Bacteria;Cyanobacteria;Cyanobacteriia;Oxyphotobacteria_Incertae_Sedis;Unknown_Family;Leptolyngbya_EcFYyyy-00
45	24	0.000393546	0	0	1326206729	24	1.55E-16	19	24.625	24	600	3.939620572	138	615	2.871956093	61.69317657	0.947115385	615	0.361717971	27	21.73356946	24	5.08E-05	45.59997884	15.21711661	1782	-0.012653061	24	14.65424919	Bacteria	Planctomycetota	Phycisphaerae	Phycisphaerales	Phycisphaeraceae	CL500-3	Bacteria;Planctomycetota;Phycisphaerae;Phycisphaerales;Phycisphaeraceae;CL500-3
46	13	0.000468384	5434	0	339742574.3	12	1.16E-16	17	23.84615385	12	305	32.52341604	480	273.3076923	11.39556264	32.24212315	0.742788462	323	0.678009493	39	25.86651054	13	5.11E-05	47.34418955	15.17005955	802	-0.272469636	12	15.11699677	Bacteria	Patescibacteria	Gracilibacteria	Gracilibacteria	Gracilibacteria	Gracilibacteria	Bacteria;Patescibacteria;Gracilibacteria;Gracilibacteria;Gracilibacteria;Gracilibacteria
47	3	0.00039032	0	0	21317228.43	3	1.93E-17	19	26	3	75	2.303960833	12	81	1.098765288	7.266725567	1	81	0.478992551	27	21.55542545	3	5.00E-05	35.09997884	15.21711661	168	-0.793103448	3	9.404249191	Bacteria	Patescibacteria	Parcubacteria	Candidatus_Moranbacteria	Candidatus_Moranbacteria	Candidatus_Moranbacteria	Bacteria;Patescibacteria;Parcubacteria;Candidatus_Moranbacteria;Candidatus_Moranbacteria;Candidatus_Moranbacteria
48	7	0.000512033	5853.158968	1.39E-16	591544.5571	4	7.74E-17	16	6.714285714	5	43	11.71912783	3168	25.71428571	2.253737134	11.41673236	0.273809524	54	0.752625053	56	28.27700973	6	5.28E-05	46.90400017	15.17091614	150	0.072771673	6	14.48399353	Bacteria	Patescibacteria	Kazania	Kazania	Kazania	Kazania	Bacteria;Patescibacteria;Kazania;Kazania;Kazania;Kazania
49	5	0.001150748	348.3333333	1.31E-10	13.49062576	3	1.31E-10	11	4.4	4	21	1.474496095	60	16.2	1.038644903	7.552004893	0.488888889	27	0.680330737	14	17.40966628	4	3.96E-05	23.71158009	15.21326072	74	0.072222222	5	6.260742188	Bacteria	Bacteroidota	Bacteroidia	Flavobacteriales	Weeksellaceae	Bergeyella	Bacteria;Bacteroidota;Bacteroidia;Flavobacteriales;Weeksellaceae;Bergeyella
50	5	0.00101833	180.3333333	8.61E-12	12.91039006	3	8.61E-12	12	4	3	19	1.310851899	52	15	1.025688097	7.457808889	0.571428571	25	0.680330737	11	15.40631365	4	3.95E-05	21.24163059	15.21326072	70	0.122222222	5	5.286621094	Bacteria	Actinobacteriota	Actinobacteria	Propionibacteriales	Propionibacteriaceae	Propioniciclava	Bacteria;Actinobacteriota;Actinobacteria;Propionibacteriales;Propionibacteriaceae;Propioniciclava
51	5	0.001150748	348.3333333	1.31E-10	13.49062576	3	1.31E-10	11	4.4	4	21	1.474496095	60	16.2	1.038644903	7.552004893	0.488888889	27	0.680330737	14	17.40966628	4	3.96E-05	23.71158009	15.21326072	74	0.072222222	5	6.260742188	Bacteria	Firmicutes	Bacilli	Bacillales	Bacillaceae	Geobacillus	Bacteria;Firmicutes;Bacilli;Bacillales;Bacillaceae;Geobacillus
52	7	0.111111111	0	5.56E-17	138.9151342	7	5.80E-17	2	7.142857143	7	56	1.359275797	0	57	1.04757529	12.02900639	0.892857143	57	0.814527156	8	7.111111111	7	3.21E-05	7.5	15.21990117	156	-0.00952381	7	4.75	Bacteria	Actinobacteriota	Actinobacteria	Bifidobacteriales	Bifidobacteriaceae	Parascardovia	Bacteria;Actinobacteriota;Actinobacteria;Bifidobacteriales;Bifidobacteriaceae;Parascardovia
53	7	0.111111111	0	2.42E-17	138.9151342	7	5.80E-17	2	7.142857143	7	56	1.359275797	0	57	1.04757529	12.02900639	0.892857143	57	0.814527156	8	7.111111111	7	3.21E-05	7.5	15.21990117	156	-0.00952381	7	4.75	Bacteria	Actinobacteriota	Actinobacteria	Micrococcales	Microbacteriaceae	Rathayibacter	Bacteria;Actinobacteriota;Actinobacteria;Micrococcales;Microbacteriaceae;Rathayibacter
54	7	0.111111111	0	4.84E-17	138.9151342	7	5.80E-17	2	7.142857143	7	56	1.359275797	0	57	1.04757529	12.02900639	0.892857143	57	0.814527156	8	7.111111111	7	3.21E-05	7.5	15.21990117	156	-0.00952381	7	4.75	Bacteria	Firmicutes	Clostridia	Clostridiales	Clostridiaceae	Clostridium_sensu_stricto_13	Bacteria;Firmicutes;Clostridia;Clostridiales;Clostridiaceae;Clostridium_sensu_stricto_13
55	7	0.111111111	0	6.16E-17	138.9151342	7	5.80E-17	2	7.142857143	7	56	1.359275797	0	57	1.04757529	12.02900639	0.892857143	57	0.814527156	8	7.111111111	7	3.21E-05	7.5	15.21990117	156	-0.00952381	7	4.75	Bacteria	Firmicutes	Bacilli	Lactobacillales	Streptococcaceae	Lactococcus	Bacteria;Firmicutes;Bacilli;Lactobacillales;Streptococcaceae;Lactococcus
56	7	0.111111111	0	4.30E-17	138.9151342	7	5.80E-17	2	7.142857143	7	56	1.359275797	0	57	1.04757529	12.02900639	0.892857143	57	0.814527156	8	7.111111111	7	3.21E-05	7.5	15.21990117	156	-0.00952381	7	4.75	Bacteria	Firmicutes	Bacilli	Lactobacillales	Carnobacteriaceae	Atopostipes	Bacteria;Firmicutes;Bacilli;Lactobacillales;Carnobacteriaceae;Atopostipes
57	7	0.111111111	0	5.85E-17	138.9151342	7	5.80E-17	2	7.142857143	7	56	1.359275797	0	57	1.04757529	12.02900639	0.892857143	57	0.814527156	8	7.111111111	7	3.21E-05	7.5	15.21990117	156	-0.00952381	7	4.75	Bacteria	Verrucomicrobiota	Verrucomicrobiae	Chthoniobacterales	Terrimicrobiaceae	Terrimicrobium	Bacteria;Verrucomicrobiota;Verrucomicrobiae;Chthoniobacterales;Terrimicrobiaceae;Terrimicrobium
58	8	0.125	7	6.47E-17	144.1581767	7	7.74E-17	1	6.25	7	57	1.307708719	0	43.5	1.046284137	13.4903901	0.875	58	0.814527156	8	8	7	3.21E-05	8	15.21779665	172	0.155555556	7	5	Bacteria	Proteobacteria	Alphaproteobacteria	Rhizobiales	Xanthobacteraceae	Pseudorhodoplanes	Bacteria;Proteobacteria;Alphaproteobacteria;Rhizobiales;Xanthobacteraceae;Pseudorhodoplanes
59	27	0.022727273	0	0	1.90402E+12	27	1.65E-14	3	33.07407407	27	806	3.759323376	0	920	3.155807298	75.6382221	0.972766885	920	0.345972388	35	27.84090909	27	3.38E-05	30.83333333	15.21620203	2542	-0.100242866	27	16.375	Bacteria	Firmicutes	Bacilli	Lactobacillales	Carnobacteriaceae	Dolosigranulum	Bacteria;Firmicutes;Bacilli;Lactobacillales;Carnobacteriaceae;Dolosigranulum
60	34	0.027777778	2.282964095	0	2.81345E+12	29	1.96E-14	2	31.79411765	29	995	3.894004867	0	1039.474153	3.821728898	94.43974446	0.908403361	1115	0.409913219	35	34.02777778	30	3.38E-05	34.5	15.21620203	3352	0.036123811	34	18.25	Bacteria	Actinobacteriota	Actinobacteria	Frankiales	Nakamurellaceae	Nakamurella	Bacteria;Actinobacteriota;Actinobacteria;Frankiales;Nakamurellaceae;Nakamurella
61	33	0.027027027	1.6	0	2.70106E+12	29	1.96E-14	2	32.12121212	29	973	3.901576598	0	1039.17803	3.755622426	91.9893027	0.917748918	1093	0.395932023	35	33.10810811	30	3.38E-05	34	15.21620203	3242	0.015385195	33	18	Bacteria	Firmicutes	Clostridia	Clostridiales	Clostridiaceae	Clostridium_sensu_stricto_9	Bacteria;Firmicutes;Clostridia;Clostridiales;Clostridiaceae;Clostridium_sensu_stricto_9
62	33	0.027027027	1.6	0	2.70106E+12	29	1.96E-14	2	32.12121212	29	973	3.901576598	0	1039.17803	3.755622426	91.9893027	0.917748918	1093	0.395932023	35	33.10810811	30	3.38E-05	34	15.21620203	3242	0.015385195	33	18	Bacteria	Actinobacteriota	Thermoleophilia	Thermophilales	Thermoleophilaceae	Thermoleophilum	Bacteria;Actinobacteriota;Thermoleophilia;Thermophilales;Thermoleophilaceae;Thermoleophilum
63	33	0.027027027	1.6	0	2.70106E+12	29	1.96E-14	2	32.12121212	29	973	3.901576598	0	1039.17803	3.755622426	91.9893027	0.917748918	1093	0.395932023	35	33.10810811	30	3.38E-05	34	15.21620203	3242	0.015385195	33	18	Bacteria	Actinobacteriota	Actinobacteria	Propionibacteriales	Propionibacteriaceae	Micropruina	Bacteria;Actinobacteriota;Actinobacteria;Propionibacteriales;Propionibacteriaceae;Micropruina
64	33	0.027027027	1.6	0	2.70106E+12	29	1.96E-14	2	32.12121212	29	973	3.901576598	0	1039.17803	3.755622426	91.9893027	0.917748918	1093	0.395932023	35	33.10810811	30	3.38E-05	34	15.21620203	3242	0.015385195	33	18	Bacteria	Desulfobacterota	Desulfobulbia	Desulfobulbales	Desulfobulbaceae	Desulfobulbus	Bacteria;Desulfobacterota;Desulfobulbia;Desulfobulbales;Desulfobulbaceae;Desulfobulbus
65	33	0.027027027	1.6	0	2.70106E+12	29	1.96E-14	2	32.12121212	29	973	3.901576598	0	1039.17803	3.755622426	91.9893027	0.917748918	1093	0.395932023	35	33.10810811	30	3.38E-05	34	15.21620203	3242	0.015385195	33	18	Bacteria	Actinobacteriota	Actinobacteria	Micrococcales	Micrococcaceae	Garicola	Bacteria;Actinobacteriota;Actinobacteria;Micrococcales;Micrococcaceae;Garicola
66	34	0.027777778	2.282964095	0	2.81345E+12	29	1.96E-14	2	31.79411765	29	995	3.894004867	0	1039.474153	3.821728898	94.43974446	0.908403361	1115	0.409913219	35	34.02777778	30	3.38E-05	34.5	15.21620203	3352	0.036123811	34	18.25	Bacteria	Proteobacteria	Gammaproteobacteria	Enterobacterales	Morganellaceae	Providencia	Bacteria;Proteobacteria;Gammaproteobacteria;Enterobacterales;Morganellaceae;Providencia
67	34	0.027777778	2.282964095	0	2.81345E+12	29	1.96E-14	2	31.79411765	29	995	3.894004867	0	1039.474153	3.821728898	94.43974446	0.908403361	1115	0.409913219	35	34.02777778	30	3.38E-05	34.5	15.21620203	3352	0.036123811	34	18.25	Bacteria	Bacteroidota	Bacteroidia	Cytophagales	Cyclobacteriaceae	Cesiribacter	Bacteria;Bacteroidota;Bacteroidia;Cytophagales;Cyclobacteriaceae;Cesiribacter
68	34	0.027777778	2.282964095	0	2.81345E+12	29	1.96E-14	2	31.79411765	29	995	3.894004867	0	1039.474153	3.821728898	94.43974446	0.908403361	1115	0.409913219	35	34.02777778	30	3.38E-05	34.5	15.21620203	3352	0.036123811	34	18.25	Bacteria	Bacteroidota	Bacteroidia	Cytophagales	Hymenobacteraceae	Rufibacter	Bacteria;Bacteroidota;Bacteroidia;Cytophagales;Hymenobacteraceae;Rufibacter
69	34	0.027777778	2.282964095	0	2.81345E+12	29	1.96E-14	2	31.79411765	29	995	3.894004867	0	1039.474153	3.821728898	94.43974446	0.908403361	1115	0.409913219	35	34.02777778	30	3.38E-05	34.5	15.21620203	3352	0.036123811	34	18.25	Bacteria	Firmicutes	Bacilli	Bacillales	Salisediminibacteriaceae	Salipaludibacillus	Bacteria;Firmicutes;Bacilli;Bacillales;Salisediminibacteriaceae;Salipaludibacillus
70	34	0.027777778	2.282964095	0	2.81345E+12	29	1.96E-14	2	31.79411765	29	995	3.894004867	0	1039.474153	3.821728898	94.43974446	0.908403361	1115	0.409913219	35	34.02777778	30	3.38E-05	34.5	15.21620203	3352	0.036123811	34	18.25	Bacteria	Proteobacteria	Alphaproteobacteria	Rhizobiales	Beijerinckiaceae	Psychroglaciecola	Bacteria;Proteobacteria;Alphaproteobacteria;Rhizobiales;Beijerinckiaceae;Psychroglaciecola
71	34	0.027777778	2.282964095	0	2.81345E+12	29	1.96E-14	2	31.79411765	29	995	3.894004867	0	1039.474153	3.821728898	94.43974446	0.908403361	1115	0.409913219	35	34.02777778	30	3.38E-05	34.5	15.21620203	3352	0.036123811	34	18.25	Bacteria	Actinobacteriota	Actinobacteria	Micrococcales	Dermabacteraceae	Dermabacter	Bacteria;Actinobacteriota;Actinobacteria;Micrococcales;Dermabacteraceae;Dermabacter
72	33	0.026315789	1.140106952	0	2.69901E+12	29	1.96E-14	3	32.09090909	29	973	3.894166279	0	1038.227273	3.748656784	91.9893027	0.943850267	1092	0.395932023	35	32.23684211	30	3.38E-05	33.83333333	15.21620203	3240	0.016034546	33	17.875	Bacteria	Campilobacterota	Campylobacteria	Campylobacterales	Campylobacteraceae	Campylobacter	Bacteria;Campilobacterota;Campylobacteria;Campylobacterales;Campylobacteraceae;Campylobacter
73	34	0.027777778	2.282964095	0	2.81345E+12	29	1.96E-14	2	31.79411765	29	995	3.894004867	0	1039.474153	3.821728898	94.43974446	0.908403361	1115	0.409913219	35	34.02777778	30	3.38E-05	34.5	15.21620203	3352	0.036123811	34	18.25	Bacteria	Proteobacteria	Gammaproteobacteria	Enterobacterales	Erwiniaceae	Pantoea	Bacteria;Proteobacteria;Gammaproteobacteria;Enterobacterales;Erwiniaceae;Pantoea
74	33	0.026315789	1.140106952	0	2.69901E+12	29	1.96E-14	3	32.09090909	29	973	3.894166279	0	1038.227273	3.748656784	91.9893027	0.943850267	1092	0.395932023	35	32.23684211	30	3.38E-05	33.83333333	15.21620203	3240	0.016034546	33	17.875	Bacteria	Actinobacteriota	Actinobacteria	Micromonosporales	Micromonosporaceae	Phytomonospora	Bacteria;Actinobacteriota;Actinobacteria;Micromonosporales;Micromonosporaceae;Phytomonospora
75	33	0.027027027	1.6	0	2.70106E+12	29	1.96E-14	2	32.12121212	29	973	3.901576598	0	1039.17803	3.755622426	91.9893027	0.917748918	1093	0.395932023	35	33.10810811	30	3.38E-05	34	15.21620203	3242	0.015385195	33	18	Bacteria	Firmicutes	Bacilli	Aneurinibacillales	Aneurinibacillaceae	Aneurinibacillus	Bacteria;Firmicutes;Bacilli;Aneurinibacillales;Aneurinibacillaceae;Aneurinibacillus
76	34	0.027777778	2.282964095	0	2.81345E+12	29	1.96E-14	2	31.79411765	29	995	3.894004867	0	1039.474153	3.821728898	94.43974446	0.908403361	1115	0.409913219	35	34.02777778	30	3.38E-05	34.5	15.21620203	3352	0.036123811	34	18.25	Bacteria	Chloroflexi	Chloroflexia	Chloroflexales	Chloroflexaceae	FFCH7168	Bacteria;Chloroflexi;Chloroflexia;Chloroflexales;Chloroflexaceae;FFCH7168
77	34	0.027777778	2.282964095	0	2.81345E+12	29	1.96E-14	2	31.79411765	29	995	3.894004867	0	1039.474153	3.821728898	94.43974446	0.908403361	1115	0.409913219	35	34.02777778	30	3.38E-05	34.5	15.21620203	3352	0.036123811	34	18.25	Bacteria	Firmicutes	Bacilli	Bacillales	Planococcaceae	Savagea	Bacteria;Firmicutes;Bacilli;Bacillales;Planococcaceae;Savagea
78	34	0.027777778	2.282964095	0	2.81345E+12	29	1.96E-14	2	31.79411765	29	995	3.894004867	0	1039.474153	3.821728898	94.43974446	0.908403361	1115	0.409913219	35	34.02777778	30	3.38E-05	34.5	15.21620203	3352	0.036123811	34	18.25	Bacteria	Proteobacteria	Gammaproteobacteria	Burkholderiales	Rhodocyclaceae	Thauera	Bacteria;Proteobacteria;Gammaproteobacteria;Burkholderiales;Rhodocyclaceae;Thauera
79	27	0.022727273	0	0	1.90402E+12	27	1.64E-14	3	33.07407407	27	806	3.759323376	0	920	3.155807298	75.6382221	0.972766885	920	0.345972388	35	27.84090909	27	3.38E-05	30.83333333	15.21620203	2542	-0.100242866	27	16.375	Bacteria	Bacteroidota	Bacteroidia	Bacteroidales	Prevotellaceae	Prevotella	Bacteria;Bacteroidota;Bacteroidia;Bacteroidales;Prevotellaceae;Prevotella
80	34	0.027777778	2.282964095	0	2.81345E+12	29	1.96E-14	2	31.79411765	29	995	3.894004867	0	1039.474153	3.821728898	94.43974446	0.908403361	1115	0.409913219	35	34.02777778	30	3.38E-05	34.5	15.21620203	3352	0.036123811	34	18.25	Bacteria	Bacteroidota	Bacteroidia	Cytophagales	Amoebophilaceae	Candidatus_Amoebophilus	Bacteria;Bacteroidota;Bacteroidia;Cytophagales;Amoebophilaceae;Candidatus_Amoebophilus
81	34	0.027777778	2.282964095	0	2.81345E+12	29	1.96E-14	2	31.79411765	29	995	3.894004867	0	1039.474153	3.821728898	94.43974446	0.908403361	1115	0.409913219	35	34.02777778	30	3.38E-05	34.5	15.21620203	3352	0.036123811	34	18.25	Bacteria	Firmicutes	Clostridia	Lachnospirales	Lachnospiraceae	Blautia	Bacteria;Firmicutes;Clostridia;Lachnospirales;Lachnospiraceae;Blautia
82	33	0.026315789	1.140106952	0	2.69901E+12	29	1.96E-14	3	32.09090909	29	973	3.894166279	0	1038.227273	3.748656784	91.9893027	0.943850267	1092	0.395932023	35	32.23684211	30	3.38E-05	33.83333333	15.21620203	3240	0.016034546	33	17.875	Bacteria	Firmicutes	Bacilli	Thermoactinomycetales	Thermoactinomycetaceae	Risungbinella	Bacteria;Firmicutes;Bacilli;Thermoactinomycetales;Thermoactinomycetaceae;Risungbinella
83	34	0.027777778	2.282964095	0	2.81345E+12	29	1.96E-14	2	31.79411765	29	995	3.894004867	0	1039.474153	3.821728898	94.43974446	0.908403361	1115	0.409913219	35	34.02777778	30	3.38E-05	34.5	15.21620203	3352	0.036123811	34	18.25	Bacteria	Bacteroidota	Bacteroidia	Cytophagales	Hymenobacteraceae	Nibribacter	Bacteria;Bacteroidota;Bacteroidia;Cytophagales;Hymenobacteraceae;Nibribacter
84	33	0.027027027	1.6	0	2.70106E+12	29	1.96E-14	2	32.12121212	29	973	3.901576598	0	1039.17803	3.755622426	91.9893027	0.917748918	1093	0.395932023	35	33.10810811	30	3.38E-05	34	15.21620203	3242	0.015385195	33	18	Bacteria	Chloroflexi	Anaerolineae	SJA-15	SJA-15	SJA-15	Bacteria;Chloroflexi;Anaerolineae;SJA-15;SJA-15;SJA-15
85	33	0.027027027	1.6	0	2.70106E+12	29	1.96E-14	2	32.12121212	29	973	3.901576598	0	1039.17803	3.755622426	91.9893027	0.917748918	1093	0.395932023	35	33.10810811	30	3.38E-05	34	15.21620203	3242	0.015385195	33	18	Bacteria	Actinobacteriota	Actinobacteria	Micrococcales	Promicromonosporaceae	Promicromonospora	Bacteria;Actinobacteriota;Actinobacteria;Micrococcales;Promicromonosporaceae;Promicromonospora
86	1	0.012345679	0	0	1263328578	1	4.25E-16	3	23	1	23	1.996951319	0	0	1.020569348	1.98905804	1	24	0	35	15.12345679	1	3.37E-05	16	15.21620203	48	-0.916666667	1	8.5	Bacteria	Actinobacteriota	Actinobacteria	Corynebacteriales	Nocardiaceae	Nocardia	Bacteria;Actinobacteriota;Actinobacteria;Corynebacteriales;Nocardiaceae;Nocardia
87	30	0.024390244	0.363636364	0	2.30393E+12	29	1.81E-14	3	32.7	29	892	3.848793771	0	992.4068966	3.468947412	83.93150741	0.961764706	1011	0.36183733	35	29.87804878	30	3.38E-05	32.33333333	15.21620203	2892	-0.041498779	30	17.125	Bacteria	Firmicutes	Bacilli	Lactobacillales	Carnobacteriaceae	Alloiococcus	Bacteria;Firmicutes;Bacilli;Lactobacillales;Carnobacteriaceae;Alloiococcus
88	30	0.024390244	0.363636364	0	2.30393E+12	29	1.81E-14	3	32.7	29	892	3.848793771	0	992.4068966	3.468947412	83.93150741	0.961764706	1011	0.36183733	35	29.87804878	30	3.38E-05	32.33333333	15.21620203	2892	-0.041498779	30	17.125	Bacteria	Dependentiae	Babeliae	Babeliales	UBA12409	UBA12409	Bacteria;Dependentiae;Babeliae;Babeliales;UBA12409;UBA12409
89	30	0.024390244	0.363636364	0	2.30393E+12	29	1.81E-14	3	32.7	29	892	3.848793771	0	992.4068966	3.468947412	83.93150741	0.961764706	1011	0.36183733	35	29.87804878	30	3.38E-05	32.33333333	15.21620203	2892	-0.041498779	30	17.125	Bacteria	Cyanobacteria	Cyanobacteriia	Oxyphotobacteria_Incertae_Sedis	Unknown_Family	Leptolyngbya_ANT.L52.2	Bacteria;Cyanobacteria;Cyanobacteriia;Oxyphotobacteria_Incertae_Sedis;Unknown_Family;Leptolyngbya_ANT.L52.2
90	22	0.020408163	0	0	1.25636E+12	22	1.35E-14	3	32.95454545	22	660	3.508349186	0	747	2.600007883	61.69048525	0.969251337	747	0.401099539	35	25	22	3.38E-05	28.33333333	15.21620203	1956	-0.198601399	22	15.125	Bacteria	Firmicutes	Bacilli	Lactobacillales	Aerococcaceae	Abiotrophia	Bacteria;Firmicutes;Bacilli;Lactobacillales;Aerococcaceae;Abiotrophia
91	30	0.024390244	0.363636364	0	2.30393E+12	29	1.82E-14	3	32.7	29	892	3.848793771	0	992.4068966	3.468947412	83.93150741	0.961764706	1011	0.36183733	35	29.87804878	30	3.38E-05	32.33333333	15.21620203	2892	-0.041498779	30	17.125	Bacteria	Proteobacteria	Gammaproteobacteria	Pseudomonadales	Moraxellaceae	Psychrobacter	Bacteria;Proteobacteria;Gammaproteobacteria;Pseudomonadales;Moraxellaceae;Psychrobacter
92	30	0.024390244	0.363636364	0	2.30393E+12	29	1.82E-14	3	32.7	29	892	3.848793771	0	992.4068966	3.468947412	83.93150741	0.961764706	1011	0.36183733	35	29.87804878	30	3.38E-05	32.33333333	15.21620203	2892	-0.041498779	30	17.125	Bacteria	Verrucomicrobiota	Verrucomicrobiae	S-BQ2-57_soil_group	S-BQ2-57_soil_group	S-BQ2-57_soil_group	Bacteria;Verrucomicrobiota;Verrucomicrobiae;S-BQ2-57_soil_group;S-BQ2-57_soil_group;S-BQ2-57_soil_group
93	10	0.000537924	35.95543478	0	1400.790826	8	0	12	9.9	9	95	2.138779175	252	96.88888889	1.216019185	18.10868561	0.825	109	0.72690711	20	29.70683163	9	5.27E-05	41.43903319	15.21711661	308	0.011215539	10	9.449951172	Bacteria	Patescibacteria	Microgenomatia	Candidatus_Chisholmbacteria	Candidatus_Chisholmbacteria	Candidatus_Chisholmbacteria	Bacteria;Patescibacteria;Microgenomatia;Candidatus_Chisholmbacteria;Candidatus_Chisholmbacteria;Candidatus_Chisholmbacteria
94	10	0.000537924	35.95543478	0	1400.790826	8	0	12	9.9	9	95	2.138779175	252	96.88888889	1.216019185	18.10868561	0.825	109	0.72690711	20	29.70683163	9	5.27E-05	41.43903319	15.21711661	308	0.011215539	10	9.449951172	Bacteria	Fusobacteriota	Fusobacteriia	Fusobacteriales	Fusobacteriaceae	Fusobacterium	Bacteria;Fusobacteriota;Fusobacteriia;Fusobacteriales;Fusobacteriaceae;Fusobacterium
95	10	0.000537924	35.95543478	0	1400.790826	8	0	12	9.9	9	95	2.138779175	252	96.88888889	1.216019185	18.10868561	0.825	109	0.72690711	20	29.70683163	9	5.27E-05	41.43903319	15.21711661	308	0.011215539	10	9.449951172	Bacteria	Acidobacteriota	Subgroup_18	Subgroup_18	Subgroup_18	Subgroup_18	Bacteria;Acidobacteriota;Subgroup_18;Subgroup_18;Subgroup_18;Subgroup_18
96	11	0.000544662	83.10543478	0	1547.394496	8	3.87E-17	12	9.545454545	9	101	2.963670111	640	92.8	1.403234161	19.80555933	0.681818182	116	0.711113335	24	30.07897603	9	5.27E-05	43.23625541	15.21711661	342	0.077675919	11	10.5534668	Bacteria	Proteobacteria	Alphaproteobacteria	AT-s3-44	AT-s3-44	AT-s3-44	Bacteria;Proteobacteria;Alphaproteobacteria;AT-s3-44;AT-s3-44;AT-s3-44
97	11	0.000611621	1558.303986	0	1505.808013	8	1.16E-16	11	9.909090909	9	101	6.146793871	750	91.63636364	2.0474443	19.80555933	0.495454545	120	0.711113335	27	33.77675841	10	5.28E-05	48.02489177	15.21711661	350	0.055266955	11	12.64990234	Archaea	Nanoarchaeota	Nanoarchaeia	Woesearchaeales	SCGC_AAA011-D5	SCGC_AAA011-D5	Archaea;Nanoarchaeota;Nanoarchaeia;Woesearchaeales;SCGC_AAA011-D5;SCGC_AAA011-D5
98	11	0.000611621	1558.303986	0	1505.808013	8	1.16E-16	11	9.909090909	9	101	6.146793871	750	91.63636364	2.0474443	19.80555933	0.495454545	120	0.711113335	27	33.77675841	10	5.28E-05	48.02489177	15.21711661	350	0.055266955	11	12.64990234	Bacteria	Acidobacteriota	Subgroup_21	Subgroup_21	Subgroup_21	Subgroup_21	Bacteria;Acidobacteriota;Subgroup_21;Subgroup_21;Subgroup_21;Subgroup_21
99	11	0.000611621	1558.303986	0	1505.808013	8	1.16E-16	11	9.909090909	9	101	6.146793871	750	91.63636364	2.0474443	19.80555933	0.495454545	120	0.711113335	27	33.77675841	10	5.28E-05	48.02489177	15.21711661	350	0.055266955	11	12.64990234	Archaea	Nanoarchaeota	Nanoarchaeia	Woesearchaeales	GW2011_GWC1_47_15	GW2011_GWC1_47_15	Archaea;Nanoarchaeota;Nanoarchaeia;Woesearchaeales;GW2011_GWC1_47_15;GW2011_GWC1_47_15
100	10	0.000537924	35.95543478	0	1400.790826	8	0	12	9.9	9	95	2.138779175	252	96.88888889	1.216019185	18.10868561	0.825	109	0.72690711	20	29.70683163	9	5.27E-05	41.43903319	15.21711661	308	0.011215539	10	9.449951172	Bacteria	Myxococcota	Polyangia	Nannocystales	Nannocystaceae	Pseudenhygromyxa	Bacteria;Myxococcota;Polyangia;Nannocystales;Nannocystaceae;Pseudenhygromyxa
101	6	0.000484262	0	0	538.1565428	6	3.87E-17	13	10	6	59	1.657108821	80	66	1.075242702	10.75601468	0.909090909	66	0.752625053	14	26.7433414	6	5.24E-05	35.96453269	15.21711661	162	-0.249019608	6	7.276733398	Bacteria	Firmicutes	Bacilli	Thermoactinomycetales	Thermoactinomycetaceae	Planifilum	Bacteria;Firmicutes;Bacilli;Thermoactinomycetales;Thermoactinomycetaceae;Planifilum
102	10	0.000611247	1476.313043	0	1268.211951	8	7.74E-17	11	10.1	9	93	5.840456538	675	86.33333333	1.896302246	18.0144896	0.505	111	0.72690711	27	33.75611247	10	5.28E-05	47.52489177	15.21711661	312	-0.00140056	10	12.39990234	Bacteria	Actinobacteriota	Actinobacteria	Micrococcales	Microbacteriaceae	Curtobacterium	Bacteria;Actinobacteriota;Actinobacteria;Micrococcales;Microbacteriaceae;Curtobacterium
103	7	0.000549451	4686	0	422.4074309	5	3.87E-17	12	9	6	59	9.407816488	444	36.66666667	2.049071564	12.17030039	0.5	70	0.680330737	34	30.34340659	6	5.25E-05	42.91839827	15.16830812	182	-0.084062343	5	10.76049805	Bacteria	Bacteroidota	Bacteroidia	Cytophagales	Cyclobacteriaceae	Ekhidna	Bacteria;Bacteroidota;Bacteroidia;Cytophagales;Cyclobacteriaceae;Ekhidna
104	3	0.000492368	149.8	0	21.33703134	3	3.87E-17	13	6.333333333	3	19	1.633910172	204	14.66666667	1.031109708	4.629237461	0.527777778	22	0.478992551	28	27.1910389	3	5.10E-05	36.61056444	15.21711661	50	-0.355555556	3	7.962280273	Bacteria	Patescibacteria	Microgenomatia	Candidatus_Collierbacteria	Candidatus_Collierbacteria	Candidatus_Collierbacteria	Bacteria;Patescibacteria;Microgenomatia;Candidatus_Collierbacteria;Candidatus_Collierbacteria;Candidatus_Collierbacteria
105	10	0.00068306	7056.980769	3.12E-17	364.6941508	4	3.87E-17	10	7	6	64	12.52199365	2286	26.66666667	2.965012553	16.64864755	0.363157895	80	0.54426459	41	37.72199454	6	5.36E-05	51.59166667	15.17661866	250	0.227056277	5	14.11425781	Bacteria	Cyanobacteria	Cyanobacteriia	Cyanobacteriales	Desertifilaceae	CENA533	Bacteria;Cyanobacteria;Cyanobacteriia;Cyanobacteriales;Desertifilaceae;CENA533
106	7	0.022222222	0	9.14E-18	163.8402573	7	5.80E-17	7	7.571428571	7	56	1.392022371	6	60	1.051600444	12.02900639	0.946428571	60	0.814527156	9	5	7	3.25E-05	8.95952381	15.21863153	162	-0.038095238	7	5.0390625	Bacteria	Verrucomicrobiota	Verrucomicrobiae	Verrucomicrobiales	Rubritaleaceae	Persicirhabdus	Bacteria;Verrucomicrobiota;Verrucomicrobiae;Verrucomicrobiales;Rubritaleaceae;Persicirhabdus
107	8	0.027027027	8	1.85E-17	188.1970747	7	9.67E-17	6	7.125	7	60	1.387247884	14	55.71428571	1.057851575	13.63168411	0.791666667	65	0.868955934	10	6.081081081	7	3.25E-05	9.9	15.21863153	186	0.062179487	8	5.578125	Bacteria	Bacteroidota	Bacteroidia	Sphingobacteriales	Sphingobacteriaceae	Parapedobacter	Bacteria;Bacteroidota;Bacteroidia;Sphingobacteriales;Sphingobacteriaceae;Parapedobacter
108	7	0.022222222	0	0	163.8402573	7	5.80E-17	7	7.571428571	7	56	1.392022371	6	60	1.051600444	12.02900639	0.946428571	60	0.814527156	9	5	7	3.25E-05	8.95952381	15.21863153	162	-0.038095238	7	5.0390625	Archaea	Asgardarchaeota	Lokiarchaeia	Lokiarchaeia	Lokiarchaeia	Lokiarchaeia	Archaea;Asgardarchaeota;Lokiarchaeia;Lokiarchaeia;Lokiarchaeia;Lokiarchaeia
109	8	0.027027027	8	3.66E-17	188.1970747	7	9.67E-17	6	7.125	7	60	1.387247884	14	55.71428571	1.057851575	13.63168411	0.791666667	65	0.868955934	10	6.081081081	7	3.25E-05	9.9	15.21863153	186	0.062179487	8	5.578125	Bacteria	Proteobacteria	Gammaproteobacteria	Oceanospirillales	Alcanivoracaceae	Ketobacter	Bacteria;Proteobacteria;Gammaproteobacteria;Oceanospirillales;Alcanivoracaceae;Ketobacter
110	8	0.027027027	8	4.49E-17	188.1970747	7	9.67E-17	6	7.125	7	60	1.387247884	14	55.71428571	1.057851575	13.63168411	0.791666667	65	0.868955934	10	6.081081081	7	3.25E-05	9.9	15.21863153	186	0.062179487	8	5.578125	Bacteria	Verrucomicrobiota	Verrucomicrobiae	Opitutales	Opitutaceae	Ereboglobus	Bacteria;Verrucomicrobiota;Verrucomicrobiae;Opitutales;Opitutaceae;Ereboglobus
111	7	0.022222222	0	5.00E-18	163.8402573	7	5.80E-17	7	7.571428571	7	56	1.392022371	6	60	1.051600444	12.02900639	0.946428571	60	0.814527156	9	5	7	3.25E-05	8.95952381	15.21863153	162	-0.038095238	7	5.0390625	Bacteria	Proteobacteria	Alphaproteobacteria	Tistrellales	Geminicoccaceae	Geminicoccus	Bacteria;Proteobacteria;Alphaproteobacteria;Tistrellales;Geminicoccaceae;Geminicoccus
112	8	0.027027027	8	9.61E-18	188.1970747	7	9.67E-17	6	7.125	7	60	1.387247884	14	55.71428571	1.057851575	13.63168411	0.791666667	65	0.868955934	10	6.081081081	7	3.25E-05	9.9	15.21863153	186	0.062179487	8	5.578125	Bacteria	Proteobacteria	Alphaproteobacteria	Rhizobiales	Beijerinckiaceae	Chelatococcus	Bacteria;Proteobacteria;Alphaproteobacteria;Rhizobiales;Beijerinckiaceae;Chelatococcus
113	5	0.029411765	56	4.78E-17	60.72325565	4	3.87E-17	5	6.8	4	34	1.369334443	8	23.4	1.033029825	8.164278918	0.733333333	39	0.592530984	12	6.617647059	5	3.25E-05	8.866666667	15.20571321	98	-0.098901099	4	5.15625	Bacteria	Proteobacteria	Gammaproteobacteria	Burkholderiales	Alcaligenaceae	Bordetella	Bacteria;Proteobacteria;Gammaproteobacteria;Burkholderiales;Alcaligenaceae;Bordetella
114	2	0.027777778	54	9.10E-17	3.410443648	1	2.42E-17	4	4	2	8	1.182456094	25	0	1.005553341	2.696873726	0.5	10	1	14	6.25	2	3.25E-05	7.25	15.20615294	22	-0.314285714	1	4.3125	Bacteria	Proteobacteria	Alphaproteobacteria	Rhizobiales	Stappiaceae	Pannonibacter	Bacteria;Proteobacteria;Alphaproteobacteria;Rhizobiales;Stappiaceae;Pannonibacter
115	7	0.000505306	296.1060606	1.91E-16	1530.085376	4	9.67E-17	16	5.142857143	5	33	4.319305755	3108	22.52380952	1.374339815	10.94575234	0.416666667	43	0.752625053	42	27.90550783	5	5.27E-05	43.7373335	15.21201074	128	0.200549451	6	12.10899353	Bacteria	Actinobacteriota	Actinobacteria	Pseudonocardiales	Pseudonocardiaceae	Crossiella	Bacteria;Actinobacteriota;Actinobacteria;Pseudonocardiales;Pseudonocardiaceae;Crossiella
116	6	0.000554939	6750.772383	1.87E-16	1407.919431	4	3.87E-17	15	5.833333333	4	32	10.97311652	3045	21.86666667	1.969180344	9.484368629	0.377777778	41	0.680330737	54	30.64650388	5	5.31E-05	46.91656954	15.21711661	112	0.039438339	5	13.59298706	Bacteria	Patescibacteria	Gracilibacteria	Candidatus_Peregrinibacteria	Candidatus_Peregrinibacteria	Candidatus_Peregrinibacteria	Bacteria;Patescibacteria;Gracilibacteria;Candidatus_Peregrinibacteria;Candidatus_Peregrinibacteria;Candidatus_Peregrinibacteria
117	2	0.000457457	0	5.16E-17	1112.707648	2	2.90E-17	17	6	2	11	1.581430598	331	14	1.017431486	2.838167731	0.857142857	14	0.314253344	25	25.26303751	2	5.15E-05	36.34418955	15.21711661	30	-0.492063492	2	8.241996765	Bacteria	Verrucomicrobiota	Chlamydiae	Chlamydiales	Parachlamydiaceae	Candidatus_Protochlamydia	Bacteria;Verrucomicrobiota;Chlamydiae;Chlamydiales;Parachlamydiaceae;Candidatus_Protochlamydia
118	8	0.000510465	1314.634757	6.36E-17	5689.890982	4	7.74E-17	16	8.625	6	60	6.954964843	2345	33	1.833408325	13.63168411	0.319444444	77	0.680330737	46	28.19040327	6	5.30E-05	46.95400017	15.21711661	210	0.003874165	5	14.39024353	Bacteria	Acidobacteriota	Vicinamibacteria	Vicinamibacterales	Vicinamibacteraceae	Vicinamibacter	Bacteria;Acidobacteriota;Vicinamibacteria;Vicinamibacterales;Vicinamibacteraceae;Vicinamibacter
119	5	0.000463177	13.38648649	1.45E-16	1484.137045	4	3.87E-17	17	6	4	27	3.386688236	1980	24.5	1.193188327	7.834592905	0.5	35	0.680330737	39	25.57897175	5	5.25E-05	40.07752289	15.21711661	90	-0.045288045	5	10.63262177	Bacteria	Proteobacteria	Alphaproteobacteria	Rhizobiales	Rhizobiales_Incertae_Sedis	Nordella	Bacteria;Proteobacteria;Alphaproteobacteria;Rhizobiales;Rhizobiales_Incertae_Sedis;Nordella
120	6	0.000505051	62.10606061	1.59E-16	1522.819671	4	3.87E-17	16	6	5	32	4.182401378	2590	30.8	1.311051603	9.484368629	0.461538462	42	0.752625053	42	27.89141414	5	5.27E-05	43.2373335	15.21711661	114	0.021256521	6	11.85899353	Bacteria	Proteobacteria	Alphaproteobacteria	Rhizobiales	Xanthobacteraceae	Pseudolabrys	Bacteria;Proteobacteria;Alphaproteobacteria;Rhizobiales;Xanthobacteraceae;Pseudolabrys
121	14	0.000434216	2.365191388	0	138321.6876	13	0	17	15.64285714	13	192	3.47659129	403	222.7582418	1.725518535	28.33433465	0.823308271	233	0.597258392	28	23.97959184	14	5.26E-05	42.23654646	15.21711661	648	-0.049919885	14	11.92124939	Bacteria	Proteobacteria	Gammaproteobacteria	Burkholderiales	Comamonadaceae	Variovorax	Bacteria;Proteobacteria;Gammaproteobacteria;Burkholderiales;Comamonadaceae;Variovorax
122	14	0.000434216	2.365191388	0	138321.6876	13	0	17	15.64285714	13	192	3.47659129	403	222.7582418	1.725518535	28.33433465	0.823308271	233	0.597258392	28	23.97959184	14	5.26E-05	42.23654646	15.21711661	648	-0.049919885	14	11.92124939	Bacteria	Actinobacteriota	Actinobacteria	Propionibacteriales	Propionibacteriaceae	Pseudopropionibacterium	Bacteria;Actinobacteriota;Actinobacteria;Propionibacteriales;Propionibacteriaceae;Pseudopropionibacterium
123	17	0.000471476	324.3159427	0	169496.8062	13	0	16	14.35294118	13	213	4.712513312	528	201.5073529	2.28345916	33.56624983	0.624040921	261	0.458303997	29	26.03724658	14	5.27E-05	46.51114996	15.21711661	794	0.096275347	17	13.77999878	Bacteria	Verrucomicrobiota	Chlamydiae	Chlamydiales	Simkaniaceae	Ga0074140	Bacteria;Verrucomicrobiota;Chlamydiae;Chlamydiales;Simkaniaceae;Ga0074140
124	18	0.000471698	391.6653047	0	183791.0073	13	1.16E-16	16	14.05555556	13	223	4.983217834	561	201.9215686	2.453628413	35.45151556	0.611111111	271	0.440613304	29	26.0495283	14	5.27E-05	47.01114996	15.21711661	848	0.134667185	18	14.02999878	Bacteria	Patescibacteria	Parcubacteria	Candidatus_Staskawiczbacteria	Candidatus_Staskawiczbacteria	Candidatus_Staskawiczbacteria	Bacteria;Patescibacteria;Parcubacteria;Candidatus_Staskawiczbacteria;Candidatus_Staskawiczbacteria;Candidatus_Staskawiczbacteria
125	15	0.000434405	4.897049442	0	152741.6903	13	0	17	15.33333333	13	202	3.568074954	434	224	1.802062596	30.21960038	0.807017544	245	0.532259813	28	23.99000869	14	5.27E-05	42.73654646	15.21711661	700	-0.004912342	15	12.17124939	Bacteria	Verrucomicrobiota	Verrucomicrobiae	Chthoniobacterales	Xiphinematobacteraceae	Candidatus_Xiphinematobacter	Bacteria;Verrucomicrobiota;Verrucomicrobiae;Chthoniobacterales;Xiphinematobacteraceae;Candidatus_Xiphinematobacter
126	17	0.000471476	324.3159427	0	169496.8062	13	0	16	14.35294118	13	213	4.712513312	528	201.5073529	2.28345916	33.56624983	0.624040921	261	0.458303997	29	26.03724658	14	5.27E-05	46.51114996	15.21711661	794	0.096275347	17	13.77999878	Bacteria	Proteobacteria	Alphaproteobacteria	Rhizobiales	Rhizobiales_Incertae_Sedis	Phreatobacter	Bacteria;Proteobacteria;Alphaproteobacteria;Rhizobiales;Rhizobiales_Incertae_Sedis;Phreatobacter
127	15	0.000434405	4.897049442	0	152741.6903	13	0	17	15.33333333	13	202	3.568074954	434	224	1.802062596	30.21960038	0.807017544	245	0.532259813	28	23.99000869	14	5.27E-05	42.73654646	15.21711661	700	-0.004912342	15	12.17124939	Bacteria	Bacteroidota	Bacteroidia	Flavobacteriales	Crocinitomicaceae	Crocinitomix	Bacteria;Bacteroidota;Bacteroidia;Flavobacteriales;Crocinitomicaceae;Crocinitomix
128	17	0.000471476	324.3159427	0	169496.8062	13	0	16	14.35294118	13	213	4.712513312	528	201.5073529	2.28345916	33.56624983	0.624040921	261	0.458303997	29	26.03724658	14	5.27E-05	46.51114996	15.21711661	794	0.096275347	17	13.77999878	Bacteria	Proteobacteria	Alphaproteobacteria	Rhizobiales	Rhizobiaceae	Ensifer	Bacteria;Proteobacteria;Alphaproteobacteria;Rhizobiales;Rhizobiaceae;Ensifer
129	17	0.0004649	507.8246588	0	163901.0821	13	7.74E-17	17	14.35294118	13	213	4.622632345	336	195.75	2.252630299	33.56624983	0.552036199	261	0.458303997	33	25.67410507	14	5.28E-05	47.31085622	15.21711661	794	0.096275347	17	14.63262177	Bacteria	Firmicutes	Bacilli	Lactobacillales	Vagococcaceae	Vagococcus	Bacteria;Firmicutes;Bacilli;Lactobacillales;Vagococcaceae;Vagococcus
130	10	0.000426439	0	0	71680.58315	10	3.87E-17	17	15.5	10	140	2.255256697	108	165	1.265413916	20.22809569	0.861111111	165	0.72690711	23	23.55010661	10	5.25E-05	38.63654646	15.21711661	420	-0.212380952	10	10.01499939	Bacteria	Proteobacteria	Alphaproteobacteria	Azospirillales	Azospirillaceae	Desertibacter	Bacteria;Proteobacteria;Alphaproteobacteria;Azospirillales;Azospirillaceae;Desertibacter
131	15	0.000434405	4.897049442	0	152741.6903	13	0	17	15.33333333	13	202	3.568074954	434	224	1.802062596	30.21960038	0.807017544	245	0.532259813	28	23.99000869	14	5.27E-05	42.73654646	15.21711661	700	-0.004912342	15	12.17124939	Bacteria	Verrucomicrobiota	Chlamydiae	Chlamydiales	Chlamydiaceae	Chlamydiaceae	Bacteria;Verrucomicrobiota;Chlamydiae;Chlamydiales;Chlamydiaceae;Chlamydiaceae
132	18	0.000471698	391.6653047	0	183791.0073	13	1.16E-16	16	14.05555556	13	223	4.983217834	561	201.9215686	2.453628413	35.45151556	0.611111111	271	0.440613304	29	26.0495283	14	5.27E-05	47.01114996	15.21711661	848	0.134667185	18	14.02999878	Bacteria	Proteobacteria	Gammaproteobacteria	Burkholderiales	Comamonadaceae	Rhizobacter	Bacteria;Proteobacteria;Gammaproteobacteria;Burkholderiales;Comamonadaceae;Rhizobacter
133	18	0.000471698	391.6653047	0	183791.0073	13	1.16E-16	16	14.05555556	13	223	4.983217834	561	201.9215686	2.453628413	35.45151556	0.611111111	271	0.440613304	29	26.0495283	14	5.27E-05	47.01114996	15.21711661	848	0.134667185	18	14.02999878	Bacteria	Myxococcota	Polyangia	Polyangiales	Polyangiaceae	Sorangium	Bacteria;Myxococcota;Polyangia;Polyangiales;Polyangiaceae;Sorangium
134	14	0.000434216	2.365191388	0	138321.6876	13	0	17	15.64285714	13	192	3.47659129	403	222.7582418	1.725518535	28.33433465	0.823308271	233	0.597258392	28	23.97959184	14	5.26E-05	42.23654646	15.21711661	648	-0.049919885	14	11.92124939	Bacteria	Actinobacteriota	Actinobacteria	Micrococcales	Micrococcaceae	Pseudarthrobacter	Bacteria;Actinobacteriota;Actinobacteria;Micrococcales;Micrococcaceae;Pseudarthrobacter
135	2	0.02	26	1.42E-16	2.332199201	1	3.38E-17	5	2.5	2	5	1.078322408	4	0	1.00252681	2.55557972	0.5	7	1	7	4.5	2	3.25E-05	5.966666667	15.21243277	16	-0.1	1	3.375	Bacteria	Bacteroidota	Bacteroidia	Chitinophagales	Chitinophagaceae	Chitinophaga	Bacteria;Bacteroidota;Bacteroidia;Chitinophagales;Chitinophagaceae;Chitinophaga
136	2	0.019230769	14	1.30E-16	2.283042779	1	2.42E-17	5	2	1	4	1.050390273	5	0	1.001758556	2.508481718	0.5	6	1	6	4.326923077	2	3.25E-05	5.716666667	15.21520419	14	0.066666667	1	3.1875	Bacteria	Proteobacteria	Alphaproteobacteria	Sphingomonadales	Sphingomonadaceae	Sphingopyxis	Bacteria;Proteobacteria;Alphaproteobacteria;Sphingomonadales;Sphingomonadaceae;Sphingopyxis
137	9	0.000462749	103.3409511	0	49782.37575	8	0	17	15.77777778	8	115	2.756114597	184	125.8333333	1.321631089	17.63635993	0.657407407	151	0.790272197	33	25.55529847	9	5.27E-05	42.97752289	15.21711661	374	-0.257200316	9	12.38262177	Bacteria	Proteobacteria	Alphaproteobacteria	Azospirillales	Inquilinaceae	Inquilinus	Bacteria;Proteobacteria;Alphaproteobacteria;Azospirillales;Inquilinaceae;Inquilinus
138	9	0.000433651	466	8.97E-17	40202.0548	7	3.87E-17	17	14	7	102	3.528128103	232	82.5	1.444754291	17.0240859	0.666666667	135	0.814527156	28	23.94839549	8	5.25E-05	40.06987979	15.20739881	342	-0.106449106	7	10.92124939	Bacteria	Firmicutes	Clostridia	Clostridia_UCG-014	Clostridia_UCG-014	Clostridia_UCG-014	Bacteria;Firmicutes;Clostridia;Clostridia_UCG-014;Clostridia_UCG-014;Clostridia_UCG-014
139	12	0.000463392	184.6176729	0	88566.37937	10	3.87E-17	17	15.33333333	10	154	3.301037078	253	160.3636364	1.564669515	23.71603915	0.638888889	196	0.678009493	33	25.59082484	11	5.27E-05	44.47752289	15.21711661	524	-0.106677614	12	13.13262177	Bacteria	Verrucomicrobiota	Verrucomicrobiae	Pedosphaerales	Pedosphaeraceae	DEV008	Bacteria;Verrucomicrobiota;Verrucomicrobiae;Pedosphaerales;Pedosphaeraceae;DEV008
140	8	0.00050226	3111.106405	7.66E-17	29850.24531	6	1.93E-17	15	13.75	6	88	10.85963507	602	67.42857143	2.510582968	14.95042816	0.654761905	118	0.752625053	31	27.73731793	7	5.28E-05	43.23014763	15.21711661	292	-0.147412587	6	11.73187256	Bacteria	Bacteroidota	Bacteroidia	Bacteroidetes_VC2.1_Bac22	Bacteroidetes_VC2.1_Bac22	Bacteroidetes_VC2.1_Bac22	Bacteria;Bacteroidota;Bacteroidia;Bacteroidetes_VC2.1_Bac22;Bacteroidetes_VC2.1_Bac22;Bacteroidetes_VC2.1_Bac22
141	2	0.000393856	0	6.40E-17	215.7606225	2	1.45E-17	18	5.5	2	11	1.348034399	136	13	1.010662576	2.838167731	0.611111111	13	0.314253344	21	21.75068925	2	5.06E-05	31.34990165	15.21711661	28	-0.318181818	2	6.460624695	Bacteria	Proteobacteria	Gammaproteobacteria	Burkholderiales	Burkholderiaceae	Burkholderia-Caballeronia-Paraburkholderia	Bacteria;Proteobacteria;Gammaproteobacteria;Burkholderiales;Burkholderiaceae;Burkholderia-Caballeronia-Paraburkholderia
142	1	0.000451875	0	3.12E-17	5.167446345	1	1.21E-17	17	7	1	6	1.271895814	0	0	1.003360099	1.188392008	1	8	0	13	24.95481247	1	5.00E-05	34.14418955	15.21711661	16	-0.75	1	6.804496765	Bacteria	Patescibacteria	Berkelbacteria	Berkelbacteria	Berkelbacteria	Berkelbacteria	Bacteria;Patescibacteria;Berkelbacteria;Berkelbacteria;Berkelbacteria;Berkelbacteria
143	3	0.000492126	0	7.84E-17	34.56950445	3	3.87E-17	16	6.333333333	3	17	1.437012387	148	22	1.021345889	4.535041457	0.791666667	22	0.478992551	16	27.17765748	3	5.22E-05	37.8373335	15.21711661	50	-0.355555556	3	8.29649353	Bacteria	Patescibacteria	Parcubacteria	Candidatus_Zambryskibacteria	Candidatus_Zambryskibacteria	Candidatus_Zambryskibacteria	Bacteria;Patescibacteria;Parcubacteria;Candidatus_Zambryskibacteria;Candidatus_Zambryskibacteria;Candidatus_Zambryskibacteria
144	1	1	0	6.36E-17	1.543080635	1	1.21E-17	1	1	1	2	1	0	0	1	1	0	2	0	1	1	1	3.17E-05	1	15.22172901	4	0	1	1.5	Bacteria	Verrucomicrobiota	Verrucomicrobiae	Opitutales	Puniceicoccaceae	Verruc-01	Bacteria;Verrucomicrobiota;Verrucomicrobiae;Opitutales;Puniceicoccaceae;Verruc-01
145	11	0.002369668	105.3165236	0.029202192	3348093301	7	0.029202192	11	13.63636364	10	121	15.75412639	4940	111.2363636	4.134111208	20.74751937	0.252525253	161	0.711113335	81	35.8507109	10	4.09E-05	49.34249639	15.21326072	432	-0.060664777	11	21.87841797	Bacteria	Actinobacteriota	Acidimicrobiia	Microtrichales	Microtrichaceae	IMCC26207	Bacteria;Actinobacteriota;Acidimicrobiia;Microtrichales;Microtrichaceae;IMCC26207
146	13	0.002380952	222.9834399	0.029522763	3422006940	7	0.029522763	11	13.46153846	10	140	18.6974779	5928	113.2820513	5.432630574	24.47095283	0.249287749	188	0.620764847	81	36.02142857	10	4.09E-05	50.34249639	15.21326072	532	0.024479317	13	22.37841797	Bacteria	Actinobacteriota	Actinobacteria	Micrococcales	Cellulomonadaceae	Cellulomonas	Bacteria;Actinobacteriota;Actinobacteria;Micrococcales;Cellulomonadaceae;Cellulomonas
147	12	0.002277904	151.1406274	0.010341349	419880434.2	7	0.010341349	11	12.16666667	10	119	30.52340639	11484	100.5454545	7.663982396	22.06760908	0.328828829	158	0.678009493	80	34.46241458	10	4.09E-05	46.92582973	15.21326072	448	0.017206582	12	19.94091797	Bacteria	Cyanobacteria	Cyanobacteriia	Cyanobacteriales	Chroococcidiopsaceae	Chroococcidiopsis_SAG_2023	Bacteria;Cyanobacteria;Cyanobacteriia;Cyanobacteriales;Chroococcidiopsaceae;Chroococcidiopsis_SAG_2023
148	15	0.002392344	352.965985	0.148991069	87153869888	7	0.148991069	12	18.86666667	11	237	8.904241191	1540	119.2	3.583517456	31.86803045	0.27745098	298	0.532259813	87	36.1937799	11	4.09E-05	53.72582973	15.21326072	806	-0.011341366	15	24.83764648	Bacteria	Actinobacteriota	Actinobacteria	Kineosporiales	Kineosporiaceae	Pseudokineococcus	Bacteria;Actinobacteriota;Actinobacteria;Kineosporiales;Kineosporiaceae;Pseudokineococcus
149	13	0.002380952	222.9834399	0.029522763	3422006940	7	0.029522763	11	13.46153846	10	140	18.6974779	5928	113.2820513	5.432630574	24.47095283	0.249287749	188	0.620764847	81	36.02142857	10	4.09E-05	50.34249639	15.21326072	532	0.024479317	13	22.37841797	Bacteria	Proteobacteria	Gammaproteobacteria	Burkholderiales	Oxalobacteraceae	Noviherbaspirillum	Bacteria;Proteobacteria;Gammaproteobacteria;Burkholderiales;Oxalobacteraceae;Noviherbaspirillum
150	1	0.001124859	0	6.05E-08	1.656086608	1	6.05E-08	15	3	1	2	1.090631938	0	0	1.000926122	1	1	4	0	5	17.01799775	1	3.89E-05	19.5727023	15.21326072	8	-0.5	1	3.540252686	Bacteria	Actinobacteriota	Actinobacteria	Actinomycetales	Actinomycetaceae	Actinomyces	Bacteria;Actinobacteriota;Actinobacteria;Actinomycetales;Actinomycetaceae;Actinomyces
151	1	0.001124859	0	6.05E-08	1.656086608	1	6.05E-08	15	3	1	2	1.090631938	0	0	1.000926122	1	1	4	0	5	17.01799775	1	3.89E-05	19.5727023	15.21326072	8	-0.5	1	3.540252686	Bacteria	Actinobacteriota	Actinobacteria	Propionibacteriales	Propionibacteriaceae	Tessaracoccus	Bacteria;Actinobacteriota;Actinobacteria;Propionibacteriales;Propionibacteriaceae;Tessaracoccus
152	3	0.001540832	479	6.35E-05	15863.4017	1	6.35E-05	13	3	2	8	1.38109644	200	0	1.016972777	4.11115944	0.333333333	12	3	16	23.31124807	3	4.02E-05	28.6027528	15.17842595	30	0.083333333	1	8.161010742	Bacteria	Chloroflexi	Chloroflexia	Chloroflexales	Chloroflexaceae	Chloronema	Bacteria;Chloroflexi;Chloroflexia;Chloroflexales;Chloroflexaceae;Chloronema
153	32	0.001992032	13.45644607	0.916947211	3.30107E+12	30	0.916947211	13	32.90625	30	958	68.28788047	6045	1008.4375	62.81939788	89.86854696	0.865953947	1085	0.383097704	61	30.1374502	31	4.10E-05	53.83132423	15.21326072	3162	-0.004626758	32	23.16882324	Bacteria	Acidobacteriota	Acidobacteriae	Acidobacteriales	Acidobacteriaceae_(Subgroup_1)	Edaphobacter	Bacteria;Acidobacteriota;Acidobacteriae;Acidobacteriales;Acidobacteriaceae_(Subgroup_1);Edaphobacter
154	32	0.001992032	13.45644607	0.916947211	3.30107E+12	30	0.916947211	13	32.90625	30	958	68.28788047	6045	1008.4375	62.81939788	89.86854696	0.865953947	1085	0.383097704	61	30.1374502	31	4.10E-05	53.83132423	15.21326072	3162	-0.004626758	32	23.16882324	Bacteria	Bacteroidota	Bacteroidia	Cytophagales	Spirosomaceae	Rhabdobacter	Bacteria;Bacteroidota;Bacteroidia;Cytophagales;Spirosomaceae;Rhabdobacter
155	32	0.001992032	13.45644607	0.916947211	3.30107E+12	30	0.916947211	13	32.90625	30	958	68.28788047	6045	1008.4375	62.81939788	89.86854696	0.865953947	1085	0.383097704	61	30.1374502	31	4.10E-05	53.83132423	15.21326072	3162	-0.004626758	32	23.16882324	Bacteria	Actinobacteriota	Actinobacteria	Micrococcales	Dermatophilaceae	Mobilicoccus	Bacteria;Actinobacteriota;Actinobacteria;Micrococcales;Dermatophilaceae;Mobilicoccus
156	35	0.002173913	27.4914517	0.988004097	3.83251E+12	30	0.988004097	13	32.62857143	30	1037	100	8840	1056.332773	100	97.83214626	0.652571429	1177	0.424846693	79	32.88913043	31	4.10E-05	59.17894328	15.21326072	3544	0.039338786	35	26.73132324	Bacteria	Actinobacteriota	Actinobacteria	Pseudonocardiales	Pseudonocardiaceae	Actinokineospora	Bacteria;Actinobacteriota;Actinobacteria;Pseudonocardiales;Pseudonocardiaceae;Actinokineospora
157	32	0.001992032	13.45644607	0.916947211	3.30107E+12	30	0.916947211	13	32.90625	30	958	68.28788047	6045	1008.4375	62.81939788	89.86854696	0.865953947	1085	0.383097704	61	30.1374502	31	4.10E-05	53.83132423	15.21326072	3162	-0.004626758	32	23.16882324	Bacteria	Proteobacteria	Alphaproteobacteria	Acetobacterales	Acetobacteraceae	Rhodovarius	Bacteria;Proteobacteria;Alphaproteobacteria;Acetobacterales;Acetobacteraceae;Rhodovarius
158	32	0.001992032	13.45644607	0.916947211	3.30107E+12	30	0.916947211	13	32.90625	30	958	68.28788047	6045	1008.4375	62.81939788	89.86854696	0.865953947	1085	0.383097704	61	30.1374502	31	4.10E-05	53.83132423	15.21326072	3162	-0.004626758	32	23.16882324	Bacteria	Firmicutes	Clostridia	Lachnospirales	Lachnospiraceae	Lachnospiraceae_UCG-010	Bacteria;Firmicutes;Clostridia;Lachnospirales;Lachnospiraceae;Lachnospiraceae_UCG-010
159	35	0.002398082	117.438521	0.983299162	3.7961E+12	30	0.983299162	12	32.71428571	30	1034	82.62420649	7174	1047.12605	82.51157314	97.69085225	0.564039409	1180	0.424846693	83	36.28057554	31	4.10E-05	61.50916306	15.21326072	3550	0.037389468	35	28.21264648	Bacteria	Bacteroidota	Bacteroidia	Sphingobacteriales	Sphingobacteriaceae	Nubsella	Bacteria;Bacteroidota;Bacteroidia;Sphingobacteriales;Sphingobacteriaceae;Nubsella
160	35	0.002398082	117.438521	0.983299162	3.7961E+12	30	0.983299162	12	32.71428571	30	1034	82.62420649	7174	1047.12605	82.51157314	97.69085225	0.564039409	1180	0.424846693	83	36.28057554	31	4.10E-05	61.50916306	15.21326072	3550	0.037389468	35	28.21264648	Bacteria	Firmicutes	Clostridia	Oscillospirales	Oscillospiraceae	UCG-005	Bacteria;Firmicutes;Clostridia;Oscillospirales;Oscillospiraceae;UCG-005
161	35	0.002173913	27.4914517	0.988004097	3.83251E+12	30	0.988004097	13	32.62857143	30	1037	100	8840	1056.332773	100	97.83214626	0.652571429	1177	0.424846693	79	32.88913043	31	4.10E-05	59.17894328	15.21326072	3544	0.039338786	35	26.73132324	Bacteria	Firmicutes	Limnochordia	M55-D21	M55-D21	M55-D21	Bacteria;Firmicutes;Limnochordia;M55-D21;M55-D21;M55-D21
162	35	0.002173913	27.4914517	0.988004097	3.83251E+12	30	0.988004097	13	32.62857143	30	1037	100	8840	1056.332773	100	97.83214626	0.652571429	1177	0.424846693	79	32.88913043	31	4.10E-05	59.17894328	15.21326072	3544	0.039338786	35	26.73132324	Bacteria	Firmicutes	Bacilli	Paenibacillales	Paenibacillaceae	Thermobacillus	Bacteria;Firmicutes;Bacilli;Paenibacillales;Paenibacillaceae;Thermobacillus
163	35	0.002173913	27.4914517	0.988004097	3.83251E+12	30	0.988004097	13	32.62857143	30	1037	100	8840	1056.332773	100	97.83214626	0.652571429	1177	0.424846693	79	32.88913043	31	4.10E-05	59.17894328	15.21326072	3544	0.039338786	35	26.73132324	Bacteria	Firmicutes	Desulfotomaculia	Desulfotomaculales	Desulfotomaculales	Desulfofarcimen	Bacteria;Firmicutes;Desulfotomaculia;Desulfotomaculales;Desulfotomaculales;Desulfofarcimen
164	35	0.002398082	117.438521	0.983299162	3.7961E+12	30	0.983299162	12	32.71428571	30	1034	82.62420649	7174	1047.12605	82.51157314	97.69085225	0.564039409	1180	0.424846693	83	36.28057554	31	4.10E-05	61.50916306	15.21326072	3550	0.037389468	35	28.21264648	Bacteria	Bacteroidota	Bacteroidia	Chitinophagales	Chitinophagaceae	Parasegetibacter	Bacteria;Bacteroidota;Bacteroidia;Chitinophagales;Chitinophagaceae;Parasegetibacter
165	36	0.002403846	147.8461055	1	3.92614E+12	30	1	12	32.30555556	30	1053	84.3647542	7385	1039.133333	86.21687151	100	0.556992337	1199	0.440567922	83	36.36778846	31	4.10E-05	62.00916306	15.21326072	3658	0.058937876	36	28.46264648	Bacteria	Firmicutes	Clostridia	Clostridiales	Clostridiaceae	Clostridium_sensu_stricto_19	Bacteria;Firmicutes;Clostridia;Clostridiales;Clostridiaceae;Clostridium_sensu_stricto_19
166	36	0.002421308	163.8931238	0.987755305	3.83058E+12	30	0.987755305	12	32.19444444	30	1045	73.96331022	6510	1009.111111	75.30712418	99.62321598	0.527777778	1195	0.440567922	83	36.63196126	31	4.10E-05	62.50916306	15.21326072	3650	0.061789926	36	28.83764648	Bacteria	Firmicutes	Clostridia	Clostridiales	Clostridiaceae	Sarcina	Bacteria;Firmicutes;Clostridia;Clostridiales;Clostridiaceae;Sarcina
167	35	0.002173913	27.4914517	0.988004097	3.83251E+12	30	0.988004097	13	32.62857143	30	1037	100	8840	1056.332773	100	97.83214626	0.652571429	1177	0.424846693	79	32.88913043	31	4.10E-05	59.17894328	15.21326072	3544	0.039338786	35	26.73132324	Bacteria	Actinobacteriota	Actinobacteria	Pseudonocardiales	Pseudonocardiaceae	Allokutzneria	Bacteria;Actinobacteriota;Actinobacteria;Pseudonocardiales;Pseudonocardiaceae;Allokutzneria
168	35	0.002398082	117.438521	0.983299162	3.7961E+12	30	0.983299162	12	32.71428571	30	1034	82.62420649	7174	1047.12605	82.51157314	97.69085225	0.564039409	1180	0.424846693	83	36.28057554	31	4.10E-05	61.50916306	15.21326072	3550	0.037389468	35	28.21264648	Bacteria	Actinobacteriota	Actinobacteria	Corynebacteriales	Nocardiaceae	Williamsia	Bacteria;Actinobacteriota;Actinobacteria;Corynebacteriales;Nocardiaceae;Williamsia
169	35	0.002398082	117.438521	0.983299162	3.7961E+12	30	0.983299162	12	32.71428571	30	1034	82.62420649	7174	1047.12605	82.51157314	97.69085225	0.564039409	1180	0.424846693	83	36.28057554	31	4.10E-05	61.50916306	15.21326072	3550	0.037389468	35	28.21264648	Bacteria	Proteobacteria	Alphaproteobacteria	Rhizobiales	Methyloligellaceae	Methyloceanibacter	Bacteria;Proteobacteria;Alphaproteobacteria;Rhizobiales;Methyloligellaceae;Methyloceanibacter
170	36	0.002421308	163.8931238	0.987755305	3.83058E+12	30	0.987755305	12	32.19444444	30	1045	73.96331022	6510	1009.111111	75.30712418	99.62321598	0.527777778	1195	0.440567922	83	36.63196126	31	4.10E-05	62.50916306	15.21326072	3650	0.061789926	36	28.83764648	Bacteria	Firmicutes	Symbiobacteriia	Symbiobacteriales	Symbiobacteraceae	Symbiobacterium	Bacteria;Firmicutes;Symbiobacteriia;Symbiobacteriales;Symbiobacteraceae;Symbiobacterium
171	32	0.001992032	13.45644607	0.916947211	3.30107E+12	30	0.916947211	13	32.90625	30	958	68.28788047	6045	1008.4375	62.81939788	89.86854696	0.865953947	1085	0.383097704	61	30.1374502	31	4.10E-05	53.83132423	15.21326072	3162	-0.004626758	32	23.16882324	Bacteria	Bacteroidota	Bacteroidia	Cytophagales	Microscillaceae	Chryseolinea	Bacteria;Bacteroidota;Bacteroidia;Cytophagales;Microscillaceae;Chryseolinea
172	35	0.002398082	117.438521	0.983299162	3.7961E+12	30	0.983299162	12	32.71428571	30	1034	82.62420649	7174	1047.12605	82.51157314	97.69085225	0.564039409	1180	0.424846693	83	36.28057554	31	4.10E-05	61.50916306	15.21326072	3550	0.037389468	35	28.21264648	Bacteria	Firmicutes	Clostridia	Clostridiales	Clostridiaceae	Clostridium_sensu_stricto_12	Bacteria;Firmicutes;Clostridia;Clostridiales;Clostridiaceae;Clostridium_sensu_stricto_12
173	31	0.001988072	12.55555556	0.900246373	3.18192E+12	30	0.900246373	13	33.38709677	30	939	66.92128923	5850	1015.565591	60.00823371	87.55939921	0.87860781	1066	0.371641164	61	30.07753479	31	4.10E-05	53.33132423	15.21326072	3062	-0.029192781	31	22.91882324	Bacteria	Firmicutes	Clostridia	Clostridia	Hungateiclostridiaceae	Ruminiclostridium	Bacteria;Firmicutes;Clostridia;Clostridia;Hungateiclostridiaceae;Ruminiclostridium
174	32	0.002004008	2.442990085	0.929916569	3.39511E+12	30	0.929916569	13	33.375	30	972	70.74830428	6107	1051.209677	65.54901086	90.52791899	0.855769231	1100	0.383097704	63	30.31863727	31	4.10E-05	54.16465756	15.21326072	3192	-0.01769296	32	23.41882324	Bacteria	Proteobacteria	Alphaproteobacteria	Rhodobacterales	Rhodobacteraceae	Gemmobacter	Bacteria;Proteobacteria;Alphaproteobacteria;Rhodobacterales;Rhodobacteraceae;Gemmobacter
175	35	0.002173913	27.4914517	0.988004097	3.83251E+12	30	0.988004097	13	32.62857143	30	1037	100	8840	1056.332773	100	97.83214626	0.652571429	1177	0.424846693	79	32.88913043	31	4.10E-05	59.17894328	15.21326072	3544	0.039338786	35	26.73132324	Bacteria	Firmicutes	Bacilli	Staphylococcales	Staphylococcaceae	Jeotgalicoccus	Bacteria;Firmicutes;Bacilli;Staphylococcales;Staphylococcaceae;Jeotgalicoccus
176	35	0.002398082	117.438521	0.983299162	3.7961E+12	30	0.983299162	12	32.71428571	30	1034	82.62420649	7174	1047.12605	82.51157314	97.69085225	0.564039409	1180	0.424846693	83	36.28057554	31	4.10E-05	61.50916306	15.21326072	3550	0.037389468	35	28.21264648	Bacteria	Myxococcota	Myxococcia	Myxococcales	Myxococcaceae	Myxococcus	Bacteria;Myxococcota;Myxococcia;Myxococcales;Myxococcaceae;Myxococcus
177	32	0.001992032	13.45644607	0.916947211	3.30107E+12	30	0.916947211	13	32.90625	30	958	68.28788047	6045	1008.4375	62.81939788	89.86854696	0.865953947	1085	0.383097704	61	30.1374502	31	4.10E-05	53.83132423	15.21326072	3162	-0.004626758	32	23.16882324	Bacteria	Armatimonadota	Chthonomonadetes	Chthonomonadales	Chthonomonadaceae	Chthonomonas	Bacteria;Armatimonadota;Chthonomonadetes;Chthonomonadales;Chthonomonadaceae;Chthonomonas
178	19	0.001926782	0	0.558392195	1.22418E+12	19	0.558392195	13	33.52631579	19	589	32.90173422	3312	656	18.65356754	54.10366997	0.906116643	656	0.431850571	58	29.15028902	19	4.10E-05	46.91465756	15.21326072	1654	-0.275856605	19	19.60632324	Bacteria	Proteobacteria	Gammaproteobacteria	Burkholderiales	Rhodocyclaceae	Azoarcus	Bacteria;Proteobacteria;Gammaproteobacteria;Burkholderiales;Rhodocyclaceae;Azoarcus
179	35	0.002173913	27.4914517	0.988004097	3.83251E+12	30	0.988004097	13	32.62857143	30	1037	100	8840	1056.332773	100	97.83214626	0.652571429	1177	0.424846693	79	32.88913043	31	4.10E-05	59.17894328	15.21326072	3544	0.039338786	35	26.73132324	Bacteria	Proteobacteria	Alphaproteobacteria	Azospirillales	Azospirillaceae	Azospirillum	Bacteria;Proteobacteria;Alphaproteobacteria;Azospirillales;Azospirillaceae;Azospirillum
180	36	0.002403846	147.8461055	1	3.92614E+12	30	1	12	32.30555556	30	1053	84.3647542	7385	1039.133333	86.21687151	100	0.556992337	1199	0.440567922	83	36.36778846	31	4.10E-05	62.00916306	15.21326072	3658	0.058937876	36	28.46264648	Bacteria	Firmicutes	Bacilli	Paenibacillales	Paenibacillaceae	Cohnella	Bacteria;Firmicutes;Bacilli;Paenibacillales;Paenibacillaceae;Cohnella
181	9	0.001623377	0	0.253917966	2.53135E+11	9	0.253917966	14	31.88888889	9	279	9.964806905	1056	296	3.330728886	25.36043224	0.996527778	296	0.790272197	38	24.56006494	9	4.09E-05	37.57984515	15.21326072	664	-0.559756098	9	14.33441162	Bacteria	Firmicutes	Bacilli	Bacillales	Bacillaceae	Terribacillus	Bacteria;Firmicutes;Bacilli;Bacillales;Bacillaceae;Terribacillus
182	32	0.002004008	2.442990085	0.929916569	3.39511E+12	30	0.929916569	13	33.375	30	972	70.74830428	6107	1051.209677	65.54901086	90.52791899	0.855769231	1100	0.383097704	63	30.31863727	31	4.10E-05	54.16465756	15.21326072	3192	-0.01769296	32	23.41882324	Bacteria	Proteobacteria	Alphaproteobacteria	Rhizobiales	Xanthobacteraceae	Rhodoplanes	Bacteria;Proteobacteria;Alphaproteobacteria;Rhizobiales;Xanthobacteraceae;Rhodoplanes
183	36	0.002421308	163.8931238	0.987755305	3.83058E+12	30	0.987755305	12	32.19444444	30	1045	73.96331022	6510	1009.111111	75.30712418	99.62321598	0.527777778	1195	0.440567922	83	36.63196126	31	4.10E-05	62.50916306	15.21326072	3650	0.061789926	36	28.83764648	Bacteria	Firmicutes	Limnochordia	Limnochordia	Limnochordia	Hydrogenispora	Bacteria;Firmicutes;Limnochordia;Limnochordia;Limnochordia;Hydrogenispora
184	36	0.002421308	163.8931238	0.987755305	3.83058E+12	30	0.987755305	12	32.19444444	30	1045	73.96331022	6510	1009.111111	75.30712418	99.62321598	0.527777778	1195	0.440567922	83	36.63196126	31	4.10E-05	62.50916306	15.21326072	3650	0.061789926	36	28.83764648	Bacteria	Myxococcota	Polyangia	Polyangiales	Polyangiaceae	Polyangium	Bacteria;Myxococcota;Polyangia;Polyangiales;Polyangiaceae;Polyangium
185	3	0.001615509	4.844324551	0.001324362	6886209.574	3	0.001324362	14	4.333333333	3	14	2.432679834	1758	10.66666667	1.065374156	4.393747451	0.481481481	16	0.478992551	43	24.44103393	3	4.06E-05	32.00365468	15.21326072	38	-0.133333333	3	10.74066162	Bacteria	Actinobacteriota	Actinobacteria	Micromonosporales	Micromonosporaceae	Virgisporangium	Bacteria;Actinobacteriota;Actinobacteria;Micromonosporales;Micromonosporaceae;Virgisporangium
186	24	0.001976285	154.707785	0.687548168	1.85598E+12	22	0.687548168	13	33.16666667	23	709	47.9401498	4623	745.7246377	33.07438993	66.82685877	0.849358974	820	0.377722506	63	29.89920949	23	4.10E-05	50.33132423	15.21326072	2192	-0.137367892	23	21.54382324	Bacteria	Actinobacteriota	Actinobacteria	Pseudonocardiales	Pseudonocardiaceae	Actinophytocola	Bacteria;Actinobacteriota;Actinobacteria;Pseudonocardiales;Pseudonocardiaceae;Actinophytocola
187	3	0.001615509	4.844324551	0.001324362	6886209.574	3	0.001324362	14	4.333333333	3	14	2.432679834	1758	10.66666667	1.065374156	4.393747451	0.481481481	16	0.478992551	43	24.44103393	3	4.06E-05	32.00365468	15.21326072	38	-0.133333333	3	10.74066162	Bacteria	Myxococcota	Polyangia	Polyangiales	Phaselicystidaceae	Phaselicystis	Bacteria;Myxococcota;Polyangia;Polyangiales;Phaselicystidaceae;Phaselicystis
188	24	0.001968504	360	0.63147081	1.56557E+12	21	0.63147081	13	30.75	21	653	42.63242589	4531	588.0652174	28.32704662	64.18937067	0.76875	762	0.433502711	61	29.78149606	22	4.10E-05	50.16465756	15.18751081	2076	-0.060648315	21	21.41882324	Bacteria	Myxococcota	Polyangia	UASB-TL25	UASB-TL25	UASB-TL25	Bacteria;Myxococcota;Polyangia;UASB-TL25;UASB-TL25;UASB-TL25
189	30	0.0025	1323.914871	0.641330214	1.61484E+12	21	0.641330214	12	27.73333333	21	722	29.28948875	2552	459.7333333	22.97124095	75.92484708	0.395714286	862	0.3540148	87	37.8225	22	4.10E-05	61.72582973	15.21326072	2594	0.0879406	29	28.96264648	Bacteria	Actinobacteriota	Actinobacteria	Pseudonocardiales	Pseudonocardiaceae	Actinomycetospora	Bacteria;Actinobacteriota;Actinobacteria;Pseudonocardiales;Pseudonocardiaceae;Actinomycetospora
190	23	0.002114165	6.098207843	0.669354303	1.75905E+12	21	0.669354303	13	34.08695652	23	688	61.07372484	5896	797.43083	40.56684516	64.42351502	0.695652174	807	0.377722506	79	31.98520085	23	4.10E-05	53.01227661	15.21326072	2120	-0.191009317	23	23.60632324	Bacteria	Cyanobacteria	Cyanobacteriia	Cyanobacteriales	Chroococcidiopsaceae	Chroococcidiopsis_PCC_7203	Bacteria;Cyanobacteria;Cyanobacteriia;Cyanobacteriales;Chroococcidiopsaceae;Chroococcidiopsis_PCC_7203
191	22	0.0025	1979.558997	0.401082782	6.31589E+11	13	0.401082782	11	25.81818182	16	484	28.39547744	2688	275.8441558	15.96539026	53.40123692	0.437596302	590	0.620764847	79	37.8225	17	4.10E-05	55.79011544	15.21326072	1642	-0.008601822	13	25.26904297	Bacteria	Actinobacteriota	Thermoleophilia	Solirubrobacterales	Solirubrobacteraceae	Conexibacter	Bacteria;Actinobacteriota;Thermoleophilia;Solirubrobacterales;Solirubrobacteraceae;Conexibacter
192	10	0.001901141	146.4526254	0.004445604	77595464.44	6	0.004445604	12	9.4	7	84	16.12443056	7938	60.08888889	3.723744399	17.59060758	0.552941176	104	0.72690711	56	28.76235741	8	4.09E-05	39.34487734	15.21326072	298	0.076470574	10	14.84545898	Bacteria	Planctomycetota	Phycisphaerae	Tepidisphaerales	Tepidisphaeraceae	Tepidisphaera	Bacteria;Planctomycetota;Phycisphaerae;Tepidisphaerales;Tepidisphaeraceae;Tepidisphaera
193	12	0.002375297	203.9699481	0.029294466	3369287060	7	0.029294466	11	14.25	10	135	18.23530398	5434	119.2272727	5.025993813	22.82117711	0.263888889	183	0.678009493	81	35.93586698	10	4.09E-05	49.84249639	15.21326072	498	-0.052821429	12	22.12841797	Bacteria	Proteobacteria	Gammaproteobacteria	Burkholderiales	Neisseriaceae	Neisseria	Bacteria;Proteobacteria;Gammaproteobacteria;Burkholderiales;Neisseriaceae;Neisseria
194	19	0.002398082	572.4517263	0.007416016	215965620.3	10	0.007416016	10	13.52631579	12	204	42.58197444	13536	137.1929825	16.29506267	35.97093924	0.375730994	276	0.431850571	72	36.28057554	13	4.10E-05	50.25753968	15.21326072	894	0.182608915	19	21.35058594	Bacteria	Proteobacteria	Gammaproteobacteria	Pseudomonadales	Moraxellaceae	Enhydrobacter	Bacteria;Proteobacteria;Gammaproteobacteria;Pseudomonadales;Moraxellaceae;Enhydrobacter
195	10	0.002114165	229.2859454	0.029169938	3340699512	7	0.029169938	12	11.4	7	95	14.02705716	5544	63.37777778	3.415867821	18.10868561	0.28974359	124	0.790272197	75	31.98520085	8	4.09E-05	45.17821068	15.20426949	338	0.062787502	9	19.13452148	Bacteria	Actinobacteriota	Actinobacteria	Pseudonocardiales	Pseudonocardiaceae	Saccharothrix	Bacteria;Actinobacteriota;Actinobacteria;Pseudonocardiales;Pseudonocardiaceae;Saccharothrix
196	11	0.002053388	108.4332029	0.009505215	354725590.1	6	0.009505215	12	10.27272727	8	98	25.22419038	11550	74.4	5.873366141	19.66426533	0.410909091	124	0.711113335	75	31.06570842	9	4.09E-05	43.17821068	15.21326072	358	0.057408143	11	17.50952148	Bacteria	Actinobacteriota	Actinobacteria	Pseudonocardiales	Pseudonocardiaceae	Lechevalieria	Bacteria;Actinobacteriota;Actinobacteria;Pseudonocardiales;Pseudonocardiaceae;Lechevalieria
197	3	0.001592357	0	0.020748192	1690155705	3	0.020748192	14	10	3	30	3.033108344	890	33	1.108220738	5.147315482	0.416666667	33	0.478992551	40	24.09076433	3	4.06E-05	33.41317849	15.21326072	72	-0.259259259	3	11.95941162	Bacteria	Planctomycetota	Phycisphaerae	CCM11a	CCM11a	CCM11a	Bacteria;Planctomycetota;Phycisphaerae;CCM11a;CCM11a;CCM11a
198	3	0.001592357	0	0.020748192	1690155705	3	0.020748192	14	10	3	30	3.033108344	890	33	1.108220738	5.147315482	0.416666667	33	0.478992551	40	24.09076433	3	4.06E-05	33.41317849	15.21326072	72	-0.259259259	3	11.95941162	Bacteria	Cyanobacteria	Cyanobacteriia	Oxyphotobacteria_Incertae_Sedis	Unknown_Family	Pseudanabaena_NgrPSln22	Bacteria;Cyanobacteria;Cyanobacteriia;Oxyphotobacteria_Incertae_Sedis;Unknown_Family;Pseudanabaena_NgrPSln22
199	5	0.001718213	1	0.001224229	5884450.332	5	0.001224229	13	8.6	5	37	6.369174135	3112	43.2	1.457945462	8.305572924	0.573333333	48	0.680330737	43	25.99484536	5	4.08E-05	34.53132423	15.21326072	116	-0.250324675	5	12.16101074	Bacteria	Firmicutes	Clostridia	Clostridiales	Clostridiaceae	Clostridium_sensu_stricto_1	Bacteria;Firmicutes;Clostridia;Clostridiales;Clostridiaceae;Clostridium_sensu_stricto_1
200	6	0.00172117	15.18481693	0.001229462	5934876.859	5	0.001229462	13	7.333333333	5	39	6.540276829	3890	33.33333333	1.558334043	9.814054642	0.488888889	50	0.752625053	43	26.03958692	5	4.08E-05	35.03132423	15.21326072	130	-0.038355272	6	12.41101074	Bacteria	Firmicutes	Bacilli	Thermoactinomycetales	Thermoactinomycetaceae	Thermoactinomyces	Bacteria;Firmicutes;Bacilli;Thermoactinomycetales;Thermoactinomycetaceae;Thermoactinomyces
201	2	0.00155521	0	0.000174967	120220.7373	2	0.000174967	13	8	2	14	1.472361763	95	18	1.014994028	2.979461737	0.727272727	18	0.314253344	19	23.52877138	2	4.06E-05	29.12735598	15.21326072	38	-0.583333333	2	8.703979492	Bacteria	Firmicutes	Clostridia	Clostridiales	Clostridiaceae	Clostridium_sensu_stricto_10	Bacteria;Firmicutes;Clostridia;Clostridiales;Clostridiaceae;Clostridium_sensu_stricto_10
202	9	0.001908397	63.4923899	0.004175669	68458334.68	6	0.004175669	12	9.888888889	7	77	15.0452122	7040	62.61111111	3.278919176	15.84663586	0.520467836	98	0.790272197	57	28.8721374	7	4.09E-05	39.26154401	15.21326072	268	-0.021251994	9	14.90795898	Bacteria	Proteobacteria	Alphaproteobacteria	Acetobacterales	Acetobacteraceae	Roseomonas	Bacteria;Proteobacteria;Alphaproteobacteria;Acetobacterales;Acetobacteraceae;Roseomonas
203	18	0.002392344	451.1996593	0.006542613	168098622	10	0.006542613	10	13.72222222	12	194	40.72190964	12784	140.2941176	14.84555145	34.08567351	0.38117284	265	0.440613304	72	36.1937799	13	4.09E-05	49.75753968	15.21326072	836	0.150678884	18	21.10058594	Bacteria	Proteobacteria	Alphaproteobacteria	Sphingomonadales	Sphingomonadaceae	Sandaracinobacter	Bacteria;Proteobacteria;Alphaproteobacteria;Sphingomonadales;Sphingomonadaceae;Sandaracinobacter
204	4	0.000595948	6859.847201	1.41E-17	308.1083347	4	2.90E-17	14	8.75	4	29	11.72416807	537	13	1.71559773	6.514503194	0.425	39	0.478992551	38	32.91120381	4	5.37E-05	46.83020036	15.21711661	90	-0.349019608	3	12.84222412	Bacteria	Bacteroidota	Bacteroidia	Chitinophagales	Chitinophagaceae	Flavitalea	Bacteria;Bacteroidota;Bacteroidia;Chitinophagales;Chitinophagaceae;Flavitalea
205	7	0.001984127	308.6668507	0.020351902	1626208512	5	0.020351902	13	9.571428571	5	57	8.014572218	3678	24.66666667	1.869023742	12.07610439	0.241758242	74	0.592530984	73	30.01785714	5	4.08E-05	43.01227661	15.21326072	190	0.010677986	4	18.10632324	Bacteria	Proteobacteria	Alphaproteobacteria	Defluviicoccales	Defluviicoccaceae	Defluviicoccus	Bacteria;Proteobacteria;Alphaproteobacteria;Defluviicoccales;Defluviicoccaceae;Defluviicoccus
206	3	0.000909918	242	5.24E-13	4.80987404	2	5.24E-13	13	3.666666667	2	9	1.265238986	8	4.666666667	1.012247851	4.158257442	0.555555556	14	0.314253344	8	13.76615105	3	3.92E-05	18.35373793	15.19573959	34	-0.064285714	2	4.205810547	Bacteria	Proteobacteria	Alphaproteobacteria	Rhizobiales	Xanthobacteraceae	Pseudoxanthobacter	Bacteria;Proteobacteria;Alphaproteobacteria;Rhizobiales;Xanthobacteraceae;Pseudoxanthobacter
207	15	0.019230769	1	0	200238.0692	13	0	4	15.26666667	13	221	5.249984517	896	227.7333333	2.360573734	31.11446242	0.848148148	244	0.532259813	27	15.07692308	14	3.33E-05	19.75	15.21691123	698	-0.005588871	15	10.4375	Bacteria	Proteobacteria	Gammaproteobacteria	211ds20	211ds20	211ds20	Bacteria;Proteobacteria;Gammaproteobacteria;211ds20;211ds20;211ds20
208	16	0.024390244	6.139705882	0	223322.0122	13	0	3	15.5625	14	233	2.02047254	0	238.5	1.355027022	33.09392415	0.576388889	265	0.487629121	28	19.12195122	15	3.33E-05	21.83333333	15.21691123	770	0.018471656	16	11.875	Bacteria	Planctomycetota	Planctomycetes	Isosphaerales	Isosphaeraceae	Paludisphaera	Bacteria;Planctomycetota;Planctomycetes;Isosphaerales;Isosphaeraceae;Paludisphaera
209	16	0.024390244	6.139705882	0	223322.0122	13	0	3	15.5625	14	233	2.02047254	0	238.5	1.355027022	33.09392415	0.576388889	265	0.487629121	28	19.12195122	15	3.33E-05	21.83333333	15.21691123	770	0.018471656	16	11.875	Bacteria	Actinobacteriota	Acidimicrobiia	Microtrichales	Microtrichaceae	Sva0996_marine_group	Bacteria;Actinobacteriota;Acidimicrobiia;Microtrichales;Microtrichaceae;Sva0996_marine_group
210	16	0.024390244	6.139705882	0	223322.0122	13	0	3	15.5625	14	233	2.02047254	0	238.5	1.355027022	33.09392415	0.576388889	265	0.487629121	28	19.12195122	15	3.33E-05	21.83333333	15.21691123	770	0.018471656	16	11.875	Bacteria	Campilobacterota	Campylobacteria	Campylobacterales	Arcobacteraceae	Arcobacter	Bacteria;Campilobacterota;Campylobacteria;Campylobacterales;Arcobacteraceae;Arcobacter
211	16	0.024390244	6.139705882	0	223322.0122	13	0	3	15.5625	14	233	2.02047254	0	238.5	1.355027022	33.09392415	0.576388889	265	0.487629121	28	19.12195122	15	3.33E-05	21.83333333	15.21691123	770	0.018471656	16	11.875	Bacteria	Planctomycetota	028H05-P-BN-P5	028H05-P-BN-P5	028H05-P-BN-P5	028H05-P-BN-P5	Bacteria;Planctomycetota;028H05-P-BN-P5;028H05-P-BN-P5;028H05-P-BN-P5;028H05-P-BN-P5
212	16	0.024390244	6.139705882	0	223322.0122	13	0	3	15.5625	14	233	2.02047254	0	238.5	1.355027022	33.09392415	0.576388889	265	0.487629121	28	19.12195122	15	3.33E-05	21.83333333	15.21691123	770	0.018471656	16	11.875	Bacteria	Proteobacteria	Alphaproteobacteria	Kiloniellales	Kiloniellaceae	Tistlia	Bacteria;Proteobacteria;Alphaproteobacteria;Kiloniellales;Kiloniellaceae;Tistlia
213	17	0.025	12.84597021	0	238665.0509	13	0	3	15.52941176	15	242	2.038585074	0	235.5441176	1.381229152	34.93209189	0.575163399	281	0.458303997	28	19.6	15	3.33E-05	22.33333333	15.21691123	834	0.04930909	17	12.125	Bacteria	Firmicutes	Bacilli	Staphylococcales	Gemellaceae	Gemella	Bacteria;Firmicutes;Bacilli;Staphylococcales;Gemellaceae;Gemella
214	1	0.012195122	0	2.64E-17	523.3617258	1	2.42E-18	5	12	1	12	1.498475659	0	0	1.007638466	1.470980019	1	13	0	18	9.56097561	1	3.33E-05	10.95	15.21691123	26	-0.846153846	1	5.59375	Bacteria	Firmicutes	Bacilli	Erysipelotrichales	Erysipelotrichaceae	Erysipelothrix	Bacteria;Firmicutes;Bacilli;Erysipelotrichales;Erysipelotrichaceae;Erysipelothrix
215	17	0.025	12.84597021	0	238665.0509	13	0	3	15.52941176	15	242	2.038585074	0	235.5441176	1.381229152	34.93209189	0.575163399	281	0.458303997	28	19.6	15	3.33E-05	22.33333333	15.21691123	834	0.04930909	17	12.125	Bacteria	Bacteroidota	Bacteroidia	Cytophagales	Cyclobacteriaceae	Algoriphagus	Bacteria;Bacteroidota;Bacteroidia;Cytophagales;Cyclobacteriaceae;Algoriphagus
216	15	0.019230769	1	0	200238.0692	13	0	4	15.26666667	13	221	5.249984517	896	227.7333333	2.360573734	31.11446242	0.848148148	244	0.532259813	27	15.07692308	14	3.33E-05	19.75	15.21691123	698	-0.005588871	15	10.4375	Bacteria	Firmicutes	Clostridia	Christensenellales	Christensenellaceae	Christensenellaceae_R-7_group	Bacteria;Firmicutes;Clostridia;Christensenellales;Christensenellaceae;Christensenellaceae_R-7_group
217	15	0.019230769	1	0	200238.0692	13	0	4	15.26666667	13	221	5.249984517	896	227.7333333	2.360573734	31.11446242	0.848148148	244	0.532259813	27	15.07692308	14	3.33E-05	19.75	15.21691123	698	-0.005588871	15	10.4375	Bacteria	Actinobacteriota	Actinobacteria	Micrococcales	Micrococcaceae	Glutamicibacter	Bacteria;Actinobacteriota;Actinobacteria;Micrococcales;Micrococcaceae;Glutamicibacter
218	17	0.025	12.84597021	0	238665.0509	13	0	3	15.52941176	15	242	2.038585074	0	235.5441176	1.381229152	34.93209189	0.575163399	281	0.458303997	28	19.6	15	3.33E-05	22.33333333	15.21691123	834	0.04930909	17	12.125	Bacteria	Proteobacteria	Gammaproteobacteria	Burkholderiales	Rhodocyclaceae	Methyloversatilis	Bacteria;Proteobacteria;Gammaproteobacteria;Burkholderiales;Rhodocyclaceae;Methyloversatilis
219	9	0.002272727	11.47626956	0.017229839	1165549473	7	0.017229839	11	13.33333333	8	94	18.5810138	6208	107.5	3.995555827	16.64730189	0.36036036	129	0.790272197	74	34.38409091	8	4.09E-05	45.20678211	15.21326072	330	-0.151320093	9	18.95654297	Bacteria	Proteobacteria	Gammaproteobacteria	Burkholderiales	Hydrogenophilaceae	Hydrogenophilus	Bacteria;Proteobacteria;Gammaproteobacteria;Burkholderiales;Hydrogenophilaceae;Hydrogenophilus
220	11	0.002347418	259.0475628	0.017443408	1194625654	7	0.017443408	11	12.81818182	8	109	22.40877239	7680	105.0181818	5.42113625	20.18234335	0.320454545	152	0.711113335	79	35.51408451	9	4.09E-05	47.32344877	15.21326072	414	-0.024548359	11	20.26904297	Bacteria	Actinobacteriota	Actinobacteria	Micrococcales	Micrococcaceae	Paenarthrobacter	Bacteria;Actinobacteriota;Actinobacteria;Micrococcales;Micrococcaceae;Paenarthrobacter
221	18	0.002403846	426.7892757	0.005083356	101492508.1	10	0.005083356	10	13.27777778	11	184	40.90922088	13073	146.1372549	14.7185756	33.61469349	0.36882716	257	0.440613304	70	36.36778846	11	4.09E-05	49.75753968	15.21326072	820	0.167639453	18	21.06933594	Bacteria	Proteobacteria	Alphaproteobacteria	Azospirillales	Azospirillaceae	Azospirillaceae	Bacteria;Proteobacteria;Alphaproteobacteria;Azospirillales;Azospirillaceae;Azospirillaceae
222	16	0.002352941	198.1667498	0.003564238	49910327.54	10	0.003564238	10	13.375	11	165	36.64127958	11640	151.4166667	11.895346	29.89126002	0.393382353	230	0.487629121	69	35.59764706	11	4.09E-05	48.17420635	15.21326072	700	0.11649944	16	20.16308594	Bacteria	Proteobacteria	Alphaproteobacteria	Acetobacterales	Acetobacteraceae	Rubritepida	Bacteria;Proteobacteria;Alphaproteobacteria;Acetobacterales;Acetobacteraceae;Rubritepida
223	15	0.00234192	99.54699074	0.003610458	51211171.37	10	0.003610458	10	13.86666667	11	160	35.57461028	10864	161.4095238	10.98616143	28.2414843	0.42020202	223	0.532259813	69	35.43091335	11	4.09E-05	47.50753968	15.21326072	656	0.064977793	15	19.78808594	Bacteria	Methylomirabilota	Methylomirabilia	Rokubacteriales	WX65	WX65	Bacteria;Methylomirabilota;Methylomirabilia;Rokubacteriales;WX65;WX65
224	14	0.002336449	82.9541336	0.003540233	49237852.84	10	0.003540233	10	14.57142857	11	155	34.95464483	10088	172.4835165	10.23432276	26.59170858	0.441558442	218	0.597258392	69	35.34813084	11	4.09E-05	47.00753968	15.21326072	618	-0.002371724	14	19.53808594	Bacteria	Proteobacteria	Alphaproteobacteria	Rhodospirillales	Rhodospirillaceae	Novispirillum	Bacteria;Proteobacteria;Alphaproteobacteria;Rhodospirillales;Rhodospirillaceae;Novispirillum
225	18	0.002570694	1436.879264	0.017560957	1210811570	10	0.017560957	10	14.16666667	11	197	44.77578306	12410	158.8039216	16.32078061	34.22696751	0.307971014	273	0.440613304	82	38.89203085	12	4.09E-05	52.67420635	15.21326072	852	0.13479045	18	23.22558594	Bacteria	Bacteroidota	Bacteroidia	Cytophagales	Hymenobacteraceae	Hymenobacter	Bacteria;Bacteroidota;Bacteroidia;Cytophagales;Hymenobacteraceae;Hymenobacter
226	15	0.002336449	142.279916	0.003544952	49370009.74	10	0.003544952	10	13.8	11	159	35.37107828	10892	156.4571429	10.91086868	28.1943863	0.418181818	222	0.532259813	68	35.34813084	11	4.09E-05	47.42420635	15.21326072	654	0.068930362	15	19.72558594	Bacteria	Bacteroidota	Bacteroidia	Chitinophagales	Chitinophagaceae	Cnuella	Bacteria;Bacteroidota;Bacteroidia;Chitinophagales;Chitinophagaceae;Cnuella
227	11	0.002347418	259.0475628	0.017443408	1194625654	7	0.017443408	11	12.81818182	8	109	22.40877239	7680	105.0181818	5.42113625	20.18234335	0.320454545	152	0.711113335	79	35.51408451	9	4.09E-05	47.32344877	15.21326072	414	-0.024548359	11	20.26904297	Bacteria	Bdellovibrionota	Oligoflexia	Oligoflexales	Oligoflexales	Oligoflexus	Bacteria;Bdellovibrionota;Oligoflexia;Oligoflexales;Oligoflexales;Oligoflexus
228	17	0.002403846	206.7554466	0.017950398	1265101418	10	0.017950398	11	13.94117647	11	182	37.08637009	11600	141.9411765	12.84874152	32.10621177	0.309803922	254	0.458303997	79	36.36778846	11	4.09E-05	51.10678211	15.21326072	780	0.123403854	17	22.36279297	Bacteria	Actinobacteriota	Actinobacteria	Streptosporangiales	Nocardiopsaceae	Nocardiopsis	Bacteria;Actinobacteriota;Actinobacteria;Streptosporangiales;Nocardiopsaceae;Nocardiopsis
229	5	0.00212766	0	0.002347989	21649973.47	5	0.002347989	11	17.2	5	63	12.13702203	3144	91	2.087202319	9.530120973	0.614285714	91	0.680330737	63	32.1893617	5	4.08E-05	40.52344877	15.21326072	202	-0.547891963	5	15.98779297	Bacteria	Actinobacteriota	Actinobacteria	Micrococcales	Bogoriellaceae	Georgenia	Bacteria;Actinobacteriota;Actinobacteria;Micrococcales;Bogoriellaceae;Georgenia
230	11	0.002188184	51.98445278	0.003394345	45257044.42	10	0.003394345	11	15.90909091	10	129	28.61614361	7710	165.7090909	6.96741043	21.12430338	0.497159091	186	0.711113335	66	33.10503282	11	4.09E-05	44.44011544	15.21326072	482	-0.170396253	11	18.17529297	Bacteria	Chloroflexi	Anaerolineae	Ardenticatenales	Ardenticatenaceae	Ardenticatenaceae	Bacteria;Chloroflexi;Anaerolineae;Ardenticatenales;Ardenticatenaceae;Ardenticatenaceae
231	11	0.01754386	0	0	117581.1962	11	0	4	16	11	165	4.228158359	640	187	1.759509617	22.81983145	0.941176471	187	0.711113335	27	13.75438596	11	3.33E-05	17.58333333	15.21691123	484	-0.184574685	11	9.3125	Bacteria	Bacteroidota	Bacteroidia	Sphingobacteriales	AKYH767	AKYH767	Bacteria;Bacteroidota;Bacteroidia;Sphingobacteriales;AKYH767;AKYH767
232	15	0.023255814	5.016424752	0	198734.2835	13	0	3	16.2	15	220	2.0349634	0	230.9714286	1.33786771	31.06736441	0.623076923	258	0.532259813	28	18.23255814	15	3.33E-05	21.16666667	15.21691123	726	-0.036514337	15	11.5	Bacteria	Proteobacteria	Gammaproteobacteria	Enterobacterales	Erwiniaceae	Erwinia	Bacteria;Proteobacteria;Gammaproteobacteria;Enterobacterales;Erwiniaceae;Erwinia
233	15	0.023255814	5.016424752	0	198734.2835	13	0	3	16.2	15	220	2.0349634	0	230.9714286	1.33786771	31.06736441	0.623076923	258	0.532259813	28	18.23255814	15	3.33E-05	21.16666667	15.21691123	726	-0.036514337	15	11.5	Bacteria	Proteobacteria	Gammaproteobacteria	Burkholderiales	Chromobacteriaceae	Vogesella	Bacteria;Proteobacteria;Gammaproteobacteria;Burkholderiales;Chromobacteriaceae;Vogesella
234	15	0.023255814	5.016424752	0	198734.2835	13	0	3	16.2	15	220	2.0349634	0	230.9714286	1.33786771	31.06736441	0.623076923	258	0.532259813	28	18.23255814	15	3.33E-05	21.16666667	15.21691123	726	-0.036514337	15	11.5	Bacteria	Proteobacteria	Gammaproteobacteria	Xanthomonadales	Xanthomonadaceae	Thermomonas	Bacteria;Proteobacteria;Gammaproteobacteria;Xanthomonadales;Xanthomonadaceae;Thermomonas
235	8	0.002087683	74.71807139	0.015550725	949442473	6	0.015550725	12	11.375	6	75	14.53176812	5677	81.32142857	2.986726653	14.33815414	0.34469697	99	0.868955934	70	31.58455115	7	4.09E-05	42.84249639	15.21326072	254	-0.117345551	8	17.55639648	Bacteria	Chloroflexi	Chloroflexia	Thermomicrobiales	Thermomicrobiaceae	Nitrolancea	Bacteria;Chloroflexi;Chloroflexia;Thermomicrobiales;Thermomicrobiaceae;Nitrolancea
236	10	0.002267574	197.0256558	0.01622799	1033946771	7	0.01622799	11	12.5	8	97	19.73869856	7002	96	4.490835898	18.20288161	0.328947368	135	0.72690711	74	34.30612245	8	4.09E-05	45.72344877	15.21326072	360	-0.05538499	10	19.23779297	Bacteria	Actinobacteriota	Actinobacteria	Micromonosporales	Micromonosporaceae	Catellatospora	Bacteria;Actinobacteriota;Actinobacteria;Micromonosporales;Micromonosporaceae;Catellatospora
237	6	0.001988072	0	0.014952319	877776446.5	6	0.014952319	12	11.83333333	6	60	11.46866889	4280	77	2.158686837	10.80311268	0.493055556	77	0.752625053	62	30.07753479	6	4.09E-05	39.44249639	15.21326072	184	-0.292086835	6	15.29077148	Bacteria	Firmicutes	Bacilli	Bacillales	Planococcaceae	Chryseomicrobium	Bacteria;Firmicutes;Bacilli;Bacillales;Planococcaceae;Chryseomicrobium
238	13	0.002386635	2452.423413	0.001665361	10908558.79	9	0.001665361	9	13	9	127	26.11627329	6768	112	7.130417145	23.85867881	0.382352941	182	0.620764847	64	36.10739857	10	4.09E-05	46.67896825	15.21326072	520	0.042738772	13	19.29492188	Bacteria	Firmicutes	Clostridia	Peptostreptococcales-Tissierellales	Peptostreptococcales-Tissierellales	Anaerococcus	Bacteria;Firmicutes;Clostridia;Peptostreptococcales-Tissierellales;Peptostreptococcales-Tissierellales;Anaerococcus
239	8	0.002083333	0	0.001568147	9667751.65	8	0.001568147	11	16.625	8	98	15.26544065	3892	141	3.252462876	15.42140818	0.615740741	141	0.868955934	54	31.51875	8	4.09E-05	40.95678211	15.21326072	338	-0.347001227	8	15.95654297	Bacteria	Actinobacteriota	Actinobacteria	Propionibacteriales	Nocardioidaceae	Marmoricola	Bacteria;Actinobacteriota;Actinobacteria;Propionibacteriales;Nocardioidaceae;Marmoricola
240	11	0.002232143	27.18250396	0.001644237	10632234.23	9	0.001644237	10	14.36363636	9	118	18.67354154	5580	132.1272727	4.72749078	20.60622536	0.478787879	169	0.711113335	58	33.77008929	10	4.09E-05	43.94087302	15.21326072	448	-0.099072109	11	17.63183594	Bacteria	Proteobacteria	Alphaproteobacteria	Azospirillales	Azospirillaceae	Skermanella	Bacteria;Proteobacteria;Alphaproteobacteria;Azospirillales;Azospirillaceae;Skermanella
241	21	0.027777778	124.6942322	0	163532.9166	11	7.74E-17	3	12.61904762	12	247	2.037761617	0	132.1047619	1.445246718	40.82472475	0.467372134	286	0.433502711	28	21.77777778	13	3.33E-05	24.33333333	15.21691123	992	0.269428129	21	13.125	Bacteria	Proteobacteria	Gammaproteobacteria	Pseudomonadales	Moraxellaceae	Perlucidibaca	Bacteria;Proteobacteria;Gammaproteobacteria;Pseudomonadales;Moraxellaceae;Perlucidibaca
242	10	0.018867925	2.75	0	7368.309775	8	3.87E-17	4	10	8	87	2.705603079	567	88	1.31422279	17.73190159	0.454545455	110	0.72690711	27	14.79245283	8	3.33E-05	17.91666667	15.21691123	310	0.045218261	10	9.6875	Bacteria	Bacteroidota	Bacteroidia	Cytophagales	Spirosomaceae	Fibrella	Bacteria;Bacteroidota;Bacteroidia;Cytophagales;Spirosomaceae;Fibrella
243	9	0.018518519	0.666666667	0	6779.876956	8	3.87E-17	4	10.77777778	8	83	2.70910597	504	97.16666667	1.28637148	16.12922387	0.48989899	106	0.790272197	27	14.51851852	8	3.33E-05	17.41666667	15.21691123	284	-0.054442724	9	9.4375	Bacteria	Bacteroidota	Bacteroidia	Flavobacteriales	Weeksellaceae	Empedobacter	Bacteria;Bacteroidota;Bacteroidia;Flavobacteriales;Weeksellaceae;Empedobacter
244	9	0.018518519	0.666666667	0	6779.876956	8	3.87E-17	4	10.77777778	8	83	2.70910597	504	97.16666667	1.28637148	16.12922387	0.48989899	106	0.790272197	27	14.51851852	8	3.33E-05	17.41666667	15.21691123	284	-0.054442724	9	9.4375	Bacteria	Firmicutes	Bacilli	Bacillales	Bacillaceae	Gracilibacillus	Bacteria;Firmicutes;Bacilli;Bacillales;Bacillaceae;Gracilibacillus
245	9	0.018518519	0.666666667	0	6779.876956	8	3.87E-17	4	10.77777778	8	83	2.70910597	504	97.16666667	1.28637148	16.12922387	0.48989899	106	0.790272197	27	14.51851852	8	3.33E-05	17.41666667	15.21691123	284	-0.054442724	9	9.4375	Bacteria	Bacteroidota	Bacteroidia	Cytophagales	Spirosomaceae	Emticicia	Bacteria;Bacteroidota;Bacteroidia;Cytophagales;Spirosomaceae;Emticicia
246	4	0.016666667	0	0	2995.371186	4	9.67E-18	4	13.5	4	39	2.118116142	189	58	1.081665017	6.985483213	0.642857143	58	0.592530984	27	13.06666667	4	3.33E-05	14.75	15.21691123	128	-0.495324675	4	8.0625	Bacteria	Chloroflexi	Anaerolineae	Anaerolineales	Anaerolineaceae	Anaerolinea	Bacteria;Chloroflexi;Anaerolineae;Anaerolineales;Anaerolineaceae;Anaerolinea
247	16	0.024390244	51.52005348	0	66529.53649	8	3.87E-17	3	11.875	9	177	1.750657173	0	97.85	1.242736099	30.45643605	0.439814815	206	0.487629121	28	19.12195122	9	3.33E-05	21.83333333	15.21691123	652	0.179966888	16	11.875	Bacteria	Proteobacteria	Gammaproteobacteria	Burkholderiales	Comamonadaceae	Pelomonas	Bacteria;Proteobacteria;Gammaproteobacteria;Burkholderiales;Comamonadaceae;Pelomonas
248	5	0.001869159	590	0.002057318	16618235.42	4	0.002057318	12	8.6	4	36	6.118752317	2552	28.8	1.434213966	8.258474922	0.646153846	48	0.592530984	44	28.27850467	5	4.08E-05	35.62582973	15.17185973	116	-0.212820513	4	12.57202148	Bacteria	Actinobacteriota	Actinobacteria	Propionibacteriales	Nocardioidaceae	Kribbella	Bacteria;Actinobacteriota;Actinobacteria;Propionibacteriales;Nocardioidaceae;Kribbella
249	9	0.018518519	27	0	6104.266259	8	9.67E-17	4	10.11111111	8	78	2.595680261	504	77.77777778	1.263764405	15.89373386	0.476190476	100	0.868955934	27	14.51851852	8	3.33E-05	17.41666667	15.21170947	272	0.020557276	8	9.4375	Bacteria	Firmicutes	Bacilli	Bacillales	Planococcaceae	Domibacillus	Bacteria;Firmicutes;Bacilli;Bacillales;Planococcaceae;Domibacillus
250	8	0.018181818	0	0	6046.759686	8	1.93E-17	4	11.375	8	77	2.644358275	441	99	1.246662439	14.43235014	0.517045455	99	0.868955934	27	14.25454545	8	3.33E-05	16.91666667	15.21691123	254	-0.141001803	8	9.1875	Bacteria	Bacteroidota	Bacteroidia	Cytophagales	Spirosomaceae	Larkinella	Bacteria;Bacteroidota;Bacteroidia;Cytophagales;Spirosomaceae;Larkinella
251	8	0.018181818	0	0	6046.759686	8	1.93E-17	4	11.375	8	77	2.644358275	441	99	1.246662439	14.43235014	0.517045455	99	0.868955934	27	14.25454545	8	3.33E-05	16.91666667	15.21691123	254	-0.141001803	8	9.1875	Bacteria	Bacteroidota	Bacteroidia	Cytophagales	Spirosomaceae	Runella	Bacteria;Bacteroidota;Bacteroidia;Cytophagales;Spirosomaceae;Runella
252	7	0.002004008	225.5940186	0.000479491	906861.1427	5	0.000479491	10	11.14285714	5	60	3.833393659	942	40.47619048	1.357202571	12.2173984	0.493506494	85	0.680330737	41	30.31863727	6	4.09E-05	38.40753968	15.20426949	212	-0.099205094	5	14.14746094	Bacteria	Bacteroidota	Bacteroidia	Chitinophagales	Chitinophagaceae	Flaviaesturariibacter	Bacteria;Bacteroidota;Bacteroidia;Chitinophagales;Chitinophagaceae;Flaviaesturariibacter
253	8	0.002012072	366.8807289	0.000644808	1638716.755	6	0.000644808	10	11.75	6	74	4.656428144	1071	54.64285714	1.538073321	14.29105614	0.47	102	0.752625053	41	30.44064386	7	4.09E-05	39.07420635	15.21326072	260	-0.112891875	6	14.52246094	Bacteria	Firmicutes	Bacilli	Bacillales	Planococcaceae	Lysinibacillus	Bacteria;Firmicutes;Bacilli;Bacillales;Planococcaceae;Lysinibacillus
254	6	0.001519757	775.1666667	6.32E-08	16.62608585	3	6.32E-08	9	4.833333333	4	23	1.905295399	130	14	1.08631124	9.060486611	0.322222222	35	0.752625053	24	22.99240122	4	4.01E-05	30.39126984	15.21326072	100	0.133954934	6	9.40234375	Bacteria	Cyanobacteria	Vampirivibrionia	Obscuribacterales	Obscuribacteraceae	Candidatus_Obscuribacter	Bacteria;Cyanobacteria;Vampirivibrionia;Obscuribacterales;Obscuribacteraceae;Candidatus_Obscuribacter
255	3	0.001293661	242	3.96E-09	5.74782062	2	3.96E-09	10	5	2	11	1.402897155	34	6	1.018514063	4.252453446	0.583333333	18	0.314253344	17	19.57179819	3	3.98E-05	24.75873016	15.19573959	42	-0.177777778	2	6.451171875	Bacteria	Firmicutes	Bacilli	Exiguobacterales	Exiguobacteraceae	Exiguobacterium	Bacteria;Firmicutes;Bacilli;Exiguobacterales;Exiguobacteraceae;Exiguobacterium
256	5	0.001315789	920	4.09E-09	12.57786359	3	4.09E-09	10	5.2	4	23	2.014148387	48	12.4	1.081295251	7.646200897	0.433333333	31	0.478992551	20	19.90657895	5	3.99E-05	26.69920635	15.15013203	82	-0.001515152	3	7.615234375	Bacteria	Bacteroidota	Bacteroidia	Sphingobacteriales	Sphingobacteriaceae	Sphingobacterium	Bacteria;Bacteroidota;Bacteroidia;Sphingobacteriales;Sphingobacteriaceae;Sphingobacterium
257	4	0.001293661	129.5	5.84E-09	7.201992254	2	5.84E-09	10	4	2	13	1.249789141	51	3.333333333	1.016178217	5.760935164	0.5	20	0.314253344	16	19.57179819	3	4.00E-05	25.17539683	15.20426949	52	0.115151515	2	6.638671875	Bacteria	Proteobacteria	Gammaproteobacteria	Burkholderiales	Comamonadaceae	Comamonas	Bacteria;Proteobacteria;Gammaproteobacteria;Burkholderiales;Comamonadaceae;Comamonas
258	3	0.001302083	0	4.08E-09	7.981453386	3	4.08E-09	10	6	3	15	1.296224941	38	21	1.014507332	4.440845453	0.666666667	21	0.478992551	19	19.69921875	3	3.99E-05	25.03253968	15.21326072	48	-0.327777778	3	6.630859375	Bacteria	Proteobacteria	Alphaproteobacteria	Ferrovibrionales	Ferrovibrionales	Taonella	Bacteria;Proteobacteria;Alphaproteobacteria;Ferrovibrionales;Ferrovibrionales;Taonella
259	7	0.001763668	2257.833333	1.97E-06	32.16308856	3	1.97E-06	8	4.285714286	4	24	3.300493351	942	7.047619048	1.250290913	10.52187033	0.276190476	37	0.592530984	31	26.68253968	4	4.04E-05	34.18809524	15.07047138	116	0.267410367	4	11.390625	Bacteria	Proteobacteria	Gammaproteobacteria	Burkholderiales	Comamonadaceae	Curvibacter	Bacteria;Proteobacteria;Gammaproteobacteria;Burkholderiales;Comamonadaceae;Curvibacter
260	4	0.001494768	132.6666667	6.47E-08	7.37954294	2	6.47E-08	9	4.5	3	14	1.318088122	78	7.333333333	1.020366511	5.808033166	0.354166667	22	0.478992551	20	22.61434978	3	4.01E-05	28.61746032	15.20426949	56	0.049350649	3	8.34765625	Bacteria	Cyanobacteria	Vampirivibrionia	Obscuribacterales	Obscuribacteraceae	Obscuribacteraceae	Bacteria;Cyanobacteria;Vampirivibrionia;Obscuribacterales;Obscuribacteraceae;Obscuribacteraceae
261	1	0.001610306	0	1.48E-05	884.3357372	1	1.48E-05	11	7	1	6	1.271895814	0	0	1.003360099	1.188392008	1	8	0	24	24.36231884	1	4.02E-05	28.09011544	15.21326072	16	-0.75	1	7.823730469	Bacteria	Gemmatimonadota	Longimicrobia	Longimicrobiales	Longimicrobiaceae	Longimicrobium	Bacteria;Gemmatimonadota;Longimicrobia;Longimicrobiales;Longimicrobiaceae;Longimicrobium
262	4	0.001642036	127.1190476	3.53E-05	5044.926803	2	3.53E-05	11	4.75	3	17	1.564396519	396	3.833333333	1.035843372	5.949327171	0.354166667	23	0.314253344	26	24.84236453	3	4.06E-05	30.92344877	15.20426949	58	0.034199134	2	9.573730469	Bacteria	Chloroflexi	Chloroflexia	Kallotenuales	AKIW781	AKIW781	Bacteria;Chloroflexi;Chloroflexia;Kallotenuales;AKIW781;AKIW781
263	2	0.000820345	122	1.63E-14	2.332425875	1	1.62E-14	14	2	1	4	1.080252891	10	0	1.002524021	2.508481718	0.5	6	1	7	12.41099262	2	3.86E-05	15.84870407	15.20426949	14	0.066666667	1	3.227905273	Bacteria	Actinobacteriota	Actinobacteria	Corynebacteriales	Corynebacteriaceae	Lawsonella	Bacteria;Actinobacteriota;Actinobacteria;Corynebacteriales;Corynebacteriaceae;Lawsonella
264	5	0.00203252	91.08895143	0.000323117	412366.8707	4	0.000323117	9	12	5	48	3.400638422	760	45.5	1.218873776	8.823650945	0.6	65	0.680330737	42	30.75	5	4.08E-05	37.23134921	15.21326072	150	-0.368650794	5	13.41992188	Bacteria	Actinobacteriota	Actinobacteria	Frankiales	Geodermatophilaceae	Blastococcus	Bacteria;Actinobacteriota;Actinobacteria;Frankiales;Geodermatophilaceae;Blastococcus
265	1	0.012345679	0	3.66E-18	32.25427988	1	2.42E-18	5	9	1	9	1.362527752	0	0	1.00502785	1.329686013	1	10	0	22	9.679012346	1	3.33E-05	10.78333333	15.21691123	20	-0.8	1	5.46875	Bacteria	Proteobacteria	Gammaproteobacteria	Xanthomonadales	Rhodanobacteraceae	Ahniella	Bacteria;Proteobacteria;Gammaproteobacteria;Xanthomonadales;Rhodanobacteraceae;Ahniella
266	1	0.000985222	0	3.77E-12	1.593409371	1	3.77E-12	12	2	1	2	1.045315969	0	0	1.000463061	1	1	3	0	4	14.90541872	1	3.86E-05	17.23726551	15.21326072	6	-0.333333333	1	2.925292969	Bacteria	Proteobacteria	Alphaproteobacteria	Sphingomonadales	Sphingomonadaceae	Sphingobium	Bacteria;Proteobacteria;Alphaproteobacteria;Sphingomonadales;Sphingomonadaceae;Sphingobium
267	5	0.002040816	2461.5	6.15E-05	15072.05041	3	6.15E-05	8	6	3	25	4.302277094	732	10.5	1.263280573	7.740396901	0.285714286	35	0.478992551	45	30.8755102	4	4.07E-05	37.43690476	15.05732515	90	0.013492063	3	13.57421875	Bacteria	Proteobacteria	Alphaproteobacteria	Caulobacterales	Caulobacteraceae	Asticcacaulis	Bacteria;Proteobacteria;Alphaproteobacteria;Caulobacterales;Caulobacteraceae;Asticcacaulis
268	1	0.013157895	0	6.34E-17	1.590664565	1	1.69E-17	7	2	1	2	1.045315969	0	0	1.000463061	1	1	3	0	3	2.960526316	1	3.25E-05	3.971428571	15.21863153	6	-0.333333333	1	2.15625	Bacteria	Proteobacteria	Gammaproteobacteria	Burkholderiales	Methylophilaceae	Methylobacillus	Bacteria;Proteobacteria;Gammaproteobacteria;Burkholderiales;Methylophilaceae;Methylobacillus
269	4	0.125	1.5	1.79E-16	9.660761567	3	4.83E-17	2	4.25	3	14	1.16818158	0	14	1.011469655	5.808033166	0.708333333	21	0.592530984	6	4.5	4	3.20E-05	5	15.22033964	54	0	4	3.5	Bacteria	Proteobacteria	Gammaproteobacteria	Enterobacterales	Enterobacteriaceae	Klebsiella	Bacteria;Proteobacteria;Gammaproteobacteria;Enterobacterales;Enterobacteriaceae;Klebsiella
270	5	0.142857143	2.833333333	2.35E-16	12.71371121	3	3.87E-17	2	3.8	3	17	1.149079437	0	14.4	1.013187158	7.363612886	0.633333333	24	0.680330737	6	5.142857143	4	3.20E-05	5.5	15.22033964	68	0.157936508	5	3.75	Bacteria	Proteobacteria	Gammaproteobacteria	Burkholderiales	Alcaligenaceae	Castellaniella	Bacteria;Proteobacteria;Gammaproteobacteria;Burkholderiales;Alcaligenaceae;Castellaniella
271	5	0.142857143	2.333333333	2.26E-16	12.85075321	3	7.74E-17	2	3.8	3	17	1.148769688	0	14.4	1.013163851	7.363612886	0.633333333	24	0.680330737	6	5.142857143	4	3.20E-05	5.5	15.22033964	68	0.157936508	5	3.75	Bacteria	Proteobacteria	Gammaproteobacteria	Xanthomonadales	Xanthomonadaceae	Vulcaniibacterium	Bacteria;Proteobacteria;Gammaproteobacteria;Xanthomonadales;Xanthomonadaceae;Vulcaniibacterium
272	5	0.142857143	2.333333333	1.97E-16	12.85075321	3	7.74E-17	2	3.8	3	17	1.148769688	0	14.4	1.013163851	7.363612886	0.633333333	24	0.680330737	6	5.142857143	4	3.20E-05	5.5	15.22033964	68	0.157936508	5	3.75	Bacteria	Actinobacteriota	Actinobacteria	Micrococcales	Microbacteriaceae	Agromyces	Bacteria;Actinobacteriota;Actinobacteria;Micrococcales;Microbacteriaceae;Agromyces
273	4	0.000346741	696	2.63E-16	5.487255034	2	6.77E-17	17	2.75	3	11	1.402957758	78	5	1.024777941	5.66673916	0.458333333	15	1.885520062	8	19.14875173	3	4.55E-05	26.20048922	15.20312171	42	0.19047619	2	4.760826111	Bacteria	Proteobacteria	Gammaproteobacteria	WN-HWB-116	WN-HWB-116	WN-HWB-116	Bacteria;Proteobacteria;Gammaproteobacteria;WN-HWB-116;WN-HWB-116;WN-HWB-116
274	2	0.00034638	0	1.22E-16	2.99545319	2	2.90E-17	17	3.5	2	7	1.141502559	27	9	1.004342065	2.649775724	0.7	9	0.314253344	8	19.12885348	2	4.55E-05	25.03382255	15.21711661	20	-0.266666667	2	4.135826111	Bacteria	Patescibacteria	Saccharimonadia	Saccharimonadales	S32	TM7	Bacteria;Patescibacteria;Saccharimonadia;Saccharimonadales;S32;TM7
275	3	0.000321027	116.5	1.68E-16	4.463045702	2	4.83E-17	18	3	2	9	1.157671482	4	8	1.007677186	4.158257442	0.6	12	0.478992551	6	17.72873194	3	4.42E-05	23.33676136	15.21711661	30	0.019047619	3	3.755413055	Bacteria	Firmicutes	Bacilli	Bacillales	Planococcaceae	Sporosarcina	Bacteria;Firmicutes;Bacilli;Bacillales;Planococcaceae;Sporosarcina
276	2	0.000298686	0	1.03E-16	3.039492444	2	3.38E-17	19	3	2	6	1.103438387	3	8	1.003247052	2.602677722	1	8	0.314253344	5	16.49492234	2	4.34E-05	20.72400304	15.21711661	18	-0.2	2	2.877706528	Bacteria	Latescibacterota	Latescibacteria	Latescibacterales	Latescibacteraceae	Latescibacteraceae	Bacteria;Latescibacterota;Latescibacteria;Latescibacterales;Latescibacteraceae;Latescibacteraceae
277	3	0.111111111	0	1.27E-16	7.507358653	3	5.80E-17	2	5	3	12	1.206813225	0	18	1.010107607	4.299551448	0.833333333	18	0.478992551	6	4	3	3.20E-05	4.5	15.22033964	42	-0.25	3	3.25	Bacteria	Proteobacteria	Gammaproteobacteria	Burkholderiales	Comamonadaceae	Schlegelella	Bacteria;Proteobacteria;Gammaproteobacteria;Burkholderiales;Comamonadaceae;Schlegelella
278	3	0.001631321	122	2.10E-05	1782.735478	2	2.10E-05	11	4.333333333	2	12	1.454552664	312	5.333333333	1.020992025	4.299551448	0.4	16	0.314253344	26	24.68026101	3	4.05E-05	29.92344877	15.20426949	38	-0.032467532	2	8.948730469	Bacteria	Armatimonadota	Armatimonadia	Armatimonadales	Armatimonadales	Armatimonadales	Bacteria;Armatimonadota;Armatimonadia;Armatimonadales;Armatimonadales;Armatimonadales
279	1	1	0	4.84E-17	1.543080635	1	1.21E-17	1	1	1	2	1	0	0	1	1	0	2	0	1	1	1	3.17E-05	1	15.22172901	4	0	1	1.5	Bacteria	Bacteroidota	Bacteroidia	Sphingobacteriales	Sphingobacteriaceae	Pedobacter	Bacteria;Bacteroidota;Bacteroidia;Sphingobacteriales;Sphingobacteriaceae;Pedobacter
280	8	0.000608643	382.1940532	0	310.3583664	6	1.93E-17	14	10.125	7	61	3.138760393	532	44.5	1.302872919	13.67878211	0.357142857	89	0.814527156	45	33.61229458	8	5.16E-05	51.1204379	15.21201074	234	-0.049987268	7	15.25787354	Bacteria	Bacteroidota	Bacteroidia	Chitinophagales	37-13	37-13	Bacteria;Bacteroidota;Bacteroidia;Chitinophagales;37-13;37-13
281	5	0.001953125	154.1443631	0.025341566	2521349783	3	0.025341566	13	11.6	3	45	6.90921723	2552	25.2	1.52664725	8.682356939	0.325714286	63	0.592530984	71	29.54882813	4	4.08E-05	41.17894328	15.20426949	146	-0.09047619	4	16.98132324	Bacteria	Actinobacteriota	Actinobacteria	Corynebacteriales	Nocardiaceae	Rhodococcus	Bacteria;Actinobacteriota;Actinobacteria;Corynebacteriales;Nocardiaceae;Rhodococcus
282	7	0.05	0	0	171.9313439	7	5.80E-17	3	8.142857143	7	56	1.414527624	0	64	1.054366753	12.02900639	0.678571429	64	0.814527156	13	8.45	7	3.24E-05	9.833333333	15.21896112	170	-0.06984127	7	5.875	Bacteria	Proteobacteria	Gammaproteobacteria	Xanthomonadales	Xanthomonadaceae	Xanthomonas	Bacteria;Proteobacteria;Gammaproteobacteria;Xanthomonadales;Xanthomonadaceae;Xanthomonas
283	7	0.05	0	0	171.9313439	7	5.80E-17	3	8.142857143	7	56	1.414527624	0	64	1.054366753	12.02900639	0.678571429	64	0.814527156	13	8.45	7	3.24E-05	9.833333333	15.21896112	170	-0.06984127	7	5.875	Bacteria	Actinobacteriota	Actinobacteria	Micrococcales	Dermacoccaceae	Kytococcus	Bacteria;Actinobacteriota;Actinobacteria;Micrococcales;Dermacoccaceae;Kytococcus
284	11	0.066666667	44	1.41E-16	206.5134533	7	7.74E-17	2	5.818181818	7	66	1.31007955	0	32.72727273	1.062842191	18.15712926	0.477272727	75	0.698166133	13	11.26666667	7	3.24E-05	12	15.20782377	260	0.340100251	7	7	Bacteria	Actinobacteriota	Actinobacteria	Micrococcales	Brevibacteriaceae	Brevibacterium	Bacteria;Actinobacteriota;Actinobacteria;Micrococcales;Brevibacteriaceae;Brevibacterium
285	8	0.052631579	2.25	0	196.5039641	7	5.80E-17	3	7.5	7	60	1.380483566	0	58.28571429	1.056909338	13.63168411	0.625	68	0.868955934	13	8.894736842	7	3.24E-05	10.33333333	15.21896112	192	0.046929825	8	6.125	Bacteria	Firmicutes	Negativicutes	Veillonellales-Selenomonadales	Veillonellaceae	Dialister	Bacteria;Firmicutes;Negativicutes;Veillonellales-Selenomonadales;Veillonellaceae;Dialister
286	8	0.052631579	2.25	1.80E-17	196.5039641	7	5.80E-17	3	7.5	7	60	1.380483566	0	58.28571429	1.056909338	13.63168411	0.625	68	0.868955934	13	8.894736842	7	3.24E-05	10.33333333	15.21896112	192	0.046929825	8	6.125	Bacteria	Firmicutes	Clostridia	Caldicoprobacterales	Caldicoprobacteraceae	Caldicoprobacter	Bacteria;Firmicutes;Clostridia;Caldicoprobacterales;Caldicoprobacteraceae;Caldicoprobacter
287	8	0.052631579	2.25	0	196.5039641	7	5.80E-17	3	7.5	7	60	1.380483566	0	58.28571429	1.056909338	13.63168411	0.625	68	0.868955934	13	8.894736842	7	3.24E-05	10.33333333	15.21896112	192	0.046929825	8	6.125	Bacteria	Proteobacteria	Gammaproteobacteria	Pasteurellales	Pasteurellaceae	Aggregatibacter	Bacteria;Proteobacteria;Gammaproteobacteria;Pasteurellales;Pasteurellaceae;Aggregatibacter
288	8	0.052631579	2.25	0	196.5039641	7	5.80E-17	3	7.5	7	60	1.380483566	0	58.28571429	1.056909338	13.63168411	0.625	68	0.868955934	13	8.894736842	7	3.24E-05	10.33333333	15.21896112	192	0.046929825	8	6.125	Bacteria	Firmicutes	Clostridia	Clostridiales	Clostridiaceae	Proteiniclasticum	Bacteria;Firmicutes;Clostridia;Clostridiales;Clostridiaceae;Proteiniclasticum
289	4	0.043478261	12	1.39E-16	12.53768051	3	2.90E-17	3	4.5	3	17	1.189509914	9	11	1.013052828	5.949327171	0.386363636	22	0.478992551	13	7.347826087	3	3.24E-05	8.333333333	15.21587549	56	0.104761905	3	5.125	Bacteria	Bacteroidota	Bacteroidia	Cytophagales	Spirosomaceae	Flectobacillus	Bacteria;Bacteroidota;Bacteroidia;Cytophagales;Spirosomaceae;Flectobacillus
290	3	0.041666667	0	9.20E-17	11.47797722	3	1.93E-17	3	6	3	16	1.262677554	6	21	1.01312599	4.487943455	0.5	21	0.478992551	13	7.041666667	3	3.24E-05	7.833333333	15.21896112	48	-0.238095238	3	4.875	Bacteria	Firmicutes	Bacilli	Lactobacillales	Aerococcaceae	Aerococcus	Bacteria;Firmicutes;Bacilli;Lactobacillales;Aerococcaceae;Aerococcus
291	3	0.041666667	0	8.82E-17	11.47797722	3	1.93E-17	3	6	3	16	1.262677554	6	21	1.01312599	4.487943455	0.5	21	0.478992551	13	7.041666667	3	3.24E-05	7.833333333	15.21896112	48	-0.238095238	3	4.875	Bacteria	Proteobacteria	Gammaproteobacteria	Alteromonadales	Alteromonadaceae	Alishewanella	Bacteria;Proteobacteria;Gammaproteobacteria;Alteromonadales;Alteromonadaceae;Alishewanella
292	1	1	0	6.05E-17	1.543080635	1	1.21E-17	1	1	1	2	1	0	0	1	1	0	2	0	1	1	1	3.17E-05	1	15.22172901	4	0	1	1.5	Bacteria	Actinobacteriota	Actinobacteria	Pseudonocardiales	Pseudonocardiaceae	Saccharopolyspora	Bacteria;Actinobacteriota;Actinobacteria;Pseudonocardiales;Pseudonocardiaceae;Saccharopolyspora
293	3	0.00170068	11.5	2.02E-06	22.9847786	2	2.02E-06	8	4.666666667	2	11	1.437927338	318	11.33333333	1.020036253	4.252453446	0.466666667	17	0.478992551	27	25.72959184	3	4.04E-05	30.5797619	15.21326072	40	-0.15	3	9.23828125	Bacteria	Proteobacteria	Gammaproteobacteria	Burkholderiales	Comamonadaceae	Aquabacterium	Bacteria;Proteobacteria;Gammaproteobacteria;Burkholderiales;Comamonadaceae;Aquabacterium
294	4	0.035714286	0	0	59.35621393	4	4.83E-17	4	8	4	32	1.39892111	21	36	1.0288821	6.6557972	1	36	0.592530984	12	6.035714286	4	3.24E-05	7.583333333	15.21896112	84	-0.333333333	4	4.5625	Bacteria	Bacteroidota	Bacteroidia	Cytophagales	Amoebophilaceae	Candidatus_Cardinium	Bacteria;Bacteroidota;Bacteroidia;Cytophagales;Amoebophilaceae;Candidatus_Cardinium
295	1	0.028571429	0	4.33E-17	1.862989675	1	1.45E-17	4	4	1	4	1.135947907	0	0	1.001549194	1.094196004	1	5	0	12	4.828571429	1	3.24E-05	5.416666667	15.21896112	10	-0.6	1	3.3125	Bacteria	Proteobacteria	Gammaproteobacteria	Oceanospirillales	Halomonadaceae	Candidatus_Portiera	Bacteria;Proteobacteria;Gammaproteobacteria;Oceanospirillales;Halomonadaceae;Candidatus_Portiera
296	1	1	0	6.08E-17	1.543080635	1	1.21E-17	1	1	1	2	1	0	0	1	1	0	2	0	1	1	1	3.17E-05	1	15.22172901	4	0	1	1.5	Bacteria	Proteobacteria	Gammaproteobacteria	Burkholderiales	Methylophilaceae	MM2	Bacteria;Proteobacteria;Gammaproteobacteria;Burkholderiales;Methylophilaceae;MM2
297	1	0.001577287	0	0.000781304	2396659.714	1	0.000781304	14	5	1	4	1.181263876	0	0	1.002055874	1.094196004	1	6	0	36	23.86277603	1	4.01E-05	29.65365468	15.21326072	12	-0.666666667	1	9.240661621	Bacteria	Actinobacteriota	Actinobacteria	Streptosporangiales	Streptosporangiaceae	Nonomuraea	Bacteria;Actinobacteriota;Actinobacteria;Streptosporangiales;Streptosporangiaceae;Nonomuraea
298	1	0.001360544	0	6.47E-07	3.602485069	1	6.47E-07	12	3	1	3	1.090631938	0	0	1.000984318	1.047098002	1	4	0	11	20.58367347	1	3.98E-05	23.46273449	15.21326072	8	-0.5	1	5.224365234	Bacteria	Actinobacteriota	Actinobacteria	Pseudonocardiales	Pseudonocardiaceae	Pseudonocardia	Bacteria;Actinobacteriota;Actinobacteria;Pseudonocardiales;Pseudonocardiaceae;Pseudonocardia
299	1	1	0	6.37E-17	1.543080635	1	1.21E-17	1	1	1	2	1	0	0	1	1	0	2	0	1	1	1	3.17E-05	1	15.22172901	4	0	1	1.5	Bacteria	Bacteroidota	Bacteroidia	Chitinophagales	Chitinophagaceae	Niastella	Bacteria;Bacteroidota;Bacteroidia;Chitinophagales;Chitinophagaceae;Niastella
300	1	0.015151515	0	5.25E-17	1.592239056	1	1.21E-17	6	2	1	2	1.045315969	0	0	1.000463061	1	1	3	0	4	3.409090909	1	3.25E-05	4.333333333	15.21863153	6	-0.333333333	1	2.34375	Bacteria	Proteobacteria	Alphaproteobacteria	Micavibrionales	Micavibrionaceae	Micavibrio	Bacteria;Proteobacteria;Alphaproteobacteria;Micavibrionales;Micavibrionaceae;Micavibrio
301	9	0.000619963	77.01492739	0	396.7670833	6	5.80E-17	14	9.777777778	7	70	4.091970182	1320	59.27777778	1.494755682	15.51694984	0.325925926	97	0.790272197	54	34.23744575	8	5.17E-05	53.28234266	15.21711661	266	-0.004451253	9	16.60162354	Bacteria	Planctomycetota	BD7-11	BD7-11	BD7-11	BD7-11	Bacteria;Planctomycetota;BD7-11;BD7-11;BD7-11;BD7-11
302	9	0.000549451	147.8307716	0	216.7958838	6	3.87E-17	15	7.555555556	6	59	2.67407575	768	47.05555556	1.260911652	14.99887182	0.419753086	77	0.790272197	36	30.34340659	7	5.13E-05	46.34444722	15.21711661	226	0.109998009	9	12.66018677	Bacteria	Bacteroidota	Bacteroidia	Flavobacteriales	Cryomorphaceae	Vicingus	Bacteria;Bacteroidota;Bacteroidia;Flavobacteriales;Cryomorphaceae;Vicingus
303	14	0.000630517	1200.937972	0	921.0114087	6	7.74E-17	14	9.428571429	9	105	9.037007661	2964	64.17582418	2.997667299	24.23680848	0.261904762	146	0.597258392	64	34.82030265	9	5.17E-05	57.89900932	15.21711661	474	0.213906383	14	19.39849854	Bacteria	Patescibacteria	Microgenomatia	Candidatus_Levybacteria	Candidatus_Levybacteria	Candidatus_Levybacteria	Bacteria;Patescibacteria;Microgenomatia;Candidatus_Levybacteria;Candidatus_Levybacteria;Candidatus_Levybacteria
304	13	0.000623441	511.0234767	0	655.2636886	6	7.74E-17	14	8.769230769	8	89	5.237259175	1836	47.21794872	1.962071929	22.06895474	0.250549451	127	0.620764847	54	34.42955112	9	5.18E-05	56.11567599	15.21711661	410	0.230489176	13	18.22662354	Bacteria	Patescibacteria	Parcubacteria	GWA2-38-13b	GWA2-38-13b	GWA2-38-13b	Bacteria;Patescibacteria;Parcubacteria;GWA2-38-13b;GWA2-38-13b;GWA2-38-13b
305	13	0.00062383	2281.486333	0	608.2501517	6	7.74E-17	14	9.307692308	8	98	8.708100112	1872	58.41025641	2.778304799	22.49283675	0.282051282	134	0.620764847	56	34.45102932	9	5.17E-05	55.99900932	15.21711661	424	0.176520049	13	18.13287354	Bacteria	Patescibacteria	Dojkabacteria	Dojkabacteria	Dojkabacteria	Dojkabacteria	Bacteria;Patescibacteria;Dojkabacteria;Dojkabacteria;Dojkabacteria;Dojkabacteria
306	10	0.000618429	451.6154309	0	487.265856	6	0	14	9.5	7	75	5.335932752	1692	58.33333333	1.765604989	17.16672557	0.339285714	105	0.72690711	54	34.15275201	7	5.16E-05	53.31567599	15.21711661	300	0.051913638	10	16.52349854	Bacteria	Proteobacteria	Gammaproteobacteria	Salinisphaerales	Solimonadaceae	Polycyclovorans	Bacteria;Proteobacteria;Gammaproteobacteria;Salinisphaerales;Solimonadaceae;Polycyclovorans
307	12	0.00068306	13198.81772	0	590.811083	6	7.74E-17	13	8.916666667	8	85	25.61489335	1848	48.68181818	6.153849636	20.46627702	0.267676768	119	0.656412309	59	37.72199454	9	5.20E-05	58.17576868	15.39884635	370	0.193546454	11	18.87512207	Bacteria	Planctomycetota	Pla4_lineage	Pla4_lineage	Pla4_lineage	Pla4_lineage	Bacteria;Planctomycetota;Pla4_lineage;Pla4_lineage;Pla4_lineage;Pla4_lineage
308	10	0.000618429	14.83181818	0	9514.776272	8	3.87E-17	13	12.2	8	94	5.329426117	1395	120.2666667	1.804329477	18.0615876	0.554545455	132	0.72690711	37	34.15275201	9	5.40E-05	48.72782495	15.21711661	354	-0.078630526	10	13.16882324	Bacteria	Desulfobacterota	Desulfuromonadia	PB19	PB19	PB19	Bacteria;Desulfobacterota;Desulfuromonadia;PB19;PB19;PB19
309	8	0.00058072	0	0	7350.480793	8	1.93E-17	13	13.125	8	78	4.665486177	1092	113	1.546510769	14.47944814	0.625	113	0.868955934	36	32.07026713	8	5.39E-05	46.22871018	15.21711661	282	-0.226878307	8	12.28686523	Bacteria	Planctomycetota	Pla3_lineage	Pla3_lineage	Pla3_lineage	Pla3_lineage	Bacteria;Planctomycetota;Pla3_lineage;Pla3_lineage;Pla3_lineage;Pla3_lineage
310	8	0.000608273	4511.487549	0	4991.153301	6	1.93E-17	13	10.875	6	65	13.91810722	1918	47.5	2.834499685	13.86717412	0.447916667	95	0.814527156	49	33.59184915	7	5.41E-05	50.22632923	15.21711661	246	-0.070853776	7	14.77124023	Bacteria	Myxococcota	Myxococcia	Myxococcales	Vulgatibacteraceae	Vulgatibacter	Bacteria;Myxococcota;Myxococcia;Myxococcales;Vulgatibacteraceae;Vulgatibacter
311	13	0.000627353	452.0818883	0	11914.44485	8	3.87E-17	13	10.92307692	8	113	7.093305227	1932	109.2948718	2.451362214	23.19930678	0.474916388	155	0.620764847	39	34.6455458	9	5.41E-05	51.20877733	15.21711661	466	0.1081681	13	14.51257324	Bacteria	Elusimicrobiota	Lineage_IIc	Lineage_IIc	Lineage_IIc	Lineage_IIc	Bacteria;Elusimicrobiota;Lineage_IIc;Lineage_IIc;Lineage_IIc;Lineage_IIc
312	10	0.000618429	39.68653552	0	8981.030131	8	0	13	12.1	8	92	5.277153622	1395	110.6222222	1.790535856	17.9673916	0.55	131	0.72690711	37	34.15275201	9	5.40E-05	48.72782495	15.21711661	352	-0.072094578	10	13.16882324	Bacteria	Dependentiae	Babeliae	Babeliales	Babeliaceae	Babeliaceae	Bacteria;Dependentiae;Babeliae;Babeliales;Babeliaceae;Babeliaceae
313	8	0.000617665	7.025	0	7331.316989	8	0	13	13.25	8	78	4.67118927	1085	109.9285714	1.547354588	14.47944814	0.602272727	114	0.868955934	37	34.11056208	8	5.39E-05	47.72782495	15.21711661	284	-0.23272626	8	12.66882324	Bacteria	Elusimicrobiota	Lineage_IIa	Lineage_IIa	Lineage_IIa	Lineage_IIa	Bacteria;Elusimicrobiota;Lineage_IIa;Lineage_IIa;Lineage_IIa;Lineage_IIa
314	19	0.000651042	3531.345359	0	123231.0529	8	1.55E-16	12	13.31578947	11	204	12.92666742	648	122.4795322	5.394695635	35.97093924	0.380451128	272	0.431850571	43	35.95377604	12	5.42E-05	57.40804473	15.21711661	886	0.195000505	19	18.12060547	Bacteria	Actinobacteriota	Actinobacteria	Euzebyales	Euzebyaceae	Euzebya	Bacteria;Actinobacteriota;Actinobacteria;Euzebyales;Euzebyaceae;Euzebya
315	13	0.000627353	452.0818883	0	11914.44485	8	3.87E-17	13	10.92307692	8	113	7.093305227	1932	109.2948718	2.451362214	23.19930678	0.474916388	155	0.620764847	39	34.6455458	9	5.41E-05	51.20877733	15.21711661	466	0.1081681	13	14.51257324	Bacteria	Elusimicrobiota	Elusimicrobia	MVP-88	MVP-88	MVP-88	Bacteria;Elusimicrobiota;Elusimicrobia;MVP-88;MVP-88;MVP-88
316	13	0.000638978	3269.333292	0	11174.24916	8	0	13	10.61538462	8	111	13.16955744	2112	98.73076923	3.880067803	23.10511078	0.461538462	151	0.620764847	42	35.28753994	9	5.41E-05	52.20877733	15.21711661	458	0.130577064	13	15.01257324	Bacteria	Chloroflexi	Anaerolineae	Anaerolineales	Anaerolineaceae	UTCFX1	Bacteria;Chloroflexi;Anaerolineae;Anaerolineales;Anaerolineaceae;UTCFX1
317	17	0.000650195	1804.238966	0	101297.5053	8	0	12	13.70588235	11	184	8.285012231	576	121.3235294	3.406715359	32.20040777	0.391596639	250	0.458303997	43	35.90702211	11	5.42E-05	56.40804473	15.21711661	772	0.128888889	17	17.62060547	Bacteria	WPS-2	WPS-2	WPS-2	WPS-2	WPS-2	Bacteria;WPS-2;WPS-2;WPS-2;WPS-2;WPS-2
318	3	0.000538213	0	1.52E-16	5.565386233	3	2.90E-17	14	3.666666667	3	12	1.158224075	28	14	1.007972845	4.299551448	0.733333333	14	0.478992551	9	29.72282024	3	4.90E-05	36.48789821	15.21711661	34	-0.095238095	3	6.18170166	Bacteria	Acidobacteriota	Blastocatellia	Blastocatellales	Blastocatellaceae	Aridibacter	Bacteria;Acidobacteriota;Blastocatellia;Blastocatellales;Blastocatellaceae;Aridibacter
319	3	0.000538213	0	1.44E-16	5.565386233	3	2.90E-17	14	3.666666667	3	12	1.158224075	28	14	1.007972845	4.299551448	0.733333333	14	0.478992551	9	29.72282024	3	4.90E-05	36.48789821	15.21711661	34	-0.095238095	3	6.18170166	Bacteria	Verrucomicrobiota	Chlamydiae	Chlamydiales	cvE6	cvE6	Bacteria;Verrucomicrobiota;Chlamydiae;Chlamydiales;cvE6;cvE6
320	4	0.000539374	924	2.11E-16	6.597348109	3	4.83E-17	14	3.25	3	14	1.599710551	39	8.5	1.037080621	5.808033166	0.5	17	0.478992551	10	29.78694714	3	4.90E-05	37.40456488	15.19915604	46	0.107142857	3	6.74420166	Bacteria	Patescibacteria	Parcubacteria	Candidatus_Yanofskybacteria	Candidatus_Yanofskybacteria	Candidatus_Yanofskybacteria	Bacteria;Patescibacteria;Parcubacteria;Candidatus_Yanofskybacteria;Candidatus_Yanofskybacteria;Candidatus_Yanofskybacteria
321	3	0.00070922	14192	8.72E-17	11.05267562	2	2.90E-17	12	6.333333333	3	16	14.99687823	294	0	1.642976789	4.487943455	0.333333333	22	3	46	39.16666667	3	5.30E-05	51.1216811	15.37796513	50	-0.247619048	1	14.00805664	Bacteria	Bacteroidota	Bacteroidia	Flavobacteriales	Flavobacteriaceae	Salinimicrobium	Bacteria;Bacteroidota;Bacteroidia;Flavobacteriales;Flavobacteriaceae;Salinimicrobium
322	11	0.000660502	3758.318619	0	8683.613807	8	1.93E-17	13	11	8	93	13.04581788	1560	88.8	3.397194468	19.42877532	0.47826087	132	0.711113335	38	36.47622193	8	5.41E-05	51.01090576	15.21711661	374	0.043065998	11	13.93273926	Bacteria	Verrucomicrobiota	Verrucomicrobiae	Pedosphaerales	Pedosphaeraceae	Ellin517	Bacteria;Verrucomicrobiota;Verrucomicrobiae;Pedosphaerales;Pedosphaeraceae;Ellin517
323	4	0.090909091	14	2.24E-16	4.509230888	2	1.93E-17	3	2	2	9	1.051985282	0	2	1.004375495	5.572543156	0.375	12	0.314253344	7	4.454545455	2	3.20E-05	5.333333333	15.21569462	36	0.352380952	2	3.625	Bacteria	Proteobacteria	Alphaproteobacteria	Ferrovibrionales	Ferrovibrionaceae	Ferrovibrio	Bacteria;Proteobacteria;Alphaproteobacteria;Ferrovibrionales;Ferrovibrionaceae;Ferrovibrio
324	2	0.0625	0	1.27E-16	2.866574258	2	2.90E-17	4	3	2	6	1.102470932	1	8	1.003221322	2.602677722	0.75	8	0.314253344	6	3.0625	2	3.20E-05	3.916666667	15.22011481	18	-0.166666667	2	2.8125	Bacteria	Proteobacteria	Alphaproteobacteria	Rhizobiales	Devosiaceae	Devosia	Bacteria;Proteobacteria;Alphaproteobacteria;Rhizobiales;Devosiaceae;Devosia
325	1	1	0	5.98E-17	1.543080635	1	1.21E-17	1	1	1	2	1	0	0	1	1	0	2	0	1	1	1	3.17E-05	1	15.22172901	4	0	1	1.5	Bacteria	Patescibacteria	WWE3	WWE3	WWE3	WWE3	Bacteria;Patescibacteria;WWE3;WWE3;WWE3;WWE3
326	16	0.000596659	25.4759552	4.21E-17	342134.1204	13	0	12	16.0625	13	226	9.364257221	1845	252.525	3.810194964	32.76423814	0.803125	273	0.487629121	35	32.95047733	14	5.41E-05	49.68264791	15.21711661	786	0.002309717	16	13.73388672	Bacteria	Proteobacteria	Gammaproteobacteria	Pseudomonadales	Moraxellaceae	Permianibacter	Bacteria;Proteobacteria;Gammaproteobacteria;Pseudomonadales;Moraxellaceae;Permianibacter
327	13	0.000549149	0	6.06E-17	242030.8024	13	3.87E-17	13	16.53846154	13	187	6.949413319	1272	228	2.630212255	26.68455892	0.870445344	228	0.620764847	31	30.32674355	13	5.40E-05	45.56759907	15.21711661	612	-0.116661358	13	12.05639648	Bacteria	Proteobacteria	Alphaproteobacteria	Rhizobiales	Beijerinckiaceae	Salinarimonas	Bacteria;Proteobacteria;Alphaproteobacteria;Rhizobiales;Beijerinckiaceae;Salinarimonas
328	16	0.000596659	25.4759552	7.44E-17	342134.1204	13	0	12	16.0625	13	226	9.364257221	1845	252.525	3.810194964	32.76423814	0.803125	273	0.487629121	35	32.95047733	14	5.41E-05	49.68264791	15.21711661	786	0.002309717	16	13.73388672	Bacteria	Myxococcota	Myxococcia	Myxococcales	Myxococcaceae	KD3-10	Bacteria;Myxococcota;Myxococcia;Myxococcales;Myxococcaceae;KD3-10
329	18	0.000625	150.765962	0	390333.5699	13	7.74E-17	12	16.16666667	14	248	4.93121496	595	248.4117647	2.482453701	36.62896561	0.521505376	309	0.440613304	39	34.515625	14	5.41E-05	54.24137807	15.21711661	924	0.05746125	18	16.36279297	Bacteria	Proteobacteria	Alphaproteobacteria	Rhizobiales	C2U	C2U	Bacteria;Proteobacteria;Alphaproteobacteria;Rhizobiales;C2U;C2U
330	14	0.000595948	12.51449275	8.55E-17	277556.2766	13	3.87E-17	12	16.57142857	13	201	8.394305062	1599	240.5934066	3.18152424	28.75821666	0.828571429	246	0.597258392	35	32.91120381	13	5.40E-05	48.68264791	15.21711661	674	-0.080639731	14	13.23388672	Bacteria	Proteobacteria	Gammaproteobacteria	Burkholderiales	Alcaligenaceae	Alcaligenes	Bacteria;Proteobacteria;Gammaproteobacteria;Burkholderiales;Alcaligenaceae;Alcaligenes
331	16	0.000596659	25.4759552	6.59E-17	342134.1204	13	0	12	16.0625	13	226	9.364257221	1845	252.525	3.810194964	32.76423814	0.803125	273	0.487629121	35	32.95047733	14	5.41E-05	49.68264791	15.21711661	786	0.002309717	16	13.73388672	Bacteria	Firmicutes	Bacilli	Bacillales	Planococcaceae	Jeotgalibacillus	Bacteria;Firmicutes;Bacilli;Bacillales;Planococcaceae;Jeotgalibacillus
332	16	0.000596659	25.4759552	8.53E-17	342134.1204	13	0	12	16.0625	13	226	9.364257221	1845	252.525	3.810194964	32.76423814	0.803125	273	0.487629121	35	32.95047733	14	5.41E-05	49.68264791	15.21711661	786	0.002309717	16	13.73388672	Archaea	Halobacterota	Methanosarcinia	Methanosarciniales	ANME-2a-2b	ANME-2a-2b	Archaea;Halobacterota;Methanosarcinia;Methanosarciniales;ANME-2a-2b;ANME-2a-2b
333	19	0.000625391	179.968343	7.29E-17	401616.7089	13	7.74E-17	12	15.47368421	14	252	4.954506224	630	230.6315789	2.556430283	38.23164333	0.499151104	313	0.431850571	39	34.53721076	14	5.41E-05	54.74137807	15.21711661	968	0.115560715	19	16.61279297	Bacteria	Bacteroidota	Bacteroidia	Cytophagales	Cyclobacteriaceae	Imperialibacter	Bacteria;Bacteroidota;Bacteroidia;Cytophagales;Cyclobacteriaceae;Imperialibacter
334	16	0.000596659	25.4759552	7.42E-17	342134.1204	13	0	12	16.0625	13	226	9.364257221	1845	252.525	3.810194964	32.76423814	0.803125	273	0.487629121	35	32.95047733	14	5.41E-05	49.68264791	15.21711661	786	0.002309717	16	13.73388672	Bacteria	Proteobacteria	Gammaproteobacteria	Cellvibrionales	Porticoccaceae	Porticoccus	Bacteria;Proteobacteria;Gammaproteobacteria;Cellvibrionales;Porticoccaceae;Porticoccus
335	18	0.000625	150.765962	0	390333.5699	13	7.74E-17	12	16.16666667	14	248	4.93121496	595	248.4117647	2.482453701	36.62896561	0.521505376	309	0.440613304	39	34.515625	14	5.41E-05	54.24137807	15.21711661	924	0.05746125	18	16.36279297	Bacteria	Proteobacteria	Gammaproteobacteria	Salinisphaerales	Solimonadaceae	Fontimonas	Bacteria;Proteobacteria;Gammaproteobacteria;Salinisphaerales;Solimonadaceae;Fontimonas
336	16	0.000596659	25.4759552	1.19E-16	342134.1204	13	0	12	16.0625	13	226	9.364257221	1845	252.525	3.810194964	32.76423814	0.803125	273	0.487629121	35	32.95047733	14	5.41E-05	49.68264791	15.21711661	786	0.002309717	16	13.73388672	Bacteria	Bacteroidota	Bacteroidia	Chitinophagales	Saprospiraceae	Phaeodactylibacter	Bacteria;Bacteroidota;Bacteroidia;Chitinophagales;Saprospiraceae;Phaeodactylibacter
337	19	0.000625391	179.968343	3.79E-17	401616.7089	13	7.74E-17	12	15.47368421	14	252	4.954506224	630	230.6315789	2.556430283	38.23164333	0.499151104	313	0.431850571	39	34.53721076	14	5.41E-05	54.74137807	15.21711661	968	0.115560715	19	16.61279297	Bacteria	Proteobacteria	Gammaproteobacteria	CCM19a	CCM19a	CCM19a	Bacteria;Proteobacteria;Gammaproteobacteria;CCM19a;CCM19a;CCM19a
338	18	0.000625	150.765962	6.12E-18	390333.5699	13	7.74E-17	12	16.16666667	14	248	4.93121496	595	248.4117647	2.482453701	36.62896561	0.521505376	309	0.440613304	39	34.515625	14	5.41E-05	54.24137807	15.21711661	924	0.05746125	18	16.36279297	Bacteria	Verrucomicrobiota	Verrucomicrobiae	Opitutales	Opitutaceae	Diplosphaera	Bacteria;Verrucomicrobiota;Verrucomicrobiae;Opitutales;Opitutaceae;Diplosphaera
339	13	0.000595593	2.25	8.07E-17	223976.2597	12	3.87E-17	12	16.15384615	12	178	7.355992704	1476	197.2692308	2.713414928	26.26067691	0.807692308	223	0.620764847	35	32.89160214	13	5.40E-05	48.18264791	15.21711661	602	-0.085495322	13	12.98388672	Bacteria	Entotheonellaeota	Entotheonellia	Entotheonellales	Entotheonellaceae	Candidatus_Entotheonella	Bacteria;Entotheonellaeota;Entotheonellia;Entotheonellales;Entotheonellaceae;Candidatus_Entotheonella
340	18	0.000685401	3918.309453	3.84E-17	334848.7579	12	7.74E-17	11	15.27777778	14	231	18.4513725	969	199.1633987	7.399924499	35.82829958	0.436507937	293	0.440613304	46	37.85126799	14	5.42E-05	57.81013709	15.21711661	892	0.102671416	18	17.96777344	Bacteria	Proteobacteria	Alphaproteobacteria	Paracaedibacterales	Paracaedibacteraceae	Candidatus_Paracaedibacter	Bacteria;Proteobacteria;Alphaproteobacteria;Paracaedibacterales;Paracaedibacteraceae;Candidatus_Paracaedibacter
341	14	0.000683527	2265.183752	0	240548.5583	12	3.87E-17	11	16.5	13	191	12.71550658	741	196.5384615	4.394847992	28.28723665	0.471428571	245	0.597258392	46	37.74777854	14	5.41E-05	55.81013709	15.21711661	672	-0.068181818	14	16.96777344	Bacteria	Verrucomicrobiota	Verrucomicrobiae	UA11	UA11	UA11	Bacteria;Verrucomicrobiota;Verrucomicrobiae;UA11;UA11;UA11
342	2	0.000488998	0	5.94E-17	161.3037049	2	2.42E-17	15	5.5	2	10	1.428419988	223	13	1.012773139	2.79106973	0.611111111	13	0.314253344	28	27.00488998	2	5.17E-05	37.14443334	15.21711661	28	-0.4	2	8.224060059	Bacteria	Proteobacteria	Gammaproteobacteria	Oceanospirillales	Pseudohongiellaceae	BIyi10	Bacteria;Proteobacteria;Gammaproteobacteria;Oceanospirillales;Pseudohongiellaceae;BIyi10
343	3	0.000545256	3394.72888	6.64E-17	188.9055056	2	4.83E-17	14	6	2	16	5.035657706	656	7	1.186154958	4.487943455	0.377777778	21	0.314253344	43	30.11177754	3	5.28E-05	43.01426074	15.21711661	48	-0.236363636	2	11.22937012	Bacteria	Patescibacteria	Parcubacteria	Candidatus_Vogelbacteria	Candidatus_Vogelbacteria	Candidatus_Vogelbacteria	Bacteria;Patescibacteria;Parcubacteria;Candidatus_Vogelbacteria;Candidatus_Vogelbacteria;Candidatus_Vogelbacteria
344	3	0.2	0.5	1.60E-16	4.655032128	2	2.90E-17	2	3	2	8	1.102217888	0	8	1.005257128	4.11115944	0.75	12	0.478992551	4	3.2	3	3.18E-05	3.5	15.22083106	30	0.019047619	3	2.75	Bacteria	Proteobacteria	Gammaproteobacteria	Alteromonadales	Idiomarinaceae	Idiomarina	Bacteria;Proteobacteria;Gammaproteobacteria;Alteromonadales;Idiomarinaceae;Idiomarina
345	4	0.25	2	2.13E-16	6.079931934	2	4.83E-17	1	2.5	2	10	1.078664589	0	7	1.005947132	5.619641158	0.625	14	0.592530984	4	4	3	3.18E-05	4	15.22083106	40	0.238095238	4	3	Bacteria	Proteobacteria	Gammaproteobacteria	Alteromonadales	Marinobacteraceae	Marinobacter	Bacteria;Proteobacteria;Gammaproteobacteria;Alteromonadales;Marinobacteraceae;Marinobacter
346	2	0.5	1	1.20E-16	2.178183557	1	2.90E-17	1	1	1	3	1.000105649	0	0	1.000454986	2.461383716	0	4	1	2	2	1	3.17E-05	2	15.2209131	10	0.333333333	1	2	Bacteria	Chloroflexi	P2-11E	P2-11E	P2-11E	P2-11E	Bacteria;Chloroflexi;P2-11E;P2-11E;P2-11E;P2-11E
347	8	0.000641026	3109.990128	0	3748.759529	6	5.80E-17	13	11	7	66	10.4758561	1274	65.14285714	2.351302072	13.91427212	0.458333333	96	0.868955934	44	35.40064103	7	5.40E-05	50.375444	15.21711661	248	-0.109948482	8	14.21569824	Bacteria	Planctomycetota	Phycisphaerae	mle1-8	mle1-8	mle1-8	Bacteria;Planctomycetota;Phycisphaerae;mle1-8;mle1-8;mle1-8
348	2	0.5	1	1.28E-16	2.178183557	1	2.90E-17	1	1	1	3	1.000105649	0	0	1.000454986	2.461383716	0	4	1	2	2	1	3.17E-05	2	15.2209131	10	0.333333333	1	2	Bacteria	Bacteroidota	Bacteroidia	Chitinophagales	Chitinophagaceae	Terrimonas	Bacteria;Bacteroidota;Bacteroidia;Chitinophagales;Chitinophagaceae;Terrimonas
349	3	0.090909091	14	1.99E-16	3.160175554	1	2.90E-17	2	2.333333333	2	6	1.064850766	0	0	1.003595763	4.016963436	0.333333333	10	3	7	4.454545455	2	3.20E-05	5	15.21569462	26	0.185714286	1	3.5	Bacteria	Verrucomicrobiota	Verrucomicrobiae	Opitutales	Opitutaceae	Alterococcus	Bacteria;Verrucomicrobiota;Verrucomicrobiae;Opitutales;Opitutaceae;Alterococcus
350	1	0.058823529	0	6.21E-17	1.717887312	1	1.21E-17	4	4	1	3	1.135947907	0	0	1.001469189	1.047098002	1	5	0	6	2.882352941	1	3.20E-05	3.416666667	15.22011481	10	-0.6	1	2.5625	Bacteria	Verrucomicrobiota	Verrucomicrobiae	Verrucomicrobiales	Rubritaleaceae	Luteolibacter	Bacteria;Verrucomicrobiota;Verrucomicrobiae;Verrucomicrobiales;Rubritaleaceae;Luteolibacter
351	1	1	0	6.37E-17	1.543080635	1	1.21E-17	1	1	1	2	1	0	0	1	1	0	2	0	1	1	1	3.17E-05	1	15.22172901	4	0	1	1.5	Bacteria	Actinobacteriota	Thermoleophilia	Solirubrobacterales	Solirubrobacteraceae	Parviterribacter	Bacteria;Actinobacteriota;Thermoleophilia;Solirubrobacterales;Solirubrobacteraceae;Parviterribacter
352	6	0.000716846	6683.527733	1.89E-16	65.44421183	4	7.74E-17	10	5.5	4	29	9.011481545	1575	23.4	1.767455783	9.343074623	0.380952381	39	0.680330737	41	39.58781362	5	5.38E-05	50.73333333	15.21711661	108	0.077525253	5	13.27441406	Archaea	Crenarchaeota	Nitrososphaeria	Nitrosopumilales	Nitrosopumilaceae	Candidatus_Nitrosopumilus	Archaea;Crenarchaeota;Nitrososphaeria;Nitrosopumilales;Nitrosopumilaceae;Candidatus_Nitrosopumilus
353	2	0.00068918	6901.509141	1.04E-16	3.129841221	2	3.38E-17	12	3	2	6	4.063777775	141	0	1.081978605	2.602677722	0.5	8	1	22	38.05995865	2	5.30E-05	44.36554834	15.21711661	18	-0.2	1	9.182861328	Bacteria	WS2	WS2	WS2	WS2	WS2	Bacteria;WS2;WS2;WS2;WS2;WS2
354	4	0.000628536	0	9.96E-17	25.59266512	4	3.87E-17	11	6.5	4	22	1.620462567	279	30	1.040817746	6.184817181	0.590909091	30	0.592530984	22	34.71087366	4	5.32E-05	43.38701299	15.21711661	72	-0.212698413	4	9.444335938	Bacteria	Acidobacteriota	Acidobacteriae	Subgroup_15	Subgroup_15	Subgroup_15	Bacteria;Acidobacteriota;Acidobacteriae;Subgroup_15;Subgroup_15;Subgroup_15
355	6	0.000710227	6213.670896	9.33E-17	4932.277345	4	7.74E-17	10	9.666666667	5	50	13.12188823	940	29.86666667	2.282703407	10.33213266	0.333333333	64	0.592530984	51	39.22230114	5	5.40E-05	52.44087302	15.21711661	158	-0.161363636	4	14.89257813	Bacteria	Patescibacteria	Gracilibacteria	Candidatus_Peribacteria	Candidatus_Peribacteria	Candidatus_Peribacteria	Bacteria;Patescibacteria;Gracilibacteria;Candidatus_Peribacteria;Candidatus_Peribacteria;Candidatus_Peribacteria
356	5	0.000667111	22.98076923	1.18E-16	63.11778276	4	4.83E-17	10	6.2	4	27	2.684566285	1208	32.4	1.136978027	7.834592905	0.476923077	36	0.680330737	38	36.84122748	5	5.34E-05	47.04325397	15.21711661	92	-0.080808081	5	11.5	Bacteria	Planctomycetota	Phycisphaerae	Tepidisphaerales	CPla-3_termite_group	CPla-3_termite_group	Bacteria;Planctomycetota;Phycisphaerae;Tepidisphaerales;CPla-3_termite_group;CPla-3_termite_group
357	5	0.000667111	22.98076923	1.09E-16	63.11778276	4	4.83E-17	10	6.2	4	27	2.684566285	1208	32.4	1.136978027	7.834592905	0.476923077	36	0.680330737	38	36.84122748	5	5.34E-05	47.04325397	15.21711661	92	-0.080808081	5	11.5	Bacteria	Verrucomicrobiota	Chlamydiae	Chlamydiales	Waddliaceae	Waddlia	Bacteria;Verrucomicrobiota;Chlamydiae;Chlamydiales;Waddliaceae;Waddlia
358	1	0.000588928	0	1.04E-17	5.72555427	1	9.67E-18	11	10	1	7	1.407843721	0	0	1.005221854	1.23549001	1	11	0	20	32.52355713	1	5.07E-05	39.51259019	15.21711661	22	-0.818181818	1	7.807128906	Bacteria	Proteobacteria	Gammaproteobacteria	Burkholderiales	Nitrosomonadaceae	Nitrosospira	Bacteria;Proteobacteria;Gammaproteobacteria;Burkholderiales;Nitrosomonadaceae;Nitrosospira
359	1	1	0	5.77E-17	1.543080635	1	1.21E-17	1	1	1	2	1	0	0	1	1	0	2	0	1	1	1	3.17E-05	1	15.22172901	4	0	1	1.5	Bacteria	Myxococcota	Myxococcia	Myxococcales	Anaeromyxobacteraceae	Anaeromyxobacter	Bacteria;Myxococcota;Myxococcia;Myxococcales;Anaeromyxobacteraceae;Anaeromyxobacter
360	6	0.000564653	109.2241266	0	157.9228435	4	5.80E-17	15	8.333333333	4	38	3.483987725	1320	29.86666667	1.250624457	9.76695664	0.416666667	56	0.752625053	52	31.18294749	5	5.13E-05	47.95635198	15.21711661	142	-0.061403509	6	13.98831177	Bacteria	Proteobacteria	Alphaproteobacteria	Rhizobiales	KF-JG30-B3	KF-JG30-B3	Bacteria;Proteobacteria;Alphaproteobacteria;Rhizobiales;KF-JG30-B3;KF-JG30-B3
361	12	0.00058651	2002.581126	0	3063.585768	6	7.74E-17	15	9.416666667	8	86	7.680615489	1782	35.98484848	2.406402433	20.51337502	0.214015152	125	0.678009493	73	32.39002933	8	5.16E-05	57.33016151	15.21711661	382	0.176854888	12	20.15237427	Bacteria	Cyanobacteria	Vampirivibrionia	Vampirovibrionales	Vampirovibrionales	Vampirovibrionales	Bacteria;Cyanobacteria;Vampirivibrionia;Vampirovibrionales;Vampirovibrionales;Vampirovibrionales
362	13	0.000637755	4059.461554	0	1039.846389	6	0	14	9.538461538	8	96	13.89064232	2964	56.20512821	3.957038555	22.39864075	0.244575937	137	0.620764847	73	35.22002551	9	5.17E-05	58.94900932	15.21711661	430	0.180684389	13	20.25787354	Bacteria	Patescibacteria	ABY1	Candidatus_Uhrbacteria	Candidatus_Uhrbacteria	Candidatus_Uhrbacteria	Bacteria;Patescibacteria;ABY1;Candidatus_Uhrbacteria;Candidatus_Uhrbacteria;Candidatus_Uhrbacteria
363	3	0.000517598	0	0	55.69000647	3	1.93E-17	16	9.333333333	3	21	2.330592896	550	31	1.065375381	4.723433465	0.583333333	31	0.478992551	45	28.58436853	3	5.08E-05	43.40670302	15.21711661	68	-0.490598291	3	11.88868713	Bacteria	Patescibacteria	Saccharimonadia	Saccharimonadales	LWQ8	LWQ8	Bacteria;Patescibacteria;Saccharimonadia;Saccharimonadales;LWQ8;LWQ8
364	10	0.000570125	234.8258504	0	466.567793	6	1.35E-16	15	8.5	6	69	5.540155736	2349	48.55555556	1.788231666	16.88413756	0.34	95	0.72690711	56	31.48517674	7	5.16E-05	51.26349484	15.21711661	280	0.11880327	10	15.93362427	Bacteria	Planctomycetota	Phycisphaerae	Phycisphaerales	Phycisphaeraceae	AKYG587	Bacteria;Planctomycetota;Phycisphaerae;Phycisphaerales;Phycisphaeraceae;AKYG587
365	7	0.000574053	72.240005	3.42E-18	190.1828477	4	7.74E-17	15	8	5	47	4.161741761	1920	27	1.378223662	11.60512437	0.307692308	63	0.814527156	65	31.70206659	6	5.15E-05	50.88016151	15.21711661	168	-0.025	7	15.98049927	Bacteria	Myxococcota	Myxococcia	Myxococcales	Myxococcaceae	P3OB-42	Bacteria;Myxococcota;Myxococcia;Myxococcales;Myxococcaceae;P3OB-42
366	9	0.000628931	672.6023029	0	506.2343487	6	3.87E-17	14	11.33333333	8	76	6.728409207	1752	64.75	1.929418064	15.79953786	0.314814815	111	0.790272197	65	34.7327044	9	5.17E-05	55.48234266	15.21711661	294	-0.102617793	9	18.21099854	Bacteria	Elusimicrobiota	Lineage_IIb	Lineage_IIb	Lineage_IIb	Lineage_IIb	Bacteria;Elusimicrobiota;Lineage_IIb;Lineage_IIb;Lineage_IIb;Lineage_IIb
367	9	0.000635324	4559.649858	0	592.8844093	5	5.80E-17	14	9	7	64	11.56135827	1976	32.5	2.648516172	15.23436183	0.243243243	90	0.790272197	71	35.08576874	7	5.16E-05	56.53234266	15.21711661	252	0.04387361	9	18.92974854	Bacteria	Armatimonadota	Fimbriimonadia	Fimbriimonadales	Fimbriimonadaceae	Fimbriimonadaceae	Bacteria;Armatimonadota;Fimbriimonadia;Fimbriimonadales;Fimbriimonadaceae;Fimbriimonadaceae
368	3	0.000591716	0	0	64.30433073	3	2.90E-17	14	11.33333333	3	26	1.976224744	226	37	1.050693345	4.958923474	0.755555556	37	0.478992551	37	32.67751479	3	5.11E-05	44.74662837	15.21711661	80	-0.575	3	11.25006104	Bacteria	Planctomycetota	Phycisphaerae	Phycisphaerales	Phycisphaeraceae	I-8	Bacteria;Planctomycetota;Phycisphaerae;Phycisphaerales;Phycisphaeraceae;I-8
369	2	0.5	0	1.22E-16	2.70827166	2	2.90E-17	1	2	2	6	1.053832419	0	6	1.001927759	2.602677722	1	6	0.314253344	2	2	2	3.17E-05	2	15.22140268	14	0	2	2	Bacteria	Armatimonadota	Chthonomonadetes	Chthonomonadales	Chthonomonadales	Chthonomonadales	Bacteria;Armatimonadota;Chthonomonadetes;Chthonomonadales;Chthonomonadales;Chthonomonadales
370	2	0.5	0	1.25E-16	2.70827166	2	2.90E-17	1	2	2	6	1.053832419	0	6	1.001927759	2.602677722	1	6	0.314253344	2	2	2	3.17E-05	2	15.22140268	14	0	2	2	Bacteria	Proteobacteria	Alphaproteobacteria	Caulobacterales	Hyphomonadaceae	Hirschia	Bacteria;Proteobacteria;Alphaproteobacteria;Caulobacterales;Hyphomonadaceae;Hirschia
371	1	0.333333333	0	6.95E-17	1.589091778	1	1.45E-17	2	2	1	2	1.045315969	0	0	1.000463061	1	1	3	0	2	1.333333333	1	3.17E-05	1.5	15.22140268	6	-0.333333333	1	1.75	Bacteria	Acidobacteriota	Subgroup_5	Subgroup_5	Subgroup_5	Subgroup_5	Bacteria;Acidobacteriota;Subgroup_5;Subgroup_5;Subgroup_5;Subgroup_5
372	1	0.333333333	0	6.92E-17	1.589091778	1	1.45E-17	2	2	1	2	1.045315969	0	0	1.000463061	1	1	3	0	2	1.333333333	1	3.17E-05	1.5	15.22140268	6	-0.333333333	1	1.75	Bacteria	Planctomycetota	Planctomycetes	Planctomycetales	Rubinisphaeraceae	Planctomicrobium	Bacteria;Planctomycetota;Planctomycetes;Planctomycetales;Rubinisphaeraceae;Planctomicrobium
373	3	0.000592066	234	5.26E-18	34.8889647	2	2.90E-17	14	8.666666667	2	19	2.004122745	226	9.666666667	1.048622184	4.629237461	0.555555556	29	0.314253344	37	32.69686205	3	5.06E-05	44.91329504	15.21201074	64	-0.241666667	2	11.37506104	Bacteria	Verrucomicrobiota	Omnitrophia	Omnitrophales	Omnitrophales	Omnitrophales	Bacteria;Verrucomicrobiota;Omnitrophia;Omnitrophales;Omnitrophales;Omnitrophales
374	8	0.000548246	75.67178254	0	179.1894722	6	3.87E-17	15	7.625	6	52	2.514372909	700	51.75	1.208907574	13.2549001	0.4765625	69	0.868955934	35	30.27686404	6	5.11E-05	45.42778055	15.21711661	194	0.05223551	8	12.09768677	Bacteria	Myxococcota	Polyangia	Polyangiales	Eel-36e1D6	Eel-36e1D6	Bacteria;Myxococcota;Polyangia;Polyangiales;Eel-36e1D6;Eel-36e1D6
375	8	0.000549149	937.5442946	2.41E-17	165.9137877	6	0	15	7.625	6	50	3.67078799	693	46.82142857	1.36293846	13.16070409	0.423611111	69	0.868955934	36	30.32674355	6	5.11E-05	45.84444722	15.21711661	194	0.05223551	8	12.41018677	Bacteria	Proteobacteria	Gammaproteobacteria	EPR3968-O8a-Bc78	EPR3968-O8a-Bc78	EPR3968-O8a-Bc78	Bacteria;Proteobacteria;Gammaproteobacteria;EPR3968-O8a-Bc78;EPR3968-O8a-Bc78;EPR3968-O8a-Bc78
376	9	0.000551268	200.7294916	0	231.1092408	6	9.67E-17	15	8.111111111	6	60	2.5699986	568	50.11111111	1.245730347	15.04596982	0.368686869	82	0.790272197	38	30.44377067	7	5.13E-05	47.17778055	15.21711661	236	0.083260041	9	13.28518677	Bacteria	Patescibacteria	Microgenomatia	Candidatus_Pacebacteria	Candidatus_Pacebacteria	Candidatus_Pacebacteria	Bacteria;Patescibacteria;Microgenomatia;Candidatus_Pacebacteria;Candidatus_Pacebacteria;Candidatus_Pacebacteria
377	7	0.000547945	37.6692246	0	155.7331027	6	3.87E-17	15	8.142857143	6	48	2.405810075	600	54.85714286	1.170684319	11.65222237	0.508928571	64	0.814527156	35	30.26027397	6	5.11E-05	44.92778055	15.21711661	170	-0.047668998	7	11.84768677	Bacteria	Desulfobacterota	Desulfuromonadia	Bradymonadales	Bradymonadales	Bradymonadales	Bacteria;Desulfobacterota;Desulfuromonadia;Bradymonadales;Bradymonadales;Bradymonadales
378	6	0.000547645	0	0	135.0792257	6	5.80E-17	15	9	6	44	2.321662915	500	60	1.138524196	10.04954465	0.5625	60	0.752625053	35	30.24370208	6	5.11E-05	44.42778055	15.21711661	150	-0.188509736	6	11.59768677	Bacteria	Cyanobacteria	Cyanobacteriia	Cyanobacteriales	Coleofasciculaceae	Microcoleus_Es-Yyy1400	Bacteria;Cyanobacteria;Cyanobacteriia;Cyanobacteriales;Coleofasciculaceae;Microcoleus_Es-Yyy1400
379	4	0.000489476	0	1.06E-17	55.19032306	4	3.87E-17	16	8.25	4	28	1.76464742	255	37	1.05222564	6.467405192	0.825	37	0.592530984	23	27.03132648	4	5.07E-05	37.91027445	15.21711661	86	-0.343822844	4	8.330093384	Bacteria	Actinobacteriota	Actinobacteria	Nitriliruptorales	Nitriliruptoraceae	Nitriliruptoraceae	Bacteria;Actinobacteriota;Actinobacteria;Nitriliruptorales;Nitriliruptoraceae;Nitriliruptoraceae
380	5	0.0004914	19.5535014	4.15E-17	62.57124339	4	4.83E-17	16	7.6	4	30	1.813508777	328	30.1	1.068461414	7.97588691	0.584615385	43	0.680330737	26	27.13759214	5	5.08E-05	39.21027445	15.21711661	106	-0.184371184	5	9.173843384	Bacteria	Bacteroidota	Rhodothermia	Balneolales	Balneolaceae	Gracilimonas	Bacteria;Bacteroidota;Rhodothermia;Balneolales;Balneolaceae;Gracilimonas
381	7	0.000634921	2985.923922	0	1830.615353	6	1.93E-17	14	10.14285714	6	55	8.39518696	756	55.71428571	1.908844123	11.98190839	0.633928571	78	0.814527156	26	35.06349206	7	5.39E-05	46.09811022	15.21711661	198	-0.137908497	7	11.05059814	Bacteria	Verrucomicrobiota	Verrucomicrobiae	Chthoniobacterales	Chthoniobacteraceae	Candidatus_Udaeobacter	Bacteria;Verrucomicrobiota;Verrucomicrobiae;Chthoniobacterales;Chthoniobacteraceae;Candidatus_Udaeobacter
382	3	0.000480307	698	1.98E-16	3.233051131	1	6.77E-17	15	2.333333333	2	7	1.282589126	4	0	1.012683919	4.064061438	0.333333333	10	3	8	26.52497598	2	4.67E-05	32.67659008	15.20228771	26	0.185714286	1	5.05960083	Bacteria	Verrucomicrobiota	Verrucomicrobiae	Pedosphaerales	Pedosphaeraceae	Ellin516	Bacteria;Verrucomicrobiota;Verrucomicrobiae;Pedosphaerales;Pedosphaeraceae;Ellin516
383	6	0.000562114	0	0	216.516494	6	1.93E-17	15	10	6	48	3.51439464	1035	66	1.265905998	10.23793666	0.526315789	66	0.752625053	47	31.04272063	6	5.14E-05	47.23016151	15.21711661	162	-0.224224022	6	13.44924927	Bacteria	Patescibacteria	Parcubacteria	Candidatus_Nomurabacteria	Candidatus_Nomurabacteria	Candidatus_Nomurabacteria	Bacteria;Patescibacteria;Parcubacteria;Candidatus_Nomurabacteria;Candidatus_Nomurabacteria;Candidatus_Nomurabacteria
384	2	0.000514139	5.954136604	4.30E-17	15.52339092	2	1.93E-17	16	7.5	2	13	1.584026576	238	0	1.018098079	2.932363735	0.5	17	1	39	28.3933162	2	5.03E-05	42.00670302	15.21711661	36	-0.577777778	1	10.99806213	Bacteria	Patescibacteria	Parcubacteria	Candidatus_Adlerbacteria	Candidatus_Adlerbacteria	Candidatus_Adlerbacteria	Bacteria;Patescibacteria;Parcubacteria;Candidatus_Adlerbacteria;Candidatus_Adlerbacteria;Candidatus_Adlerbacteria
385	6	0.000562114	0	0	216.516494	6	1.93E-17	15	10	6	48	3.51439464	1035	66	1.265905998	10.23793666	0.526315789	66	0.752625053	47	31.04272063	6	5.14E-05	47.23016151	15.21711661	162	-0.224224022	6	13.44924927	Bacteria	Acidobacteriota	Blastocatellia	Blastocatellales	Blastocatellaceae	Stenotrophobacter	Bacteria;Acidobacteriota;Blastocatellia;Blastocatellales;Blastocatellaceae;Stenotrophobacter
386	4	0.000488281	698	1.12E-16	11.86582034	2	5.80E-17	16	4	2	14	1.688207912	210	3.333333333	1.042332882	5.808033166	0.388888889	20	0.314253344	19	26.96533203	3	4.99E-05	37.64360778	15.20228771	52	0.122222222	2	8.142593384	Bacteria	Patescibacteria	Microgenomatia	Candidatus_Woesebacteria	Candidatus_Woesebacteria	Candidatus_Woesebacteria	Bacteria;Patescibacteria;Microgenomatia;Candidatus_Woesebacteria;Candidatus_Woesebacteria;Candidatus_Woesebacteria
387	2	0.000473709	234	1.09E-16	8.144506583	1	1.93E-17	17	3	1	5	1.341884026	345	0	1.009409504	2.55557972	0.5	8	1	36	26.1605874	2	4.82E-05	38.54858654	15.21201074	18	-0.047619048	1	9.303718567	Bacteria	Chloroflexi	OLB14	OLB14	OLB14	OLB14	Bacteria;Chloroflexi;OLB14;OLB14;OLB14;OLB14
388	4	0.000563063	234	0	89.83533286	3	1.93E-17	15	10.25	3	29	2.926679582	615	22.5	1.129962861	6.514503194	0.5	45	0.478992551	50	31.09515766	4	5.10E-05	46.81349484	15.21201074	102	-0.253594771	3	13.38674927	Bacteria	Bacteroidota	Rhodothermia	Rhodothermales	Rhodothermaceae	Rhodothermaceae	Bacteria;Bacteroidota;Rhodothermia;Rhodothermales;Rhodothermaceae;Rhodothermaceae
389	1	0.333333333	0	6.79E-17	1.589091778	1	1.45E-17	2	2	1	2	1.045315969	0	0	1.000463061	1	1	3	0	2	1.333333333	1	3.17E-05	1.5	15.22140268	6	-0.333333333	1	1.75	Bacteria	Acidobacteriota	Blastocatellia	Nov-24	Nov-24	Nov-24	Bacteria;Acidobacteriota;Blastocatellia;11-24;11-24;11-24
390	10	0.000533618	129.821157	0	29067.02143	7	9.67E-17	16	14.6	7	104	5.385701939	1152	93.6	1.835968744	18.53256762	0.394594595	156	0.72690711	62	29.46905016	8	5.14E-05	52.40670302	15.21711661	402	-0.113821849	10	17.66993713	Bacteria	Acidobacteriota	Blastocatellia	Blastocatellales	Blastocatellaceae	Blastocatella	Bacteria;Acidobacteriota;Blastocatellia;Blastocatellales;Blastocatellaceae;Blastocatella
391	22	0.000540833	1241.07171	0	148349.7665	9	1.55E-16	16	13.5	13	229	12.63172976	2478	150.5238095	5.932214472	41.39124643	0.313953488	319	0.401099539	68	29.86749594	13	5.15E-05	59.95670302	15.21711661	1100	0.269333031	22	21.82618713	Bacteria	Gemmatimonadota	AKAU4049	AKAU4049	AKAU4049	AKAU4049	Bacteria;Gemmatimonadota;AKAU4049;AKAU4049;AKAU4049;AKAU4049
392	4	0.00052356	31.10696331	0	3936.423586	4	9.67E-18	16	12.25	4	40	2.586135564	462	26.5	1.115850707	7.032581215	0.510416667	53	0.592530984	49	28.91361257	4	5.09E-05	45.95670302	15.21711661	118	-0.429361488	4	13.60743713	Bacteria	Gemmatimonadota	Gemmatimonadetes	Gemmatimonadales	Gemmatimonadaceae	Gemmatimonas	Bacteria;Gemmatimonadota;Gemmatimonadetes;Gemmatimonadales;Gemmatimonadaceae;Gemmatimonas
393	5	0.000532198	755.5072911	1.26E-16	1192.26178	3	1.93E-17	16	8.6	3	32	3.14895919	568	4.8	1.17940032	8.070082914	0.242424242	48	0.314253344	63	29.39063332	4	5.08E-05	49.82336969	15.20228771	116	-0.029459168	2	16.35743713	Bacteria	Bdellovibrionota	Bdellovibrionia	Bdellovibrionales	Bdellovibrionaceae	OM27_clade	Bacteria;Bdellovibrionota;Bdellovibrionia;Bdellovibrionales;Bdellovibrionaceae;OM27_clade
394	12	0.000537346	351.7929614	0	43514.97393	7	0	16	15.41666667	10	132	6.248079668	1100	113.4242424	2.222975209	22.6798831	0.358527132	197	0.678009493	65	29.67490596	10	5.15E-05	54.75670302	15.21711661	526	-0.086676071	12	19.16993713	Bacteria	Patescibacteria	Parcubacteria	Parcubacteria	Parcubacteria	Parcubacteria	Bacteria;Patescibacteria;Parcubacteria;Parcubacteria;Parcubacteria;Parcubacteria
395	8	0.000532481	252.3266881	0	3546.875274	6	5.80E-17	16	9.875	6	61	3.988419067	1218	31.07142857	1.421635286	13.67878211	0.266891892	87	0.868955934	62	29.40628328	7	5.14E-05	51.30670302	15.21711661	230	-0.031419547	8	17.10743713	Bacteria	Proteobacteria	Gammaproteobacteria	Burkholderiales	Nitrosomonadaceae	Ellin6067	Bacteria;Proteobacteria;Gammaproteobacteria;Burkholderiales;Nitrosomonadaceae;Ellin6067
396	16	0.000539957	887.5733505	0	51787.8171	7	3.87E-17	16	12.6875	10	151	7.302806822	1440	82.125	2.891423873	29.231888	0.269946809	219	0.487629121	66	29.81911447	11	5.15E-05	57.50670302	15.21711661	678	0.172982338	16	20.73243713	Bacteria	Planctomycetota	Planctomycetes	Pirellulales	Pirellulaceae	Pirellula	Bacteria;Planctomycetota;Planctomycetes;Pirellulales;Pirellulaceae;Pirellula
397	15	0.000593824	6189.61201	0	30110.45426	7	3.87E-17	15	12.46666667	9	133	17.92381229	1036	65.40952381	5.67209103	26.96983825	0.230864198	202	0.532259813	77	32.79394299	10	5.16E-05	61.03016151	15.21711661	614	0.15108476	15	22.52737427	Bacteria	Bdellovibrionota	Oligoflexia	0319-6G20	0319-6G20	0319-6G20	Bacteria;Bdellovibrionota;Oligoflexia;0319-6G20;0319-6G20;0319-6G20
398	2	0.066666667	6	1.17E-16	2.285131187	1	2.90E-17	3	2	1	4	1.047451173	2	0	1.001683218	2.508481718	0.5	6	1	7	3.266666667	2	3.20E-05	4	15.21823529	14	0.066666667	1	2.875	Bacteria	Proteobacteria	Gammaproteobacteria	Burkholderiales	Comamonadaceae	Ramlibacter	Bacteria;Proteobacteria;Gammaproteobacteria;Burkholderiales;Comamonadaceae;Ramlibacter
399	3	0.000558971	0	3.35E-17	38.67085759	3	2.90E-17	15	8	3	20	2.106152197	532	27	1.053995505	4.676335463	0.571428571	27	0.478992551	44	30.86920067	3	5.08E-05	44.69682817	15.21711661	60	-0.451515152	3	11.91799927	Bacteria	Verrucomicrobiota	Omnitrophia	Omnitrophales	Omnitrophaceae	Candidatus_Omnitrophus	Bacteria;Verrucomicrobiota;Omnitrophia;Omnitrophales;Omnitrophaceae;Candidatus_Omnitrophus
400	8	0.000578035	402.0526666	7.25E-17	1428.94525	4	5.80E-17	15	7.625	5	49	4.281123349	1869	19.71428571	1.443424249	13.11360609	0.25862069	69	0.814527156	67	31.92196532	5	5.14E-05	52.44682817	15.21711661	194	0.12360125	7	16.99612427	Bacteria	Gemmatimonadota	BD2-11_terrestrial_group	BD2-11_terrestrial_group	BD2-11_terrestrial_group	BD2-11_terrestrial_group	Bacteria;Gemmatimonadota;BD2-11_terrestrial_group;BD2-11_terrestrial_group;BD2-11_terrestrial_group;BD2-11_terrestrial_group
401	2	0.000438596	234	1.13E-16	2.469443434	1	2.42E-17	17	2.5	1	4	1.164703481	46	0	1.004688735	2.508481718	0.5	7	1	11	24.22149123	2	4.74E-05	31.44223734	15.21201074	16	0	1	5.196296692	Bacteria	Proteobacteria	Gammaproteobacteria	Oceanospirillales	Alcanivoracaceae1	Alcanivorax	Bacteria;Proteobacteria;Gammaproteobacteria;Oceanospirillales;Alcanivoracaceae1;Alcanivorax
402	5	0.000485909	0.491609863	0	11876.29573	5	0	17	18.2	5	61	3.199305983	380	86.4	1.214670262	9.435924969	0.587096774	96	0.680330737	52	26.83430515	5	5.11E-05	45.96525321	15.21711661	212	-0.546357346	5	14.42871857	Bacteria	Chloroflexi	Dehalococcoidia	S085	S085	S085	Bacteria;Chloroflexi;Dehalococcoidia;S085;S085;S085
403	7	0.000487567	9.715346836	0	16600.5391	6	0	17	15.14285714	7	79	3.764760478	690	80.71428571	1.374192513	13.11226043	0.488479263	113	0.814527156	56	26.92588981	7	5.12E-05	47.34858654	15.21711661	268	-0.323285733	7	15.20996857	Bacteria	Chloroflexi	JG30-KF-CM66	JG30-KF-CM66	JG30-KF-CM66	JG30-KF-CM66	Bacteria;Chloroflexi;JG30-KF-CM66;JG30-KF-CM66;JG30-KF-CM66;JG30-KF-CM66
404	22	0.000541126	1066.202758	0	169855.6155	9	3.87E-17	16	14.27272727	13	241	13.48607638	2583	177.4545455	6.365850815	41.95642245	0.33192389	336	0.401099539	69	29.88365801	13	5.15E-05	60.04003635	15.21711661	1134	0.232621595	22	21.88868713	Bacteria	Proteobacteria	Gammaproteobacteria	Burkholderiales	TRA3-20	TRA3-20	Bacteria;Proteobacteria;Gammaproteobacteria;Burkholderiales;TRA3-20;TRA3-20
405	21	0.000540833	1128.982523	0	159574.3264	9	1.16E-16	16	14.47619048	13	231	13.39028421	2460	176.4285714	6.085504574	40.07115672	0.336655592	325	0.433502711	69	29.86749594	13	5.15E-05	59.54003635	15.21711661	1070	0.204595865	21	21.63868713	Bacteria	Acidobacteriota	Holophagae	Subgroup_7	Subgroup_7	Subgroup_7	Bacteria;Acidobacteriota;Holophagae;Subgroup_7;Subgroup_7;Subgroup_7
406	21	0.000492611	207.2789627	0	150249.6902	9	1.16E-16	17	13.61904762	13	224	7.288096203	1620	157.8857143	3.565574603	39.74147071	0.368082368	307	0.433502711	57	27.2044335	13	5.15E-05	55.43191988	15.21711661	1034	0.242817275	21	19.52246857	Bacteria	Myxococcota	bacteriap25	bacteriap25	bacteriap25	bacteriap25	Bacteria;Myxococcota;bacteriap25;bacteriap25;bacteriap25;bacteriap25
407	3	0.2	0.5	1.75E-16	4.655032128	2	2.90E-17	2	3	2	8	1.102217888	0	8	1.005257128	4.11115944	0.75	12	0.478992551	4	3.2	3	3.18E-05	3.5	15.22083106	30	0.019047619	3	2.75	Bacteria	Proteobacteria	Gammaproteobacteria	Xanthomonadales	Xanthomonadaceae	Arenimonas	Bacteria;Proteobacteria;Gammaproteobacteria;Xanthomonadales;Xanthomonadaceae;Arenimonas
408	2	0.000440335	116.5	5.13E-17	345.0147033	2	9.67E-18	18	8	2	14	1.678260961	173	0	1.021262756	2.979461737	0.538461538	18	1	37	24.31748129	2	4.94E-05	38.15025016	15.21711661	38	-0.375	1	9.948734283	Bacteria	Patescibacteria	Parcubacteria	Candidatus_Kaiserbacteria	Candidatus_Kaiserbacteria	Candidatus_Kaiserbacteria	Bacteria;Patescibacteria;Parcubacteria;Candidatus_Kaiserbacteria;Candidatus_Kaiserbacteria;Candidatus_Kaiserbacteria
409	20	0.000493097	240.6335764	0	146356.8261	9	0	17	14.15	13	220	7.393959108	1520	170.6368421	3.503355683	38.13879299	0.371052632	303	0.417211568	58	27.23126233	13	5.15E-05	55.34858654	15.21711661	986	0.196832063	19	19.58496857	Bacteria	Myxococcota	Polyangia	Haliangiales	Haliangiaceae	Haliangium	Bacteria;Myxococcota;Polyangia;Haliangiales;Haliangiaceae;Haliangium
410	21	0.000540833	1134.147441	0	161540.022	9	0	16	14.57142857	13	234	13.5497294	2460	180.6285714	6.168955286	40.21245073	0.338870432	327	0.433502711	69	29.86749594	13	5.15E-05	59.54003635	15.21711661	1074	0.200685797	21	21.63868713	Bacteria	Verrucomicrobiota	Verrucomicrobiae	Pedosphaerales	Pedosphaeraceae	Pedosphaeraceae	Bacteria;Verrucomicrobiota;Verrucomicrobiae;Pedosphaerales;Pedosphaeraceae;Pedosphaeraceae
411	2	0.000440335	116.5	5.75E-17	345.0147033	2	9.67E-18	18	8	2	14	1.678260961	173	0	1.021262756	2.979461737	0.538461538	18	1	37	24.31748129	2	4.94E-05	38.15025016	15.21711661	38	-0.375	1	9.948734283	Bacteria	Proteobacteria	Gammaproteobacteria	Xanthomonadales	Xanthomonadaceae	Lysobacter	Bacteria;Proteobacteria;Gammaproteobacteria;Xanthomonadales;Xanthomonadaceae;Lysobacter
412	13	0.0004914	31.8050396	0	79192.82673	9	0	17	16.69230769	11	156	5.204213034	888	162.1794872	2.091161776	25.22452086	0.42800789	230	0.620764847	58	27.13759214	12	5.14E-05	51.84858654	15.21711661	616	-0.089599338	13	17.83496857	Bacteria	Gemmatimonadota	S0134_terrestrial_group	S0134_terrestrial_group	S0134_terrestrial_group	S0134_terrestrial_group	Bacteria;Gemmatimonadota;S0134_terrestrial_group;S0134_terrestrial_group;S0134_terrestrial_group;S0134_terrestrial_group
413	9	0.000486618	11.94664225	0	39965.28952	8	3.87E-17	17	17.11111111	8	108	3.718434573	520	122.25	1.48579739	17.30667392	0.518518519	163	0.790272197	50	26.87347932	9	5.13E-05	48.09858654	15.21711661	398	-0.260034048	9	15.53809357	Bacteria	Planctomycetota	OM190	OM190	OM190	OM190	Bacteria;Planctomycetota;OM190;OM190;OM190;OM190
414	8	0.000484496	2.4	0	31895.6652	8	1.93E-17	17	16.375	8	101	3.683813558	546	124.1071429	1.431307319	15.56270219	0.584821429	139	0.868955934	47	26.75629845	8	5.12E-05	46.51525321	15.21711661	334	-0.3313895	8	14.47559357	Bacteria	Planctomycetota	Phycisphaerae	Tepidisphaerales	WD2101_soil_group	WD2101_soil_group	Bacteria;Planctomycetota;Phycisphaerae;Tepidisphaerales;WD2101_soil_group;WD2101_soil_group
415	14	0.000490918	97.30479821	3.69E-17	88065.84993	9	0	17	16.21428571	12	166	5.86258921	1027	169.4945055	2.355121857	27.1097866	0.426691729	241	0.597258392	56	27.11094747	13	5.14E-05	52.01525321	15.21711661	664	-0.036891554	14	17.83496857	Bacteria	Actinobacteriota	Acidimicrobiia	IMCC26256	IMCC26256	IMCC26256	Bacteria;Actinobacteriota;Acidimicrobiia;IMCC26256;IMCC26256;IMCC26256
416	12	0.000486855	5.517460317	0	78496.68	9	0	17	17.5	11	153	4.852617145	737	188.3636364	1.938814139	23.66894114	0.53030303	222	0.678009493	48	26.8865628	12	5.14E-05	49.43191988	15.21711661	576	-0.171115569	12	16.16309357	Bacteria	Actinobacteriota	Actinobacteria	0319-7L14	0319-7L14	0319-7L14	Bacteria;Actinobacteriota;Actinobacteria;0319-7L14;0319-7L14;0319-7L14
417	3	0.000666223	6850.329104	4.25E-17	107.192239	2	1.93E-17	13	6.666666667	2	18	8.713825547	300	7.666666667	1.362289862	4.582139459	0.527777778	23	0.314253344	26	36.79213857	3	5.35E-05	44.78294761	15.21711661	52	-0.257142857	2	9.905883789	Bacteria	Bacteroidota	Bacteroidia	Sphingobacteriales	S15-21	S15-21	Bacteria;Bacteroidota;Bacteroidia;Sphingobacteriales;S15-21;S15-21
418	2	0.166666667	0	1.19E-16	3.176065603	2	3.38E-17	2	3.5	2	6	1.126064597	0	9	1.003848807	2.602677722	0.875	9	0.314253344	4	2.666666667	2	3.18E-05	3	15.22083106	20	-0.266666667	2	2.5	Bacteria	Proteobacteria	Gammaproteobacteria	Nitrosococcales	Methylophagaceae	Methylophaga	Bacteria;Proteobacteria;Gammaproteobacteria;Nitrosococcales;Methylophagaceae;Methylophaga
419	1	1	0	6.36E-17	1.543080635	1	1.21E-17	1	1	1	2	1	0	0	1	1	0	2	0	1	1	1	3.17E-05	1	15.22172901	4	0	1	1.5	Bacteria	Gemmatimonadota	Gemmatimonadetes	Gemmatimonadales	Gemmatimonadaceae	Roseisolibacter	Bacteria;Gemmatimonadota;Gemmatimonadetes;Gemmatimonadales;Gemmatimonadaceae;Roseisolibacter
420	1	1	0	6.26E-17	1.543080635	1	1.21E-17	1	1	1	2	1	0	0	1	1	0	2	0	1	1	1	3.17E-05	1	15.22172901	4	0	1	1.5	Bacteria	Sumerlaeota	Sumerlaeia	Sumerlaeales	Sumerlaeaceae	Sumerlaea	Bacteria;Sumerlaeota;Sumerlaeia;Sumerlaeales;Sumerlaeaceae;Sumerlaea
421	4	0.00052356	696.3333333	6.97E-17	374.7355936	3	2.90E-17	16	6.75	3	21	3.086502736	957	10.33333333	1.132452032	6.137719179	0.382352941	31	0.478992551	56	28.91361257	4	5.06E-05	45.49003635	15.20312171	74	-0.136800334	3	13.26368713	Bacteria	Acidobacteriota	Blastocatellia	DS-100	DS-100	DS-100	Bacteria;Acidobacteriota;Blastocatellia;DS-100;DS-100;DS-100
422	2	0.000399521	0.5	1.10E-16	8.869571223	2	1.45E-17	19	2	2	6	1.097150614	187	0	1.003079826	2.602677722	1	6	1	15	22.06352377	2	4.88E-05	31.56970584	15.21711661	14	0	1	6.099367142	Bacteria	Planctomycetota	Phycisphaerae	Tepidisphaerales	Tepidisphaerales	Tepidisphaerales	Bacteria;Planctomycetota;Phycisphaerae;Tepidisphaerales;Tepidisphaerales;Tepidisphaerales
423	1	1	0	5.96E-17	1.543080635	1	1.21E-17	1	1	1	2	1	0	0	1	1	0	2	0	1	1	1	3.17E-05	1	15.22172901	4	0	1	1.5	Bacteria	Actinobacteriota	Actinobacteria	Propionibacteriales	Propionibacteriaceae	Cutibacterium	Bacteria;Actinobacteriota;Actinobacteria;Propionibacteriales;Propionibacteriaceae;Cutibacterium
424	1	1	0	5.91E-17	1.543080635	1	1.21E-17	1	1	1	2	1	0	0	1	1	0	2	0	1	1	1	3.17E-05	1	15.22172901	4	0	1	1.5	Bacteria	Proteobacteria	Gammaproteobacteria	Pseudomonadales	Moraxellaceae	Acinetobacter	Bacteria;Proteobacteria;Gammaproteobacteria;Pseudomonadales;Moraxellaceae;Acinetobacter
425	2	0.000432152	234	1.21E-16	2.286531014	1	3.38E-17	16	2	1	4	1.108958447	7	0	1.003259828	2.508481718	0.5	6	1	7	23.86560069	2	4.45E-05	28.43267705	15.21201074	14	0.066666667	1	3.654800415	Bacteria	Acidobacteriota	Subgroup_25	Subgroup_25	Subgroup_25	Subgroup_25	Bacteria;Acidobacteriota;Subgroup_25;Subgroup_25;Subgroup_25;Subgroup_25
426	17	0.00048852	272.5435565	0	115461.4563	9	0	17	14.58823529	12	190	5.90038614	992	167.5735294	2.636316663	32.48299579	0.454044118	265	0.487629121	50	26.97850513	13	5.14E-05	52.09858654	15.21201074	802	0.119957299	16	17.53809357	Bacteria	Methylomirabilota	Methylomirabilia	Rokubacteriales	Rokubacteriales	Rokubacteriales	Bacteria;Methylomirabilota;Methylomirabilia;Rokubacteriales;Rokubacteriales;Rokubacteriales
427	13	0.000487805	1140.709216	7.76E-17	64707.43554	9	3.87E-17	17	15.15384615	9	141	7.553597315	744	129.2307692	2.64920167	24.51805084	0.432967033	210	0.620764847	49	26.93902439	10	5.14E-05	50.34858654	15.21711661	576	-0.013952061	13	16.72559357	Bacteria	Proteobacteria	Gammaproteobacteria	Burkholderiales	Nitrosomonadaceae	MND1	Bacteria;Proteobacteria;Gammaproteobacteria;Burkholderiales;Nitrosomonadaceae;MND1
428	11	0.000487805	4.267047084	0	61650.70832	9	0	17	17.09090909	10	139	5.177061957	890	159.2	1.928132304	21.5952834	0.534090909	199	0.711113335	52	26.93902439	11	5.14E-05	49.18191988	15.21711661	508	-0.18698569	11	16.08496857	Bacteria	Patescibacteria	Saccharimonadia	Saccharimonadales	Saccharimonadales	Saccharimonadales	Bacteria;Patescibacteria;Saccharimonadia;Saccharimonadales;Saccharimonadales;Saccharimonadales
429	15	0.000488043	37.62220871	0	102997.3838	9	3.87E-17	17	15.8	12	179	5.131676171	868	187.2	2.238831067	29.13634634	0.478787879	252	0.532259813	50	26.95217179	13	5.14E-05	51.09858654	15.21711661	714	0.001037122	15	17.03809357	Bacteria	Acidobacteriota	Vicinamibacteria	Vicinamibacterales	Vicinamibacteraceae	Vicinamibacteraceae	Bacteria;Acidobacteriota;Vicinamibacteria;Vicinamibacterales;Vicinamibacteraceae;Vicinamibacteraceae
430	5	0.000531632	55.95457139	0	5044.89353	4	0	16	13.8	4	47	3.216324435	600	37	1.201173981	8.776552943	0.418181818	74	0.680330737	64	29.35938331	5	5.11E-05	49.40670302	15.21711661	168	-0.37008547	5	16.04493713	Bacteria	Acidobacteriota	Blastocatellia	Pyrinomonadales	Pyrinomonadaceae	RB41	Bacteria;Acidobacteriota;Blastocatellia;Pyrinomonadales;Pyrinomonadaceae;RB41
431	1	0.000473261	0	3.86E-17	7.442686667	1	1.69E-17	17	5	1	4	1.181263876	0	0	1.002055874	1.094196004	1	6	0	36	26.13582584	1	4.82E-05	37.88191988	15.21711661	12	-0.666666667	1	8.928718567	Bacteria	Gemmatimonadota	Longimicrobia	Longimicrobiales	Longimicrobiaceae	YC-ZSS-LKJ147	Bacteria;Gemmatimonadota;Longimicrobia;Longimicrobiales;Longimicrobiaceae;YC-ZSS-LKJ147
432	13	0.000486381	50.09747232	0	71296.61533	9	3.87E-17	17	15	10	150	4.554087526	792	152	1.91323728	24.94193285	0.5	208	0.620764847	48	26.86040856	11	5.14E-05	49.43191988	15.21711661	572	-0.023802951	13	16.03809357	Bacteria	Actinobacteriota	MB-A2-108	MB-A2-108	MB-A2-108	MB-A2-108	Bacteria;Actinobacteriota;MB-A2-108;MB-A2-108;MB-A2-108;MB-A2-108
433	13	0.000485909	494.7990658	0	67281.64336	9	3.87E-17	17	14.61538462	10	145	5.820514399	828	137.9358974	2.224337488	24.70644284	0.50132626	203	0.646474168	46	26.83430515	11	5.14E-05	49.26525321	15.20739881	562	0.009530382	12	15.91309357	Bacteria	Actinobacteriota	Thermoleophilia	Solirubrobacterales	67-14	67-14	Bacteria;Actinobacteriota;Thermoleophilia;Solirubrobacterales;67-14;67-14
434	3	0.00046729	467	1.96E-16	4.993466996	1	3.87E-17	17	2	1	6	1.258047729	324	0	1.01152598	4.016963436	0.333333333	9	3	18	25.80607477	2	4.81E-05	37.03191988	15.20690088	24	0.285714286	1	8.131843567	Bacteria	Proteobacteria	Gammaproteobacteria	Burkholderiales	SC-I-84	SC-I-84	Bacteria;Proteobacteria;Gammaproteobacteria;Burkholderiales;SC-I-84;SC-I-84
435	2	0.000481928	0	8.31E-18	396.0557814	2	4.83E-18	17	12	2	18	2.040120865	244	26	1.034340432	3.167853745	0.631578947	26	0.314253344	53	26.61445783	2	5.02E-05	42.39858654	15.21711661	54	-0.688888889	2	12.14746857	Bacteria	Planctomycetota	Phycisphaerae	Phycisphaerales	Phycisphaeraceae	SM1A02	Bacteria;Planctomycetota;Phycisphaerae;Phycisphaerales;Phycisphaeraceae;SM1A02
436	4	0.000438982	345.0365395	1.50E-16	397.9329715	2	4.83E-17	18	5.25	2	17	1.886002796	465	8.333333333	1.055394836	5.949327171	0.333333333	25	0.478992551	35	24.2427568	3	5.00E-05	38.7931073	15.21201074	62	0.073202614	3	10.23779678	Bacteria	Planctomycetota	Planctomycetes	Gemmatales	Gemmataceae	Gemmata	Bacteria;Planctomycetota;Planctomycetes;Gemmatales;Gemmataceae;Gemmata
437	1	1	0	6.96E-17	1.543080635	1	1.21E-17	1	1	1	2	1	0	0	1	1	0	2	0	1	1	1	3.17E-05	1	15.22172901	4	0	1	1.5	Bacteria	Proteobacteria	Gammaproteobacteria	PLTA13	PLTA13	PLTA13	Bacteria;Proteobacteria;Gammaproteobacteria;PLTA13;PLTA13;PLTA13
438	7	0.000445633	32.51903885	6.36E-17	18600.96822	6	0	18	14.85714286	6	78	2.876458653	372	79.28571429	1.254253455	13.06516243	0.512315271	111	0.814527156	42	24.6100713	7	5.11E-05	43.55025016	15.21711661	264	-0.313588264	7	13.35498428	Bacteria	Actinobacteriota	Thermoleophilia	Gaiellales	Gaiellaceae	Gaiella	Bacteria;Actinobacteriota;Thermoleophilia;Gaiellales;Gaiellaceae;Gaiella
439	2	0.5	0	1.16E-16	2.70827166	2	2.90E-17	1	2	2	6	1.053832419	0	6	1.001927759	2.602677722	1	6	0.314253344	2	2	2	3.17E-05	2	15.22140268	14	0	2	2	Bacteria	Actinobacteriota	Actinobacteria	Micrococcales	Micrococcaceae	Micrococcus	Bacteria;Actinobacteriota;Actinobacteria;Micrococcales;Micrococcaceae;Micrococcus
440	2	0.5	0	1.08E-16	2.70827166	2	2.90E-17	1	2	2	6	1.053832419	0	6	1.001927759	2.602677722	1	6	0.314253344	2	2	2	3.17E-05	2	15.22140268	14	0	2	2	Bacteria	Firmicutes	Bacilli	Lactobacillales	Streptococcaceae	Streptococcus	Bacteria;Firmicutes;Bacilli;Lactobacillales;Streptococcaceae;Streptococcus
441	1	0.00042123	0	6.55E-17	1.653627954	1	1.93E-17	18	3	1	2	1.090631938	0	0	1.000926122	1	1	4	0	6	23.26242628	1	4.58E-05	30.55025016	15.21711661	8	-0.5	1	4.815921783	Bacteria	Proteobacteria	Gammaproteobacteria	Diplorickettsiales	Diplorickettsiaceae	Aquicella	Bacteria;Proteobacteria;Gammaproteobacteria;Diplorickettsiales;Diplorickettsiaceae;Aquicella
442	5	0.000439367	355.1856827	1.37E-16	826.9987666	2	4.83E-17	18	5.4	3	23	2.023374461	572	9.6	1.082016109	7.646200897	0.325	32	0.592530984	35	24.26405975	4	5.04E-05	39.45977397	15.21201074	84	0.119047619	4	10.61279678	Bacteria	Chloroflexi	TK10	TK10	TK10	TK10	Bacteria;Chloroflexi;TK10;TK10;TK10;TK10
443	1	0.000398406	0	6.35E-17	5.716205438	1	1.21E-17	19	5	1	4	1.181263876	0	0	1.002055874	1.094196004	1	6	0	17	22.00199203	1	4.79E-05	31.22803918	15.21711661	12	-0.666666667	1	6.056398392	Bacteria	Acidobacteriota	Thermoanaerobaculia	Thermoanaerobaculales	Thermoanaerobaculaceae	Subgroup_10	Bacteria;Acidobacteriota;Thermoanaerobaculia;Thermoanaerobaculales;Thermoanaerobaculaceae;Subgroup_10
444	2	0.000436681	234	7.55E-17	324.3483416	1	2.42E-17	18	7	1	12	1.683184454	149	0	1.020725906	2.885265733	0.5	16	1	30	24.11572052	2	4.87E-05	36.8931073	15.21201074	34	-0.2	1	9.081546783	Bacteria	Actinobacteriota	Rubrobacteria	Rubrobacterales	Rubrobacteriaceae	Rubrobacter	Bacteria;Actinobacteriota;Rubrobacteria;Rubrobacterales;Rubrobacteriaceae;Rubrobacter
445	1	0.000396197	0	6.01E-17	3.119650802	1	1.69E-17	19	2	1	2	1.045315969	0	0	1.000463061	1	1	3	0	14	21.87995246	1	4.64E-05	30.12803918	15.21711661	6	-0.333333333	1	5.290773392	Bacteria	Proteobacteria	Alphaproteobacteria	Sphingomonadales	Sphingomonadaceae	Novosphingobium	Bacteria;Proteobacteria;Alphaproteobacteria;Sphingomonadales;Sphingomonadaceae;Novosphingobium
446	1	0.001117318	0	1.80E-10	1.776746809	1	1.80E-10	11	4	1	3	1.135947907	0	0	1.001469189	1.047098002	1	5	0	9	16.90391061	1	3.93E-05	19.9961039	15.21326072	10	-0.6	1	4.069335938	Bacteria	Deinococcota	Deinococci	Deinococcales	Deinococcaceae	Deinococcus	Bacteria;Deinococcota;Deinococci;Deinococcales;Deinococcaceae;Deinococcus
447	2	0.25	2	1.21E-16	2.227257162	1	2.42E-17	2	1.5	1	3	1.023027339	0	0	1.001031504	2.461383716	0.5	5	1	3	2.25	2	3.18E-05	2.5	15.22028809	12	0.166666667	1	2.25	Bacteria	Actinobacteriota	Actinobacteria	Micrococcales	Microbacteriaceae	Microbacterium	Bacteria;Actinobacteriota;Actinobacteria;Micrococcales;Microbacteriaceae;Microbacterium
448	1	0.166666667	0	5.73E-17	1.590609756	1	1.21E-17	3	2	1	2	1.045315969	0	0	1.000463061	1	1	3	0	3	1.5	1	3.18E-05	1.833333333	15.22110407	6	-0.333333333	1	1.875	Bacteria	Proteobacteria	Alphaproteobacteria	Rhizobiales	Beijerinckiaceae	Methylobacterium-Methylorubrum	Bacteria;Proteobacteria;Alphaproteobacteria;Rhizobiales;Beijerinckiaceae;Methylobacterium-Methylorubrum
449	3	0.001459854	122	6.27E-08	4.652217837	2	6.27E-08	9	4	2	10	1.252299626	56	5	1.011834045	4.205355444	0.458333333	15	0.314253344	16	22.08613139	3	4.00E-05	26.84246032	15.20426949	36	-0.014285714	2	7.1953125	Bacteria	Proteobacteria	Alphaproteobacteria	Caulobacterales	Caulobacteraceae	Caulobacter	Bacteria;Proteobacteria;Alphaproteobacteria;Caulobacterales;Caulobacteraceae;Caulobacter
450	1	0.001264223	0	1.99E-09	1.787778152	1	1.99E-09	10	4	1	4	1.135947907	0	0	1.001549194	1.094196004	1	5	0	13	19.12642225	1	3.94E-05	22.31706349	15.21326072	10	-0.6	1	4.923828125	Bacteria	Proteobacteria	Gammaproteobacteria	Legionellales	Legionellaceae	Legionella	Bacteria;Proteobacteria;Gammaproteobacteria;Legionellales;Legionellaceae;Legionella
737	7	0.000409836	0	0	446.599173	7	3.87E-17	15	10.42857143	7	56	1.666127064	60	80	1.085292937	12.02900639	0.744897959	80	0.814527156	17	22.63319672	7	5.02E-05	33.42864358	15.21711661	202	-0.176190476	7	7.621429443	Bacteria	Proteobacteria	Alphaproteobacteria	Thalassobaculales	Oceanibaculaceae	Oceanibaculum	Bacteria;Proteobacteria;Alphaproteobacteria;Thalassobaculales;Oceanibaculaceae;Oceanibaculum
738	7	0.142857143	0	3.48E-17	137.4010393	7	9.67E-17	1	7	7	56	1.351382679	0	56	1.046605081	12.02900639	1	56	0.814527156	7	7	7	3.20E-05	7	15.22011481	154	0	7	4.5	Bacteria	Proteobacteria	Gammaproteobacteria	Burkholderiales	Oxalobacteraceae	Herbaspirillum	Bacteria;Proteobacteria;Gammaproteobacteria;Burkholderiales;Oxalobacteraceae;Herbaspirillum
739	24	0.000393546	0	0	1326206729	24	1.55E-16	19	24.625	24	600	3.939620572	138	615	2.871956093	61.69317657	0.947115385	615	0.361717971	27	21.73356946	24	5.08E-05	45.59997884	15.21711661	1782	-0.012653061	24	14.65424919	Bacteria	Firmicutes	Bacilli	Haloplasmatales	Haloplasmataceae	Haloplasma	Bacteria;Firmicutes;Bacilli;Haloplasmatales;Haloplasmataceae;Haloplasma
740	3	0.001014199	0	8.34E-12	7.577738617	3	8.34E-12	12	5	3	14	1.231091108	28	18	1.011425845	4.393747451	0.833333333	18	0.478992551	10	15.34381339	3	3.94E-05	19.99163059	15.21326072	42	-0.25	3	4.599121094	Bacteria	Firmicutes	Clostridia	Lachnospirales	Lachnospiraceae	Johnsonella	Bacteria;Firmicutes;Clostridia;Lachnospirales;Lachnospiraceae;Johnsonella
741	7	0.111111111	0	5.33E-17	138.9151342	7	5.80E-17	2	7.142857143	7	56	1.359275797	0	57	1.04757529	12.02900639	0.892857143	57	0.814527156	8	7.111111111	7	3.21E-05	7.5	15.21990117	156	-0.00952381	7	4.75	Bacteria	Bacteroidota	Bacteroidia	Bacteroidales	Paludibacteraceae	Paludibacter	Bacteria;Bacteroidota;Bacteroidia;Bacteroidales;Paludibacteraceae;Paludibacter
742	27	0.022727273	0	0	1.90402E+12	27	1.64E-14	3	33.07407407	27	806	3.759323376	0	920	3.155807298	75.6382221	0.972766885	920	0.345972388	35	27.84090909	27	3.38E-05	30.83333333	15.21620203	2542	-0.100242866	27	16.375	Bacteria	Bacteroidota	Bacteroidia	Bacteroidales	Marinifilaceae	Odoribacter	Bacteria;Bacteroidota;Bacteroidia;Bacteroidales;Marinifilaceae;Odoribacter
743	23	0.021276596	34	0	1.30324E+12	22	1.37E-14	2	32.2173913	22	661	3.693545697	0	697.5652174	2.757428208	63.15186897	0.94629156	764	0.401099539	35	26.06382979	23	3.38E-05	29	15.21027086	2034	-0.139724311	22	15.5	Bacteria	Proteobacteria	Alphaproteobacteria	Rhizobiales	Methyloligellaceae	Methyloligellaceae	Bacteria;Proteobacteria;Alphaproteobacteria;Rhizobiales;Methyloligellaceae;Methyloligellaceae
744	9	0.000537634	26.84782609	0	1162.271474	8	9.67E-17	12	10	8	86	2.054157538	224	90.75	1.179990985	16.27051787	0.833333333	99	0.790272197	20	29.69086022	9	5.26E-05	40.93903319	15.21711661	270	-0.045614035	9	9.199951172	Bacteria	Actinobacteriota	Actinobacteria	Nitriliruptorales	Nitriliruptoraceae	Egicoccus	Bacteria;Actinobacteriota;Actinobacteria;Nitriliruptorales;Nitriliruptoraceae;Egicoccus
745	7	0.022222222	0	2.73E-17	163.8402573	7	5.80E-17	7	7.571428571	7	56	1.392022371	6	60	1.051600444	12.02900639	0.946428571	60	0.814527156	9	5	7	3.25E-05	8.95952381	15.21863153	162	-0.038095238	7	5.0390625	Bacteria	Proteobacteria	Alphaproteobacteria	Rhodobacterales	Rhodobacteraceae	Defluviimonas	Bacteria;Proteobacteria;Alphaproteobacteria;Rhodobacterales;Rhodobacteraceae;Defluviimonas
746	14	0.000434216	2.365191388	0	138321.6876	13	0	17	15.64285714	13	192	3.47659129	403	222.7582418	1.725518535	28.33433465	0.823308271	233	0.597258392	28	23.97959184	14	5.26E-05	42.23654646	15.21711661	648	-0.049919885	14	11.92124939	Bacteria	Verrucomicrobiota	Verrucomicrobiae	Verrucomicrobiales	Verrucomicrobiaceae	Prosthecobacter	Bacteria;Verrucomicrobiota;Verrucomicrobiae;Verrucomicrobiales;Verrucomicrobiaceae;Prosthecobacter
486	3	0.025	56	1.86E-16	3.092022478	1	2.90E-17	4	2	2	7	1.075566664	56	0	1.004086568	4.064061438	0.333333333	9	3	11	5.625	2	3.25E-05	7.166666667	15.20501783	24	0.2	1	4.125	Bacteria	Bacteroidota	Bacteroidia	Sphingobacteriales	Sphingobacteriaceae	Olivibacter	Bacteria;Bacteroidota;Bacteroidia;Sphingobacteriales;Sphingobacteriaceae;Olivibacter
747	2	0.000393856	0	7.65E-17	215.7606225	2	1.45E-17	18	5.5	2	11	1.348034399	136	13	1.010662576	2.838167731	0.611111111	13	0.314253344	21	21.75068925	2	5.06E-05	31.34990165	15.21711661	28	-0.318181818	2	6.460624695	Bacteria	Firmicutes	Bacilli	Bacillales	Bacillaceae	Ornithinibacillus	Bacteria;Firmicutes;Bacilli;Bacillales;Bacillaceae;Ornithinibacillus
748	1	1	0	5.78E-17	1.543080635	1	1.21E-17	1	1	1	2	1	0	0	1	1	0	2	0	1	1	1	3.17E-05	1	15.22172901	4	0	1	1.5	Bacteria	Bacteroidota	Bacteroidia	Cytophagales	Cyclobacteriaceae	Tunicatimonas	Bacteria;Bacteroidota;Bacteroidia;Cytophagales;Cyclobacteriaceae;Tunicatimonas
749	5	0.001992032	0	0.007633121	228755747.9	5	0.007633121	12	12.8	5	56	12.96907068	4676	69	2.127805536	9.20043496	0.673684211	69	0.680330737	72	30.1374502	5	4.08E-05	38.92821068	15.21326072	158	-0.435130719	5	15.07202148	Bacteria	Bacteroidota	Bacteroidia	Flavobacteriales	Flavobacteriaceae	Capnocytophaga	Bacteria;Bacteroidota;Bacteroidia;Flavobacteriales;Flavobacteriaceae;Capnocytophaga
750	3	0.001303781	243	1.96E-06	18.18814758	1	1.96E-06	14	1.666666667	1	5	1.09741824	72	0	1.004871108	3.969865434	0.333333333	8	3	9	19.72490222	2	3.95E-05	23.97627373	15.19524521	22	0.333333333	1	5.580505371	Bacteria	Actinobacteriota	Actinobacteria	Micrococcales	Dermatophilaceae	Piscicoccus	Bacteria;Actinobacteriota;Actinobacteria;Micrococcales;Dermatophilaceae;Piscicoccus
751	32	0.001992032	13.45644607	0.916947211	3.30107E+12	30	0.916947211	13	32.90625	30	958	68.28788047	6045	1008.4375	62.81939788	89.86854696	0.865953947	1085	0.383097704	61	30.1374502	31	4.10E-05	53.83132423	15.21326072	3162	-0.004626758	32	23.16882324	Bacteria	Firmicutes	Bacilli	Thermoactinomycetales	Thermoactinomycetaceae	Shimazuella	Bacteria;Firmicutes;Bacilli;Thermoactinomycetales;Thermoactinomycetaceae;Shimazuella
752	3	0.001633987	46.30119598	0.0212794	1777808286	3	0.0212794	14	10	3	32	2.857373276	820	11	1.100794411	5.241511486	0.371794872	33	0.314253344	45	24.72058824	3	4.06E-05	34.71317849	15.21326072	72	-0.259259259	2	12.88128662	Bacteria	Actinobacteriota	Actinobacteria	Micrococcales	Microbacteriaceae	Agrococcus	Bacteria;Actinobacteriota;Actinobacteria;Micrococcales;Microbacteriaceae;Agrococcus
481	3	0.001592357	0	0.020748192	1690155705	3	0.020748192	14	10	3	30	3.033108344	890	33	1.108220738	5.147315482	0.416666667	33	0.478992551	40	24.09076433	3	4.06E-05	33.41317849	15.21326072	72	-0.259259259	3	11.95941162	Bacteria	Verrucomicrobiota	Verrucomicrobiae	Pedosphaerales	Pedosphaeraceae	ADurb.Bin063-1	Bacteria;Verrucomicrobiota;Verrucomicrobiae;Pedosphaerales;Pedosphaeraceae;ADurb.Bin063-1
753	4	0.001017294	177	8.36E-12	9.835495234	3	8.36E-12	12	4.5	3	16	1.338801279	39	14.66666667	1.02195109	5.902229169	0.642857143	22	0.592530984	11	15.3906409	4	3.94E-05	20.74163059	15.21326072	56	-0.047619048	4	5.036621094	Bacteria	Proteobacteria	Alphaproteobacteria	Rhizobiales	Beijerinckiaceae	Methylocella	Bacteria;Proteobacteria;Alphaproteobacteria;Rhizobiales;Beijerinckiaceae;Methylocella
470	12	0.018181818	27	2.74E-17	118623.0819	11	7.74E-17	4	14.75	11	166	4.186893651	704	157.5	1.797929996	24.28121517	0.862745098	189	0.619944959	27	14.25454545	12	3.33E-05	18.25	15.21170947	510	-0.059892215	11	9.6875	Bacteria	Actinobacteriota	Actinobacteria	Propionibacteriales	Propionibacteriaceae	Friedmanniella	Bacteria;Actinobacteriota;Actinobacteria;Propionibacteriales;Propionibacteriaceae;Friedmanniella
754	17	0.002525253	880.2311161	0.040637493	6483687634	10	0.040637493	11	15.52941176	12	200	27.58404484	7136	136.3676471	9.961802301	32.95397581	0.267748479	281	0.423635362	86	38.20454545	13	4.10E-05	53.85678211	15.21326072	834	0.074382971	15	24.42529297	Bacteria	Actinobacteriota	Actinobacteria	Corynebacteriales	Dietziaceae	Dietzia	Bacteria;Actinobacteriota;Actinobacteria;Corynebacteriales;Dietziaceae;Dietzia
459	7	0.01754386	0.75	0	4991.20003	6	5.80E-17	4	11.14285714	6	63	2.384778439	378	72.85714286	1.178395587	12.3586924	0.530612245	85	0.814527156	27	13.75438596	7	3.33E-05	16.25	15.21691123	212	-0.167149666	7	8.8125	Bacteria	Firmicutes	Clostridia	Peptostreptococcales-Tissierellales	Peptostreptococcales-Tissierellales	Peptoniphilus	Bacteria;Firmicutes;Clostridia;Peptostreptococcales-Tissierellales;Peptostreptococcales-Tissierellales;Peptoniphilus
471	1	0.001297017	0	1.96E-06	16.74833883	1	1.96E-06	14	3	1	3	1.090631938	0	0	1.000984318	1.047098002	1	4	0	9	19.62256809	1	3.95E-05	22.64294039	15.21326072	8	-0.5	1	4.830505371	Bacteria	Proteobacteria	Gammaproteobacteria	Burkholderiales	Nitrosomonadaceae	Nitrosomonas	Bacteria;Proteobacteria;Gammaproteobacteria;Burkholderiales;Nitrosomonadaceae;Nitrosomonas
755	7	0.00152439	815.8333333	6.52E-08	19.60947517	3	6.52E-08	9	4.571428571	4	26	1.899656125	156	13	1.100571263	10.61606633	0.285714286	39	0.814527156	24	23.0625	4	4.01E-05	31.05793651	15.21326072	120	0.227006327	7	9.77734375	Bacteria	Bacteroidota	Bacteroidia	Chitinophagales	Chitinophagaceae	Sediminibacterium	Bacteria;Bacteroidota;Bacteroidia;Chitinophagales;Chitinophagaceae;Sediminibacterium
756	2	0.001119821	122	1.22E-10	2.353840226	1	1.22E-10	11	2	1	4	1.082464775	18	0	1.002580718	2.508481718	0.5	6	1	9	16.94176932	2	3.92E-05	20.5461039	15.20426949	14	0.066666667	1	4.350585938	Bacteria	Proteobacteria	Gammaproteobacteria	Gammaproteobacteria_Incertae_Sedis	Unknown_Family	Unknown_Family	Bacteria;Proteobacteria;Gammaproteobacteria;Gammaproteobacteria_Incertae_Sedis;Unknown_Family;Unknown_Family
757	1	0.001680672	0	0.000899336	3175498.291	1	0.000899336	13	10	1	8	1.407843721	0	0	1.005432715	1.282588011	1	11	0	40	25.42689076	1	4.02E-05	31.3979909	15.21326072	22	-0.818181818	1	10.31726074	Bacteria	Deinococcota	Deinococci	Thermales	Thermaceae	Meiothermus	Bacteria;Deinococcota;Deinococci;Thermales;Thermaceae;Meiothermus
691	2	0.016129032	14	1.18E-16	2.230514357	1	3.38E-17	6	1.5	1	4	1.025630719	2	0	1.001123896	2.508481718	0.5	5	1	5	3.629032258	2	3.25E-05	5.133333333	15.21520419	12	0.166666667	1	2.8125	Bacteria	Verrucomicrobiota	Verrucomicrobiae	Opitutales	Opitutaceae	IMCC26134	Bacteria;Verrucomicrobiota;Verrucomicrobiae;Opitutales;Opitutaceae;IMCC26134
502	2	0.090909091	0	9.03E-17	3.910470736	2	2.42E-17	3	4.5	2	8	1.174967257	1	11	1.005346964	2.696873726	0.9	11	0.314253344	6	3.272727273	2	3.20E-05	3.833333333	15.22033964	24	-0.380952381	2	2.875	Bacteria	Acidobacteriota	Acidobacteriae	Acidobacteriales	Koribacteraceae	Candidatus_Koribacter	Bacteria;Acidobacteriota;Acidobacteriae;Acidobacteriales;Koribacteraceae;Candidatus_Koribacter
487	3	0.000376364	1150	1.28E-16	4.416482694	2	1.93E-17	16	3	2	10	1.672628173	148	4	1.029896572	4.205355444	0.444444444	12	0.314253344	20	20.78471961	3	4.70E-05	28.62260656	15.19547985	30	0.019047619	2	5.646652222	Bacteria	Actinobacteriota	Actinobacteria	Micromonosporales	Micromonosporaceae	Micromonospora	Bacteria;Actinobacteriota;Actinobacteria;Micromonosporales;Micromonosporaceae;Micromonospora
758	2	0.090909091	0	8.04E-17	4.196267945	2	2.42E-17	3	5	2	8	1.199132699	1	12	1.006012915	2.696873726	1	12	0.314253344	6	3.272727273	2	3.20E-05	3.833333333	15.22033964	26	-0.428571429	2	2.875	Bacteria	Actinobacteriota	Actinobacteria	Micromonosporales	Micromonosporaceae	Actinoplanes	Bacteria;Actinobacteriota;Actinobacteria;Micromonosporales;Micromonosporaceae;Actinoplanes
759	3	0.000321027	116.5	1.62E-16	4.463045702	2	4.83E-17	18	3	2	9	1.157671482	4	8	1.007677186	4.158257442	0.6	12	0.478992551	6	17.72873194	3	4.42E-05	23.33676136	15.21711661	30	0.019047619	3	3.755413055	Bacteria	Planctomycetota	Phycisphaerae	S-70	S-70	S-70	Bacteria;Planctomycetota;Phycisphaerae;S-70;S-70;S-70
482	1	1	0	5.64E-17	1.543080635	1	1.21E-17	1	1	1	2	1	0	0	1	1	0	2	0	1	1	1	3.17E-05	1	15.22172901	4	0	1	1.5	Bacteria	Firmicutes	Bacilli	Bacillales	Bacillaceae	Halobacillus	Bacteria;Firmicutes;Bacilli;Bacillales;Bacillaceae;Halobacillus
684	1	0.000532765	0	0	5.525486697	1	4.83E-18	15	8	1	8	1.317211783	0	0	1.004244882	1.282588011	1	9	0	29	29.42194992	1	4.89E-05	38.94682817	15.21711661	18	-0.777777778	1	8.378936768	Bacteria	SAR324_clade(Marine_group_B)	SAR324_clade(Marine_group_B)	SAR324_clade(Marine_group_B)	SAR324_clade(Marine_group_B)	SAR324_clade(Marine_group_B)	Bacteria;SAR324_clade(Marine_group_B);SAR324_clade(Marine_group_B);SAR324_clade(Marine_group_B);SAR324_clade(Marine_group_B);SAR324_clade(Marine_group_B)
583	2	0.001686341	0	0.001680639	11089609.05	2	0.001680639	13	7.5	2	12	2.334513618	796	17	1.03992909	2.885265733	0.681818182	17	0.314253344	40	25.51264755	2	4.06E-05	32.06465756	15.21326072	36	-0.547619048	2	10.69226074	Bacteria	Abditibacteriota	Abditibacteria	Abditibacteriales	Abditibacteriaceae	Abditibacterium	Bacteria;Abditibacteriota;Abditibacteria;Abditibacteriales;Abditibacteriaceae;Abditibacterium
572	7	0.05	0	0	171.9313439	7	5.80E-17	3	8.142857143	7	56	1.414527624	0	64	1.054366753	12.02900639	0.678571429	64	0.814527156	13	8.45	7	3.24E-05	9.833333333	15.21896112	170	-0.06984127	7	5.875	Bacteria	Proteobacteria	Gammaproteobacteria	Burkholderiales	Comamonadaceae	Pseudorhodoferax	Bacteria;Proteobacteria;Gammaproteobacteria;Burkholderiales;Comamonadaceae;Pseudorhodoferax
698	2	0.001459854	69	6.08E-08	3.438439493	2	6.08E-08	9	5.5	2	8	1.281700571	25	0	1.008288319	2.696873726	0.642857143	13	1	17	22.08613139	2	3.99E-05	26.42579365	15.21326072	28	-0.444444444	1	7.0078125	Bacteria	Deinococcota	Deinococci	Thermales	Thermaceae	Thermus	Bacteria;Deinococcota;Deinococci;Thermales;Thermaceae;Thermus
760	1	0.037037037	0	7.55E-18	5.187647991	1	9.67E-18	3	11	1	8	1.45315969	0	0	1.006026632	1.282588011	1	12	0	13	6.259259259	1	3.24E-05	6.666666667	15.21896112	24	-0.833333333	1	4.25	Bacteria	Proteobacteria	Alphaproteobacteria	Rhizobiales	Xanthobacteraceae	Xanthobacter	Bacteria;Proteobacteria;Alphaproteobacteria;Rhizobiales;Xanthobacteraceae;Xanthobacter
483	1	1	0	6.85E-17	1.543080635	1	1.21E-17	1	1	1	2	1	0	0	1	1	0	2	0	1	1	1	3.17E-05	1	15.22172901	4	0	1	1.5	Bacteria	Proteobacteria	Gammaproteobacteria	Pasteurellales	Pasteurellaceae	Haemophilus	Bacteria;Proteobacteria;Gammaproteobacteria;Pasteurellales;Pasteurellaceae;Haemophilus
508	2	0.001636661	0	1.96E-06	19.87286052	2	1.96E-06	9	4	2	7	1.259013174	165	10	1.007523867	2.649775724	0.8	10	0.314253344	21	24.76104746	2	4.03E-05	28.35753968	15.21326072	22	-0.314285714	2	7.787109375	Bacteria	Firmicutes	Bacilli	Bacillales	Planococcaceae	Solibacillus	Bacteria;Firmicutes;Bacilli;Bacillales;Planococcaceae;Solibacillus
761	1	1	0	5.98E-17	1.543080635	1	1.21E-17	1	1	1	2	1	0	0	1	1	0	2	0	1	1	1	3.17E-05	1	15.22172901	4	0	1	1.5	Bacteria	Firmicutes	Clostridia	Clostridiales	Clostridiaceae	Clostridium_sensu_stricto_8	Bacteria;Firmicutes;Clostridia;Clostridiales;Clostridiaceae;Clostridium_sensu_stricto_8
692	1	1	0	5.96E-17	1.543080635	1	1.21E-17	1	1	1	2	1	0	0	1	1	0	2	0	1	1	1	3.17E-05	1	15.22172901	4	0	1	1.5	Bacteria	Verrucomicrobiota	Verrucomicrobiae	Verrucomicrobiales	Verrucomicrobiaceae	Roseimicrobium	Bacteria;Verrucomicrobiota;Verrucomicrobiae;Verrucomicrobiales;Verrucomicrobiaceae;Roseimicrobium
629	1	0.066666667	0	1.20E-17	4.233943199	1	1.21E-17	2	8	1	8	1.317211783	0	0	1.004244882	1.282588011	1	9	0	8	4.266666667	1	3.21E-05	4.5	15.21990117	18	-0.777777778	1	3.25	Bacteria	Proteobacteria	Alphaproteobacteria	Rhizobiales	Rhodomicrobiaceae	Rhodomicrobium	Bacteria;Proteobacteria;Alphaproteobacteria;Rhizobiales;Rhodomicrobiaceae;Rhodomicrobium
762	10	0.000588235	17.98364055	0	9212.181787	8	3.87E-17	13	11.9	8	92	5.31065382	1458	108.9333333	1.796686482	17.9673916	0.540909091	129	0.72690711	38	32.48529412	8	5.40E-05	48.20966256	15.21711661	348	-0.06275751	10	13.38061523	Bacteria	Verrucomicrobiota	Chlamydiae	Chlamydiales	Simkaniaceae	Candidatus_Fritschea	Bacteria;Verrucomicrobiota;Chlamydiae;Chlamydiales;Simkaniaceae;Candidatus_Fritschea
473	4	0.000613497	1596	1.85E-16	6.697200224	3	2.90E-17	13	3.25	3	15	2.075710032	300	8.5	1.065863169	5.855131168	0.5	17	0.478992551	22	33.8803681	3	5.03E-05	43.04838772	15.18893468	46	0.107142857	3	9.30090332	Bacteria	Acidobacteriota	Blastocatellia	Blastocatellales	Blastocatellaceae	JGI_0001001-H03	Bacteria;Acidobacteriota;Blastocatellia;Blastocatellales;Blastocatellaceae;JGI_0001001-H03
763	2	0.0625	0	1.17E-16	2.866574258	2	2.90E-17	4	3	2	6	1.102470932	1	8	1.003221322	2.602677722	0.75	8	0.314253344	6	3.0625	2	3.20E-05	3.916666667	15.22011481	18	-0.166666667	2	2.8125	Bacteria	Proteobacteria	Alphaproteobacteria	Thalassobaculales	Thalassobaculaceae	Thalassobaculum	Bacteria;Proteobacteria;Alphaproteobacteria;Thalassobaculales;Thalassobaculaceae;Thalassobaculum
453	1	1	0	7.12E-17	1.543080635	1	1.21E-17	1	1	1	2	1	0	0	1	1	0	2	0	1	1	1	3.17E-05	1	15.22172901	4	0	1	1.5	Bacteria	Proteobacteria	Gammaproteobacteria	Coxiellales	Coxiellaceae	Coxiella	Bacteria;Proteobacteria;Gammaproteobacteria;Coxiellales;Coxiellaceae;Coxiella
764	13	0.000549149	0	4.89E-17	242030.8024	13	3.87E-17	13	16.53846154	13	187	6.949413319	1272	228	2.630212255	26.68455892	0.870445344	228	0.620764847	31	30.32674355	13	5.40E-05	45.56759907	15.21711661	612	-0.116661358	13	12.05639648	Archaea	Halobacterota	Methanomicrobia	Methanomicrobiales	Methanomicrobiaceae	Methanogenium	Archaea;Halobacterota;Methanomicrobia;Methanomicrobiales;Methanomicrobiaceae;Methanogenium
765	2	0.166666667	0	1.14E-16	3.176065603	2	3.38E-17	2	3.5	2	6	1.126064597	0	9	1.003848807	2.602677722	0.875	9	0.314253344	4	2.666666667	2	3.18E-05	3	15.22083106	20	-0.266666667	2	2.5	Bacteria	Proteobacteria	Alphaproteobacteria	Rhizobiales	Devosiaceae	Pelagibacterium	Bacteria;Proteobacteria;Alphaproteobacteria;Rhizobiales;Devosiaceae;Pelagibacterium
504	1	0.333333333	0	6.52E-17	1.589091778	1	1.45E-17	2	2	1	2	1.045315969	0	0	1.000463061	1	1	3	0	2	1.333333333	1	3.17E-05	1.5	15.22140268	6	-0.333333333	1	1.75	Bacteria	MBNT15	MBNT15	MBNT15	MBNT15	MBNT15	Bacteria;MBNT15;MBNT15;MBNT15;MBNT15;MBNT15
766	1	0.333333333	0	6.68E-17	1.589091778	1	1.45E-17	2	2	1	2	1.045315969	0	0	1.000463061	1	1	3	0	2	1.333333333	1	3.17E-05	1.5	15.22140268	6	-0.333333333	1	1.75	Bacteria	Verrucomicrobiota	Chlamydiae	Chlamydiales	Parachlamydiaceae	Neochlamydia	Bacteria;Verrucomicrobiota;Chlamydiae;Chlamydiales;Parachlamydiaceae;Neochlamydia
685	1	1	0	5.67E-17	1.543080635	1	1.21E-17	1	1	1	2	1	0	0	1	1	0	2	0	1	1	1	3.17E-05	1	15.22172901	4	0	1	1.5	Bacteria	Actinobacteriota	Actinobacteria	Micromonosporales	Micromonosporaceae	Longispora	Bacteria;Actinobacteriota;Actinobacteria;Micromonosporales;Micromonosporaceae;Longispora
532	3	0.000727802	13587.61807	1.52E-16	4.2153614	2	6.77E-17	11	3.666666667	2	11	8.487819739	370	0	1.326379969	4.252453446	0.333333333	14	3	34	40.19286754	3	5.38E-05	49.41432179	15.42920907	34	-0.044444444	1	12.34814453	Bacteria	Patescibacteria	Parcubacteria	Candidatus_Jorgensenbacteria	Candidatus_Jorgensenbacteria	Candidatus_Jorgensenbacteria	Bacteria;Patescibacteria;Parcubacteria;Candidatus_Jorgensenbacteria;Candidatus_Jorgensenbacteria;Candidatus_Jorgensenbacteria
533	4	0.000592417	0	1.61E-17	22130.81116	4	1.93E-17	12	17.25	4	58	3.014374114	369	73	1.16433762	7.880345249	0.8625	73	0.592530984	35	32.71623223	4	5.35E-05	43.68264791	15.21711661	158	-0.617530807	4	10.73388672	Bacteria	Patescibacteria	ABY1	Candidatus_Kerfeldbacteria	Candidatus_Kerfeldbacteria	Candidatus_Kerfeldbacteria	Bacteria;Patescibacteria;ABY1;Candidatus_Kerfeldbacteria;Candidatus_Kerfeldbacteria;Candidatus_Kerfeldbacteria
686	1	1	0	6.47E-17	1.543080635	1	1.21E-17	1	1	1	2	1	0	0	1	1	0	2	0	1	1	1	3.17E-05	1	15.22172901	4	0	1	1.5	Bacteria	Latescibacterota	Latescibacterota	Latescibacterota	Latescibacterota	Latescibacterota	Bacteria;Latescibacterota;Latescibacterota;Latescibacterota;Latescibacterota;Latescibacterota
474	2	0.000516262	0	1.02E-17	29.54755979	2	4.83E-18	16	9	2	14	1.837607302	290	20	1.026114153	2.979461737	0.692307692	20	0.314253344	44	28.51058338	2	5.03E-05	42.32336969	15.21711661	42	-0.607142857	2	11.20118713	Bacteria	Proteobacteria	Gammaproteobacteria	Nitrococcales	Nitrococcaceae	Halopeptonella	Bacteria;Proteobacteria;Gammaproteobacteria;Nitrococcales;Nitrococcaceae;Halopeptonella
767	2	0.5	0	1.26E-16	2.70827166	2	2.90E-17	1	2	2	6	1.053832419	0	6	1.001927759	2.602677722	1	6	0.314253344	2	2	2	3.17E-05	2	15.22140268	14	0	2	2	Bacteria	Proteobacteria	Gammaproteobacteria	Salinisphaerales	Solimonadaceae	Panacagrimonas	Bacteria;Proteobacteria;Gammaproteobacteria;Salinisphaerales;Solimonadaceae;Panacagrimonas
639	2	0.5	1	1.22E-16	2.178183557	1	2.90E-17	1	1	1	3	1.000105649	0	0	1.000454986	2.461383716	0	4	1	2	2	1	3.17E-05	2	15.2209131	10	0.333333333	1	2	Bacteria	Planctomycetota	Phycisphaerae	Pla1_lineage	Pla1_lineage	Pla1_lineage	Bacteria;Planctomycetota;Phycisphaerae;Pla1_lineage;Pla1_lineage;Pla1_lineage
619	1	0.000520021	0	3.32E-17	2.027063483	1	1.21E-17	15	3	1	3	1.090631938	0	0	1.000984318	1.047098002	1	4	0	16	28.71814873	1	4.81E-05	36.03611389	15.21711661	8	-0.5	1	6.437530518	Bacteria	Proteobacteria	Alphaproteobacteria	Rickettsiales	SM2D12	SM2D12	Bacteria;Proteobacteria;Alphaproteobacteria;Rickettsiales;SM2D12;SM2D12
538	7	0.000563063	137.8705628	0	224.8778494	6	1.93E-17	15	8.714285714	6	50	3.62356817	1212	48.57142857	1.318234997	11.74641838	0.45112782	68	0.752625053	48	31.09515766	6	5.14E-05	47.98016151	15.21711661	178	-0.039553257	6	13.88674927	Bacteria	Patescibacteria	Parcubacteria	Candidatus_Azambacteria	Candidatus_Azambacteria	Candidatus_Azambacteria	Bacteria;Patescibacteria;Parcubacteria;Candidatus_Azambacteria;Candidatus_Azambacteria;Candidatus_Azambacteria
505	1	0.000426439	0	4.78E-17	1.62330345	1	1.45E-17	18	2	1	2	1.045315969	0	0	1.000463061	1	1	3	0	6	23.55010661	1	4.59E-05	31.63596444	15.21711661	6	-0.333333333	1	5.401859283	Bacteria	Planctomycetota	vadinHA49	vadinHA49	vadinHA49	vadinHA49	Bacteria;Planctomycetota;vadinHA49;vadinHA49;vadinHA49;vadinHA49
768	5	0.000576369	756.1050911	4.55E-17	2000.766258	4	1.93E-17	15	10.4	4	40	3.94056044	696	17.1	1.25611727	8.446866929	0.335483871	57	0.478992551	63	31.82997118	5	5.12E-05	50.83016151	15.21711661	134	-0.260846561	3	16.15237427	Bacteria	Chloroflexi	Dehalococcoidia	SAR202_clade	SAR202_clade	SAR202_clade	Bacteria;Chloroflexi;Dehalococcoidia;SAR202_clade;SAR202_clade;SAR202_clade
584	1	0.047619048	0	6.20E-17	1.592272885	1	1.21E-17	4	2	1	2	1.045315969	0	0	1.000463061	1	1	3	0	4	2.333333333	1	3.20E-05	2.916666667	15.22011481	6	-0.333333333	1	2.1875	Bacteria	Proteobacteria	Gammaproteobacteria	Acidiferrobacterales	Acidiferrobacteraceae	Sulfurifustis	Bacteria;Proteobacteria;Gammaproteobacteria;Acidiferrobacterales;Acidiferrobacteraceae;Sulfurifustis
488	1	0.000397772	0	5.34E-17	1.595549693	1	1.93E-17	18	2	1	2	1.045315969	0	0	1.000463061	1	1	3	0	5	21.96698488	1	4.51E-05	26.88755175	15.21711661	6	-0.333333333	1	3.348148346	Bacteria	Bacteroidota	Bacteroidia	Sphingobacteriales	NS11-12_marine_group	NS11-12_marine_group	Bacteria;Bacteroidota;Bacteroidia;Sphingobacteriales;NS11-12_marine_group;NS11-12_marine_group
630	1	0.333333333	0	6.67E-17	1.589091778	1	1.45E-17	2	2	1	2	1.045315969	0	0	1.000463061	1	1	3	0	2	1.333333333	1	3.17E-05	1.5	15.22140268	6	-0.333333333	1	1.75	Bacteria	Bacteroidota	Bacteroidia	Cytophagales	Microscillaceae	Ohtaekwangia	Bacteria;Bacteroidota;Bacteroidia;Cytophagales;Microscillaceae;Ohtaekwangia
687	1	0.000438212	0	5.96E-17	1.822987299	1	7.25E-18	17	4	1	3	1.135947907	0	0	1.001469189	1.047098002	1	5	0	11	24.20026293	1	4.74E-05	30.77557067	15.21711661	10	-0.6	1	4.821296692	Bacteria	Bacteroidota	Bacteroidia	Cytophagales	Cytophagaceae	Sporocytophaga	Bacteria;Bacteroidota;Bacteroidia;Cytophagales;Cytophagaceae;Sporocytophaga
631	14	0.000490436	704.5838693	0	70952.66268	9	0	17	14.5	10	152	6.77286314	1027	114.4615385	2.568186614	26.45041457	0.410204082	217	0.551868192	55	27.08435508	11	5.14E-05	51.76525321	15.20312171	616	0.058321214	12	17.64746857	Bacteria	Bdellovibrionota	Bdellovibrionia	Bdellovibrionales	Bdellovibrionaceae	Bdellovibrio	Bacteria;Bdellovibrionota;Bdellovibrionia;Bdellovibrionales;Bdellovibrionaceae;Bdellovibrio
503	1	1	0	5.92E-17	1.543080635	1	1.21E-17	1	1	1	2	1	0	0	1	1	0	2	0	1	1	1	3.17E-05	1	15.22172901	4	0	1	1.5	Bacteria	Hydrogenedentes	Hydrogenedentia	Hydrogenedentiales	Hydrogenedensaceae	Hydrogenedensaceae	Bacteria;Hydrogenedentes;Hydrogenedentia;Hydrogenedentiales;Hydrogenedensaceae;Hydrogenedensaceae
769	1	0.000431779	0	6.57E-17	1.646551524	1	1.21E-17	16	3	1	3	1.090631938	0	0	1.000984318	1.047098002	1	4	0	7	23.84499136	1	4.45E-05	27.76601038	15.21711661	8	-0.5	1	3.279800415	Bacteria	Planctomycetota	Planctomycetes	Planctomycetales	Planctomycetales	Planctomycetales	Bacteria;Planctomycetota;Planctomycetes;Planctomycetales;Planctomycetales;Planctomycetales
701	1	0.058823529	0	6.81E-17	1.645185285	1	1.45E-17	3	3	1	3	1.090631938	0	0	1.000984318	1.047098002	1	4	0	7	2.882352941	1	3.20E-05	3.333333333	15.22011481	8	-0.5	1	2.5	Bacteria	Verrucomicrobiota	Verrucomicrobiae	Opitutales	Opitutaceae	Opitutus	Bacteria;Verrucomicrobiota;Verrucomicrobiae;Opitutales;Opitutaceae;Opitutus
535	1	1	0	6.25E-17	1.543080635	1	1.21E-17	1	1	1	2	1	0	0	1	1	0	2	0	1	1	1	3.17E-05	1	15.22172901	4	0	1	1.5	Bacteria	Proteobacteria	Alphaproteobacteria	Rhodobacterales	Rhodobacteraceae	Limibaculum	Bacteria;Proteobacteria;Alphaproteobacteria;Rhodobacterales;Rhodobacteraceae;Limibaculum
696	4	0.000526316	11.95384615	6.13E-18	1008.835859	3	2.90E-17	16	10.75	4	31	3.049387902	816	31.33333333	1.140133135	6.608699198	0.447916667	47	0.592530984	59	29.06578947	4	5.09E-05	46.79003635	15.21711661	106	-0.378070175	4	14.23243713	Bacteria	Planctomycetota	Planctomycetes	Pirellulales	Pirellulaceae	Rhodopirellula	Bacteria;Planctomycetota;Planctomycetes;Pirellulales;Pirellulaceae;Rhodopirellula
709	1	1	0	5.95E-17	1.543080635	1	1.21E-17	1	1	1	2	1	0	0	1	1	0	2	0	1	1	1	3.17E-05	1	15.22172901	4	0	1	1.5	Bacteria	Firmicutes	Bacilli	Staphylococcales	Staphylococcaceae	Staphylococcus	Bacteria;Firmicutes;Bacilli;Staphylococcales;Staphylococcaceae;Staphylococcus
707	1	1	0	5.45E-17	1.543080635	1	1.21E-17	1	1	1	2	1	0	0	1	1	0	2	0	1	1	1	3.17E-05	1	15.22172901	4	0	1	1.5	Bacteria	Actinobacteriota	Actinobacteria	Corynebacteriales	Corynebacteriaceae	Corynebacterium	Bacteria;Actinobacteriota;Actinobacteria;Corynebacteriales;Corynebacteriaceae;Corynebacterium
608	1	0.000392465	0	6.13E-17	1.592289749	1	1.45E-17	17	2	1	2	1.045315969	0	0	1.000463061	1	1	3	0	4	21.67386185	1	4.25E-05	24.82997183	15.21711661	6	-0.333333333	1	2.577400208	Bacteria	Chloroflexi	Anaerolineae	Caldilineales	Caldilineaceae	Litorilinea	Bacteria;Chloroflexi;Anaerolineae;Caldilineales;Caldilineaceae;Litorilinea
638	1	0.000497512	0	1.92E-17	2.684269859	1	1.21E-17	16	4	1	4	1.135947907	0	0	1.001549194	1.094196004	1	5	0	21	27.47512438	1	4.84E-05	36.7376554	15.21711661	10	-0.6	1	7.443374634	Bacteria	Dependentiae	Babeliae	Babeliales	Vermiphilaceae	Vermiphilaceae	Bacteria;Dependentiae;Babeliae;Babeliales;Vermiphilaceae;Vermiphilaceae
721	1	0.000438404	0	2.53E-18	548.6746331	1	0	18	17	1	13	1.725055504	0	0	1.011407759	1.518078021	1	18	0	33	24.21087242	1	4.88E-05	37.3431073	15.21711661	36	-0.888888889	1	9.519046783	Bacteria	Bacteroidota	Bacteroidia	Cytophagales	Hymenobacteraceae	Pontibacter	Bacteria;Bacteroidota;Bacteroidia;Cytophagales;Hymenobacteraceae;Pontibacter
722	4	0.00044405	0	0	6951.169674	4	0	18	15.25	4	49	2.370179412	225	65	1.106397626	7.456463232	0.635416667	65	0.592530984	41	24.52264654	4	5.09E-05	41.18358349	15.21711661	142	-0.573594771	4	11.94873428	Bacteria	Chloroflexi	Chloroflexia	Thermomicrobiales	AKYG1722	AKYG1722	Bacteria;Chloroflexi;Chloroflexia;Thermomicrobiales;AKYG1722;AKYG1722
647	1	0.00042123	0	7.50E-17	1.653627954	1	1.93E-17	18	3	1	2	1.090631938	0	0	1.000926122	1	1	4	0	6	23.26242628	1	4.58E-05	30.55025016	15.21711661	8	-0.5	1	4.815921783	Bacteria	Proteobacteria	Alphaproteobacteria	Caulobacterales	Hyphomonadaceae	SWB02	Bacteria;Proteobacteria;Alphaproteobacteria;Caulobacterales;Hyphomonadaceae;SWB02
613	1	0.000745712	0	5.54E-16	1.593099914	1	5.12E-16	15	2	1	2	1.045315969	0	0	1.000463061	1	1	3	0	4	11.28187919	1	3.80E-05	13.59365912	15.21326072	6	-0.333333333	1	2.363952637	Bacteria	Proteobacteria	Alphaproteobacteria	Rhizobiales	Hyphomicrobiaceae	Hyphomicrobium	Bacteria;Proteobacteria;Alphaproteobacteria;Rhizobiales;Hyphomicrobiaceae;Hyphomicrobium
770	1	0.000398089	0	6.07E-17	3.610987834	1	1.21E-17	19	4	1	3	1.135947907	0	0	1.001469189	1.047098002	1	5	0	16	21.98447452	1	4.75E-05	30.97803918	15.21711661	10	-0.6	1	5.868898392	Bacteria	Gemmatimonadota	Longimicrobia	Longimicrobiales	Longimicrobiaceae	Longimicrobiaceae	Bacteria;Gemmatimonadota;Longimicrobia;Longimicrobiales;Longimicrobiaceae;Longimicrobiaceae
632	1	1	0	6.24E-17	1.543080635	1	1.21E-17	1	1	1	2	1	0	0	1	1	0	2	0	1	1	1	3.17E-05	1	15.22172901	4	0	1	1.5	Bacteria	Verrucomicrobiota	Verrucomicrobiae	Chthoniobacterales	Chthoniobacteraceae	Chthoniobacter	Bacteria;Verrucomicrobiota;Verrucomicrobiae;Chthoniobacterales;Chthoniobacteraceae;Chthoniobacter
771	2	0.5	0	1.19E-16	2.70827166	2	2.90E-17	1	2	2	6	1.053832419	0	6	1.001927759	2.602677722	1	6	0.314253344	2	2	2	3.17E-05	2	15.22140268	14	0	2	2	Bacteria	Actinobacteriota	Actinobacteria	Micrococcales	Micrococcaceae	Rothia	Bacteria;Actinobacteriota;Actinobacteria;Micrococcales;Micrococcaceae;Rothia
626	2	0.000398724	0	1.33E-16	14.45394751	2	2.42E-17	19	4.5	2	7	1.311080385	183	11	1.008933676	2.649775724	0.75	11	0.314253344	17	22.01953748	2	4.92E-05	31.89470584	15.21711661	24	-0.380952381	2	6.431398392	Bacteria	Bacteroidota	Bacteroidia	Chitinophagales	Chitinophagaceae	Flavisolibacter	Bacteria;Bacteroidota;Bacteroidia;Chitinophagales;Chitinophagaceae;Flavisolibacter
654	1	0.001367989	0	1.09E-06	7.185510124	1	1.09E-06	12	4	1	4	1.135947907	0	0	1.001549194	1.094196004	1	5	0	14	20.69630643	1	4.00E-05	23.87940115	15.21326072	10	-0.6	1	5.536865234	Bacteria	Proteobacteria	Alphaproteobacteria	Rhizobiales	Beijerinckiaceae	Microvirga	Bacteria;Proteobacteria;Alphaproteobacteria;Rhizobiales;Beijerinckiaceae;Microvirga
711	1	0.166666667	0	5.97E-17	1.590609756	1	1.21E-17	3	2	1	2	1.045315969	0	0	1.000463061	1	1	3	0	3	1.5	1	3.18E-05	1.833333333	15.22110407	6	-0.333333333	1	1.875	Bacteria	Proteobacteria	Gammaproteobacteria	Xanthomonadales	Xanthomonadaceae	Stenotrophomonas	Bacteria;Proteobacteria;Gammaproteobacteria;Xanthomonadales;Xanthomonadaceae;Stenotrophomonas
772	2	0.25	2	1.05E-16	2.227257162	1	2.42E-17	2	1.5	1	3	1.023027339	0	0	1.001031504	2.461383716	0.5	5	1	3	2.25	2	3.18E-05	2.5	15.22028809	12	0.166666667	1	2.25	Bacteria	Proteobacteria	Gammaproteobacteria	Enterobacterales	Enterobacteriaceae	Escherichia-Shigella	Bacteria;Proteobacteria;Gammaproteobacteria;Enterobacterales;Enterobacteriaceae;Escherichia-Shigella
736	1	0.001239157	0	1.93E-09	1.68662928	1	1.93E-09	10	3	1	3	1.090631938	0	0	1.000984318	1.047098002	1	4	0	9	18.7472119	1	3.93E-05	21.4281746	15.21326072	8	-0.5	1	4.34765625	Bacteria	Proteobacteria	Gammaproteobacteria	Aeromonadales	Aeromonadaceae	Aeromonas	Bacteria;Proteobacteria;Gammaproteobacteria;Aeromonadales;Aeromonadaceae;Aeromonas
