# Supplementary material for: Microbial influencers and cotton leaf curl disease (CLCuD) susceptibility: a network perspective
Source: Front Microbiol. 2024 Jun 17;15:1381883. doi: 10.3389/fmicb.2024.1381883 (PMC11215052; doi:10.3389/fmicb.2024.1381883)
Supplement: SUPPLEMENTARY TABLE S1 — Metadata associated with the deposited sequences. [file Data_Sheet_1.zip › Supplementary Table S4.csv]

	degree	closeness	betweenness	eigen_centrality	subgraph_centrality	coreness	authority_score	eccentricity	neighborhood_connectivity	h_index	lh_index	spreading_score	collective_influence	cluster_rank	ivi	hubness_score	topocoefficient	diffusion_degree	dmnc	geokpath	lincent	lobby	markovcent	closeness_latora	entropy	laplacian	leverage	mnc	closeness_residual	Kingdom	Phylum	Class	Order	Family	Genus	label
451	9	0.090909091	0.285714286	0	624.6689032	8	0	2	8.777777778	8	79	1.773089695	0	83.11111111	1.121697996	10.90969021	0.877777778	88	0.866750152	10	9.090909091	8	1.44E-05	9.5	15.18467087	248	0.01375989	9	5.75	Bacteria	Firmicutes	Bacilli	Erysipelotrichales	Erysipelatoclostridiaceae	Catenibacterium	Bacteria;Firmicutes;Bacilli;Erysipelotrichales;Erysipelatoclostridiaceae;Catenibacterium
452	9	0.090909091	0.285714286	0	624.6689032	8	0	2	8.777777778	8	79	1.773089695	0	83.11111111	1.121697996	10.90969021	0.877777778	88	0.866750152	10	9.090909091	8	1.44E-05	9.5	15.18467087	248	0.01375989	9	5.75	Bacteria	Proteobacteria	Gammaproteobacteria	Burkholderiales	Chromobacteriaceae	Pseudogulbenkiania	Bacteria;Proteobacteria;Gammaproteobacteria;Burkholderiales;Chromobacteriaceae;Pseudogulbenkiania
35	8	0.083333333	0	0	522.124754	8	0	2	9	8	72	1.785196746	0	80	1.110035005	9.733299075	0.9	80	0.837921793	10	8.333333333	8	1.44E-05	9	15.18467087	216	-0.058006536	8	5.5	Bacteria	Proteobacteria	Gammaproteobacteria	Burkholderiales	Alcaligenaceae	Paenalcaligenes	Bacteria;Proteobacteria;Gammaproteobacteria;Burkholderiales;Alcaligenaceae;Paenalcaligenes
127	9	0.090909091	0.285714286	0	624.6689032	8	0	2	8.777777778	8	79	1.773089695	0	83.11111111	1.121697996	10.90969021	0.877777778	88	0.866750152	10	9.090909091	8	1.44E-05	9.5	15.18467087	248	0.01375989	9	5.75	Bacteria	Bacteroidota	Bacteroidia	Flavobacteriales	Crocinitomicaceae	Crocinitomix	Bacteria;Bacteroidota;Bacteroidia;Flavobacteriales;Crocinitomicaceae;Crocinitomix
193	9	0.090909091	0.285714286	0	624.6689032	8	0	2	8.777777778	8	79	1.773089695	0	83.11111111	1.121697996	10.90969021	0.877777778	88	0.866750152	10	9.090909091	8	1.44E-05	9.5	15.18467087	248	0.01375989	9	5.75	Bacteria	Proteobacteria	Gammaproteobacteria	Burkholderiales	Neisseriaceae	Neisseria	Bacteria;Proteobacteria;Gammaproteobacteria;Burkholderiales;Neisseriaceae;Neisseria
275	10	0.1	5.285714286	0	652.6919741	8	0	1	8	8	81	1.692827423	0	70	1.120834413	11.9673763	0.8	90	0.72690711	10	10	8	1.44E-05	10	15.18467087	270	0.131578947	10	6	Bacteria	Firmicutes	Bacilli	Bacillales	Planococcaceae	Sporosarcina	Bacteria;Firmicutes;Bacilli;Bacillales;Planococcaceae;Sporosarcina
453	9	0.090909091	0.285714286	0	624.6689032	8	0	2	8.777777778	8	79	1.773089695	0	83.11111111	1.121697996	10.90969021	0.877777778	88	0.866750152	10	9.090909091	8	1.44E-05	9.5	15.18467087	248	0.01375989	9	5.75	Bacteria	Proteobacteria	Gammaproteobacteria	Coxiellales	Coxiellaceae	Coxiella	Bacteria;Proteobacteria;Gammaproteobacteria;Coxiellales;Coxiellaceae;Coxiella
454	8	0.083333333	3	0	434.6794336	7	0	2	8.25	7	65	1.689675562	0	58.14285714	1.096002517	9.567112025	0.825	74	0.837921793	10	8.333333333	8	1.44E-05	9	15.18467087	204	0.016993464	8	5.5	Bacteria	Proteobacteria	Alphaproteobacteria	Rhizobiales	Rhizobiales_Incertae_Sedis	Bauldia	Bacteria;Proteobacteria;Alphaproteobacteria;Rhizobiales;Rhizobiales_Incertae_Sedis;Bauldia
418	8	0.083333333	0	0	522.124754	8	0	2	9	8	72	1.785196746	0	80	1.110035005	9.733299075	0.9	80	0.837921793	10	8.333333333	8	1.44E-05	9	15.18467087	216	-0.058006536	8	5.5	Bacteria	Proteobacteria	Gammaproteobacteria	Nitrosococcales	Methylophagaceae	Methylophaga	Bacteria;Proteobacteria;Gammaproteobacteria;Nitrosococcales;Methylophagaceae;Methylophaga
455	7	0.090909091	0.166666667	0	118.7456589	6	0	2	7	6	48	1.577358099	0	53.33333333	1.069508875	8.153310821	0.777777778	56	0.814527156	9	7.363636364	6	1.44E-05	8	15.18480045	154	0.004120879	7	5	Bacteria	Proteobacteria	Gammaproteobacteria	Pasteurellales	Pasteurellaceae	Gallibacterium	Bacteria;Proteobacteria;Gammaproteobacteria;Pasteurellales;Pasteurellaceae;Gallibacterium
456	7	0.090909091	0.166666667	0	118.7456589	6	0	2	7	6	48	1.577358099	0	53.33333333	1.069508875	8.153310821	0.777777778	56	0.814527156	9	7.363636364	6	1.44E-05	8	15.18480045	154	0.004120879	7	5	Bacteria	Proteobacteria	Alphaproteobacteria	Rhodobacterales	Rhodobacteraceae	Falsirhodobacter	Bacteria;Proteobacteria;Alphaproteobacteria;Rhodobacterales;Rhodobacteraceae;Falsirhodobacter
457	7	0.090909091	0.166666667	0	118.7456589	6	0	2	7	6	48	1.577358099	0	53.33333333	1.069508875	8.153310821	0.777777778	56	0.814527156	9	7.363636364	6	1.44E-05	8	15.18480045	154	0.004120879	7	5	Bacteria	Bacteroidota	Bacteroidia	Chitinophagales	Saprospiraceae	Haliscomenobacter	Bacteria;Bacteroidota;Bacteroidia;Chitinophagales;Saprospiraceae;Haliscomenobacter
458	7	0.090909091	0.166666667	0	118.7456589	6	0	2	7	6	48	1.577358099	0	53.33333333	1.069508875	8.153310821	0.777777778	56	0.814527156	9	7.363636364	6	1.44E-05	8	15.18480045	154	0.004120879	7	5	Bacteria	Firmicutes	Bacilli	Bacillales	Bacillaceae	Cerasibacillus	Bacteria;Firmicutes;Bacilli;Bacillales;Bacillaceae;Cerasibacillus
73	7	0.090909091	0.166666667	0	118.7456589	6	0	2	7	6	48	1.577358099	0	53.33333333	1.069508875	8.153310821	0.777777778	56	0.814527156	9	7.363636364	6	1.44E-05	8	15.18480045	154	0.004120879	7	5	Bacteria	Proteobacteria	Gammaproteobacteria	Enterobacterales	Erwiniaceae	Pantoea	Bacteria;Proteobacteria;Gammaproteobacteria;Enterobacterales;Erwiniaceae;Pantoea
225	9	0.111111111	14.16666667	0	130.3913669	6	0	1	5.666666667	6	52	1.447975245	0	35	1.070151329	10.26868301	0.62962963	60	0.775740148	9	9	6	1.44E-05	9	15.18235488	192	0.25530303	7	5.5	Bacteria	Bacteroidota	Bacteroidia	Cytophagales	Hymenobacteraceae	Hymenobacter	Bacteria;Bacteroidota;Bacteroidia;Cytophagales;Hymenobacteraceae;Hymenobacter
459	6	0.083333333	0	0	93.65594082	6	0	2	7.333333333	6	42	1.598223289	0	50	1.061484089	7.000660696	0.814814815	50	0.752625053	9	6.75	6	1.44E-05	7.5	15.18480045	130	-0.097435897	6	4.75	Bacteria	Firmicutes	Clostridia	Peptostreptococcales-Tissierellales	Peptostreptococcales-Tissierellales	Peptoniphilus	Bacteria;Firmicutes;Clostridia;Peptostreptococcales-Tissierellales;Peptostreptococcales-Tissierellales;Peptoniphilus
460	20	0.000211416	0	1.07E-15	3.97644E+13	20	4.59E-17	22	34.85	20	598	38.23128645	2375	717	18.01445851	34.34351784	0.85	717	0.409835658	48	29.25665962	20	3.03E-05	58.59358667	15.1790965	1814	-0.25563961	20	18.20909071	Bacteria	Patescibacteria	Gracilibacteria	Absconditabacteriales_(SR1)	Absconditabacteriales_(SR1)	Absconditabacteriales_(SR1)	Bacteria;Patescibacteria;Gracilibacteria;Absconditabacteriales_(SR1);Absconditabacteriales_(SR1);Absconditabacteriales_(SR1)
461	38	0.000228206	86.35500428	2.53E-15	1.59742E+14	30	5.51E-16	21	36.89473684	31	1174	56.470655	2812	1235.163585	49.83535066	66.20201145	0.784994401	1440	0.634849052	61	31.58010041	31	3.04E-05	71.68344208	15.1790965	4286	0.024123475	38	24.54318142	Bacteria	Firmicutes	Bacilli	Erysipelotrichales	Erysipelotrichaceae	ZOR0006	Bacteria;Firmicutes;Bacilli;Erysipelotrichales;Erysipelotrichaceae;ZOR0006
462	20	0.000211416	0	1.06E-15	3.97644E+13	20	4.59E-17	22	34.85	20	598	38.23128645	2375	717	18.01445851	34.34351784	0.85	717	0.409835658	48	29.25665962	20	3.03E-05	58.59358667	15.1790965	1814	-0.25563961	20	18.20909071	Bacteria	Armatimonadota	Fimbriimonadia	Fimbriimonadales	Fimbriimonadales	Fimbriimonadales	Bacteria;Armatimonadota;Fimbriimonadia;Fimbriimonadales;Fimbriimonadales;Fimbriimonadales
463	38	0.000228206	86.35500428	2.56E-15	1.59742E+14	30	5.51E-16	21	36.89473684	31	1174	56.470655	2812	1235.163585	49.83535066	66.20201145	0.784994401	1440	0.634849052	61	31.58010041	31	3.04E-05	71.68344208	15.1790965	4286	0.024123475	38	24.54318142	Bacteria	Cyanobacteria	Vampirivibrionia	Vampirovibrionales	Vampirovibrionaceae	Vampirovibrio	Bacteria;Cyanobacteria;Vampirivibrionia;Vampirovibrionales;Vampirovibrionaceae;Vampirovibrio
464	31	0.000227842	47.71517469	2.01E-15	1.05676E+14	27	3.67E-16	21	36.74193548	27	950	43.90384916	2280	1059.290323	31.71449534	53.81259727	0.781743308	1170	0.517065967	61	31.52973342	28	3.04E-05	68.18344208	15.1790965	3270	-0.072275658	31	22.79318142	Bacteria	Proteobacteria	Alphaproteobacteria	Puniceispirillales	Puniceispirillales	Puniceispirillales	Bacteria;Proteobacteria;Alphaproteobacteria;Puniceispirillales;Puniceispirillales;Puniceispirillales
465	31	0.000227842	47.71517469	1.94E-15	1.05676E+14	27	3.67E-16	21	36.74193548	27	950	43.90384916	2280	1059.290323	31.71449534	53.81259727	0.781743308	1170	0.517065967	61	31.52973342	28	3.04E-05	68.18344208	15.1790965	3270	-0.072275658	31	22.79318142	Bacteria	Actinobacteriota	Actinobacteria	Streptosporangiales	Thermomonosporaceae	Actinocorallia	Bacteria;Actinobacteriota;Actinobacteria;Streptosporangiales;Thermomonosporaceae;Actinocorallia
466	40	0.000228363	99.06494355	2.62E-15	1.7422E+14	30	4.59E-16	21	36.625	32	1228	57.38521967	2847	1258.025641	53.11573117	69.504434	0.763020833	1505	0.66507461	61	31.60173556	32	3.04E-05	72.85010874	15.1790965	4570	0.052786143	40	25.16818142	Bacteria	Bacteroidota	Bacteroidia	SM1A07	SM1A07	SM1A07	Bacteria;Bacteroidota;Bacteroidia;SM1A07;SM1A07;SM1A07
467	41	0.000228415	105.6989393	2.82E-15	1.81127E+14	30	6.43E-16	21	36.43902439	32	1255	58.70882348	2920	1265.439024	55.60469925	71.15564528	0.759146341	1535	0.67264984	61	31.60895386	32	3.04E-05	73.35010874	15.1790965	4710	0.067451979	41	25.41818142	Bacteria	Bacteroidota	Bacteroidia	Chitinophagales	Chitinophagaceae	Puia	Bacteria;Bacteroidota;Bacteroidia;Chitinophagales;Chitinophagaceae;Puia
468	41	0.000228415	105.6989393	2.78E-15	1.81127E+14	30	6.43E-16	21	36.43902439	32	1255	58.70882348	2920	1265.439024	55.60469925	71.15564528	0.759146341	1535	0.67264984	61	31.60895386	32	3.04E-05	73.35010874	15.1790965	4710	0.067451979	41	25.41818142	Bacteria	Acidobacteriota	Acidobacteriae	Elev-16S-1166	Elev-16S-1166	Elev-16S-1166	Bacteria;Acidobacteriota;Acidobacteriae;Elev-16S-1166;Elev-16S-1166;Elev-16S-1166
469	41	0.000228415	105.6989393	2.73E-15	1.81127E+14	30	6.43E-16	21	36.43902439	32	1255	58.70882348	2920	1265.439024	55.60469925	71.15564528	0.759146341	1535	0.67264984	61	31.60895386	32	3.04E-05	73.35010874	15.1790965	4710	0.067451979	41	25.41818142	Bacteria	Bacteroidota	Bacteroidia	Cytophagales	Cytophagaceae	Siphonobacter	Bacteria;Bacteroidota;Bacteroidia;Cytophagales;Cytophagaceae;Siphonobacter
164	38	0.000228206	86.35500428	2.56E-15	1.59742E+14	30	5.51E-16	21	36.89473684	31	1174	56.470655	2812	1235.163585	49.83535066	66.20201145	0.784994401	1440	0.634849052	61	31.58010041	31	3.04E-05	71.68344208	15.1790965	4286	0.024123475	38	24.54318142	Bacteria	Bacteroidota	Bacteroidia	Chitinophagales	Chitinophagaceae	Parasegetibacter	Bacteria;Bacteroidota;Bacteroidia;Chitinophagales;Chitinophagaceae;Parasegetibacter
470	40	0.000228363	99.06494355	2.69E-15	1.7422E+14	30	4.59E-16	21	36.625	32	1228	57.38521967	2847	1258.025641	53.11573117	69.504434	0.763020833	1505	0.66507461	61	31.60173556	32	3.04E-05	72.85010874	15.1790965	4570	0.052786143	40	25.16818142	Bacteria	Actinobacteriota	Actinobacteria	Propionibacteriales	Propionibacteriaceae	Friedmanniella	Bacteria;Actinobacteriota;Actinobacteria;Propionibacteriales;Propionibacteriaceae;Friedmanniella
203	38	0.000228206	86.35500428	2.47E-15	1.59742E+14	30	5.51E-16	21	36.89473684	31	1174	56.470655	2812	1235.163585	49.83535066	66.20201145	0.784994401	1440	0.634849052	61	31.58010041	31	3.04E-05	71.68344208	15.1790965	4286	0.024123475	38	24.54318142	Bacteria	Proteobacteria	Alphaproteobacteria	Sphingomonadales	Sphingomonadaceae	Sandaracinobacter	Bacteria;Proteobacteria;Alphaproteobacteria;Sphingomonadales;Sphingomonadaceae;Sandaracinobacter
471	31	0.000227842	47.71517469	2.00E-15	1.05676E+14	27	3.67E-16	21	36.74193548	27	950	43.90384916	2280	1059.290323	31.71449534	53.81259727	0.781743308	1170	0.517065967	61	31.52973342	28	3.04E-05	68.18344208	15.1790965	3270	-0.072275658	31	22.79318142	Bacteria	Proteobacteria	Gammaproteobacteria	Burkholderiales	Nitrosomonadaceae	Nitrosomonas	Bacteria;Proteobacteria;Gammaproteobacteria;Burkholderiales;Nitrosomonadaceae;Nitrosomonas
209	38	0.000228206	86.35500428	2.53E-15	1.59742E+14	30	5.51E-16	21	36.89473684	31	1174	56.470655	2812	1235.163585	49.83535066	66.20201145	0.784994401	1440	0.634849052	61	31.58010041	31	3.04E-05	71.68344208	15.1790965	4286	0.024123475	38	24.54318142	Bacteria	Actinobacteriota	Acidimicrobiia	Microtrichales	Microtrichaceae	Sva0996_marine_group	Bacteria;Actinobacteriota;Acidimicrobiia;Microtrichales;Microtrichaceae;Sva0996_marine_group
472	20	0.000211416	0	1.08E-15	3.97644E+13	20	4.59E-17	22	34.85	20	598	38.23128645	2375	717	18.01445851	34.34351784	0.85	717	0.409835658	48	29.25665962	20	3.03E-05	58.59358667	15.1790965	1814	-0.25563961	20	18.20909071	Bacteria	Proteobacteria	Alphaproteobacteria	Rhizobiales	D05-2	D05-2	Bacteria;Proteobacteria;Alphaproteobacteria;Rhizobiales;D05-2;D05-2
473	31	0.000227842	47.71517469	2.00E-15	1.05676E+14	27	3.67E-16	21	36.74193548	27	950	43.90384916	2280	1059.290323	31.71449534	53.81259727	0.781743308	1170	0.517065967	61	31.52973342	28	3.04E-05	68.18344208	15.1790965	3270	-0.072275658	31	22.79318142	Bacteria	Acidobacteriota	Blastocatellia	Blastocatellales	Blastocatellaceae	JGI_0001001-H03	Bacteria;Acidobacteriota;Blastocatellia;Blastocatellales;Blastocatellaceae;JGI_0001001-H03
204	41	0.000228415	105.6989393	2.85E-15	1.81127E+14	30	6.43E-16	21	36.43902439	32	1255	58.70882348	2920	1265.439024	55.60469925	71.15564528	0.759146341	1535	0.67264984	61	31.60895386	32	3.04E-05	73.35010874	15.1790965	4710	0.067451979	41	25.41818142	Bacteria	Bacteroidota	Bacteroidia	Chitinophagales	Chitinophagaceae	Flavitalea	Bacteria;Bacteroidota;Bacteroidia;Chitinophagales;Chitinophagaceae;Flavitalea
474	41	0.000228415	105.6989393	2.89E-15	1.81127E+14	30	6.43E-16	21	36.43902439	32	1255	58.70882348	2920	1265.439024	55.60469925	71.15564528	0.759146341	1535	0.67264984	61	31.60895386	32	3.04E-05	73.35010874	15.1790965	4710	0.067451979	41	25.41818142	Bacteria	Proteobacteria	Gammaproteobacteria	Nitrococcales	Nitrococcaceae	Halopeptonella	Bacteria;Proteobacteria;Gammaproteobacteria;Nitrococcales;Nitrococcaceae;Halopeptonella
475	38	0.000228206	86.35500428	2.56E-15	1.59742E+14	30	5.51E-16	21	36.89473684	31	1174	56.470655	2812	1235.163585	49.83535066	66.20201145	0.784994401	1440	0.634849052	61	31.58010041	31	3.04E-05	71.68344208	15.1790965	4286	0.024123475	38	24.54318142	Bacteria	Bacteroidota	Bacteroidia	Chitinophagales	Chitinophagaceae	Chitinophagaceae	Bacteria;Bacteroidota;Bacteroidia;Chitinophagales;Chitinophagaceae;Chitinophagaceae
38	41	0.00024667	549.6211538	3.54E-15	1.82721E+14	30	1.56E-15	20	36.90243902	32	1253	31.17715016	1160	1286.787805	29.56756727	71.10816327	0.604958017	1554	0.67264984	67	34.13517514	32	3.05E-05	78.05444738	15.1790965	4748	0.058123999	41	27.58636284	Bacteria	Bacteroidota	Bacteroidia	Flavobacteriales	NS9_marine_group	NS9_marine_group	Bacteria;Bacteroidota;Bacteroidia;Flavobacteriales;NS9_marine_group;NS9_marine_group
476	38	0.000246488	404.2585472	3.36E-15	1.57898E+14	30	1.38E-15	20	37.05263158	32	1161	28.01788104	1073	1225.911807	24.70768148	65.89337836	0.60742019	1446	0.634849052	67	34.10993345	32	3.04E-05	76.55444738	15.1790965	4298	0.021098336	38	26.83636284	Bacteria	Proteobacteria	Gammaproteobacteria	Burkholderiales	Burkholderiaceae	Lautropia	Bacteria;Proteobacteria;Gammaproteobacteria;Burkholderiales;Burkholderiaceae;Lautropia
477	43	0.000246792	586.7040814	3.72E-15	1.88637E+14	30	1.38E-15	20	35.81395349	32	1278	31.35652699	1218	1228.884828	30.79337513	73.72209661	0.587113992	1583	0.69045288	67	34.15202369	32	3.05E-05	79.05444738	15.1790965	4972	0.10152387	43	28.08636284	Bacteria	Proteobacteria	Gammaproteobacteria	Burkholderiales	Comamonadaceae	Azohydromonas	Bacteria;Proteobacteria;Gammaproteobacteria;Burkholderiales;Comamonadaceae;Azohydromonas
478	42	0.000246731	572.3214937	3.63E-15	1.86734E+14	30	1.19E-15	20	36.38095238	32	1269	31.39980028	1189	1265.481998	30.34041983	72.49822346	0.596409055	1570	0.681148382	67	34.14359734	32	3.05E-05	78.55444738	15.1790965	4862	0.079337916	42	27.83636284	Bacteria	Verrucomicrobiota	Verrucomicrobiae	Verrucomicrobiales	Verrucomicrobiaceae	Verrucomicrobium	Bacteria;Verrucomicrobiota;Verrucomicrobiae;Verrucomicrobiales;Verrucomicrobiaceae;Verrucomicrobium
479	38	0.000246488	404.2585472	3.36E-15	1.57898E+14	30	1.38E-15	20	37.05263158	32	1161	28.01788104	1073	1225.911807	24.70768148	65.89337836	0.60742019	1446	0.634849052	67	34.10993345	32	3.04E-05	76.55444738	15.1790965	4298	0.021098336	38	26.83636284	Bacteria	Planctomycetota	Planctomycetes	Isosphaerales	Isosphaeraceae	Singulisphaera	Bacteria;Planctomycetota;Planctomycetes;Isosphaerales;Isosphaeraceae;Singulisphaera
480	39	0.000246548	414.978863	3.43E-15	1.59648E+14	30	1.38E-15	20	36.41025641	32	1170	27.96482923	1102	1187.283401	25.10074538	67.1172515	0.596889449	1459	0.64974676	67	34.1183432	32	3.05E-05	77.05444738	15.1790965	4400	0.046224678	39	27.08636284	Bacteria	Proteobacteria	Alphaproteobacteria	Rickettsiales	SM1B06	SM1B06	Bacteria;Proteobacteria;Alphaproteobacteria;Rickettsiales;SM1B06;SM1B06
481	38	0.000246488	404.2585472	3.43E-15	1.57898E+14	30	1.38E-15	20	37.05263158	32	1161	28.01788104	1073	1225.911807	24.70768148	65.89337836	0.60742019	1446	0.634849052	67	34.10993345	32	3.04E-05	76.55444738	15.1790965	4298	0.021098336	38	26.83636284	Bacteria	Verrucomicrobiota	Verrucomicrobiae	Pedosphaerales	Pedosphaeraceae	ADurb.Bin063-1	Bacteria;Verrucomicrobiota;Verrucomicrobiae;Pedosphaerales;Pedosphaeraceae;ADurb.Bin063-1
207	43	0.000246792	586.7040814	3.47E-15	1.88637E+14	30	1.38E-15	20	35.81395349	32	1278	31.35652699	1218	1228.884828	30.79337513	73.72209661	0.587113992	1583	0.69045288	67	34.15202369	32	3.05E-05	79.05444738	15.1790965	4972	0.10152387	43	28.08636284	Bacteria	Proteobacteria	Gammaproteobacteria	211ds20	211ds20	211ds20	Bacteria;Proteobacteria;Gammaproteobacteria;211ds20;211ds20;211ds20
252	41	0.00024667	549.6211538	3.49E-15	1.82721E+14	30	1.56E-15	20	36.90243902	32	1253	31.17715016	1160	1286.787805	29.56756727	71.10816327	0.604958017	1554	0.67264984	67	34.13517514	32	3.05E-05	78.05444738	15.1790965	4748	0.058123999	41	27.58636284	Bacteria	Bacteroidota	Bacteroidia	Chitinophagales	Chitinophagaceae	Flaviaesturariibacter	Bacteria;Bacteroidota;Bacteroidia;Chitinophagales;Chitinophagaceae;Flaviaesturariibacter
482	42	0.000246731	572.3214937	3.54E-15	1.86734E+14	30	1.19E-15	20	36.38095238	32	1269	31.39980028	1189	1265.481998	30.34041983	72.49822346	0.596409055	1570	0.681148382	67	34.14359734	32	3.05E-05	78.55444738	15.1790965	4862	0.079337916	42	27.83636284	Bacteria	Firmicutes	Bacilli	Bacillales	Bacillaceae	Halobacillus	Bacteria;Firmicutes;Bacilli;Bacillales;Bacillaceae;Halobacillus
483	41	0.00024667	549.6211538	3.42E-15	1.82721E+14	30	1.56E-15	20	36.90243902	32	1253	31.17715016	1160	1286.787805	29.56756727	71.10816327	0.604958017	1554	0.67264984	67	34.13517514	32	3.05E-05	78.05444738	15.1790965	4748	0.058123999	41	27.58636284	Bacteria	Proteobacteria	Gammaproteobacteria	Pasteurellales	Pasteurellaceae	Haemophilus	Bacteria;Proteobacteria;Gammaproteobacteria;Pasteurellales;Pasteurellaceae;Haemophilus
280	42	0.000246731	572.3214937	3.65E-15	1.86734E+14	30	1.19E-15	20	36.38095238	32	1269	31.39980028	1189	1265.481998	30.34041983	72.49822346	0.596409055	1570	0.681148382	67	34.14359734	32	3.05E-05	78.55444738	15.1790965	4862	0.079337916	42	27.83636284	Bacteria	Bacteroidota	Bacteroidia	Chitinophagales	37-13	37-13	Bacteria;Bacteroidota;Bacteroidia;Chitinophagales;37-13;37-13
313	38	0.000228311	5.687367578	2.66E-15	1.68496E+14	30	5.51E-16	21	37.86842105	32	1196	56.1700791	2701	1315.223329	49.95428458	66.72431361	0.772824919	1477	0.634849052	61	31.59452055	32	3.04E-05	72.01677541	15.1790965	4360	0.005677981	38	24.79318142	Bacteria	Elusimicrobiota	Lineage_IIa	Lineage_IIa	Lineage_IIa	Lineage_IIa	Bacteria;Elusimicrobiota;Lineage_IIa;Lineage_IIa;Lineage_IIa;Lineage_IIa
361	39	0.000246548	414.978863	3.42E-15	1.59648E+14	30	1.38E-15	20	36.41025641	32	1170	27.96482923	1102	1187.283401	25.10074538	67.1172515	0.596889449	1459	0.64974676	67	34.1183432	32	3.05E-05	77.05444738	15.1790965	4400	0.046224678	39	27.08636284	Bacteria	Cyanobacteria	Vampirivibrionia	Vampirovibrionales	Vampirovibrionales	Vampirovibrionales	Bacteria;Cyanobacteria;Vampirivibrionia;Vampirovibrionales;Vampirovibrionales;Vampirovibrionales
376	42	0.000246731	572.3214937	3.60E-15	1.86734E+14	30	1.19E-15	20	36.38095238	32	1269	31.39980028	1189	1265.481998	30.34041983	72.49822346	0.596409055	1570	0.681148382	67	34.14359734	32	3.05E-05	78.55444738	15.1790965	4862	0.079337916	42	27.83636284	Bacteria	Patescibacteria	Microgenomatia	Candidatus_Pacebacteria	Candidatus_Pacebacteria	Candidatus_Pacebacteria	Bacteria;Patescibacteria;Microgenomatia;Candidatus_Pacebacteria;Candidatus_Pacebacteria;Candidatus_Pacebacteria
484	39	0.000246548	414.978863	3.44E-15	1.59648E+14	30	1.38E-15	20	36.41025641	32	1170	27.96482923	1102	1187.283401	25.10074538	67.1172515	0.596889449	1459	0.64974676	67	34.1183432	32	3.05E-05	77.05444738	15.1790965	4400	0.046224678	39	27.08636284	Bacteria	Chloroflexi	Anaerolineae	SBR1031	A4b	OLB13	Bacteria;Chloroflexi;Anaerolineae;SBR1031;A4b;OLB13
317	39	0.000246548	414.978863	3.49E-15	1.59648E+14	30	1.38E-15	20	36.41025641	32	1170	27.96482923	1102	1187.283401	25.10074538	67.1172515	0.596889449	1459	0.64974676	67	34.1183432	32	3.05E-05	77.05444738	15.1790965	4400	0.046224678	39	27.08636284	Bacteria	WPS-2	WPS-2	WPS-2	WPS-2	WPS-2	Bacteria;WPS-2;WPS-2;WPS-2;WPS-2;WPS-2
368	38	0.000228311	5.687367578	2.69E-15	1.68496E+14	30	6.43E-16	21	37.86842105	32	1196	56.1700791	2701	1315.223329	49.95428458	66.72431361	0.772824919	1477	0.634849052	61	31.59452055	32	3.04E-05	72.01677541	15.1790965	4360	0.005677981	38	24.79318142	Bacteria	Planctomycetota	Phycisphaerae	Phycisphaerales	Phycisphaeraceae	I-8	Bacteria;Planctomycetota;Phycisphaerae;Phycisphaerales;Phycisphaeraceae;I-8
485	32	0.000245821	258.8909483	2.92E-15	1.08108E+14	26	1.10E-15	20	36.46875	27	962	32.1653533	1519	1022.534274	23.86244435	55.10769344	0.651227679	1199	0.536336786	67	34.01769912	28	3.04E-05	72.72111405	15.1790965	3390	-0.043208557	32	24.71136284	Bacteria	Planctomycetota	Planctomycetes	Gemmatales	Gemmataceae	Telmatocola	Bacteria;Planctomycetota;Planctomycetes;Gemmatales;Gemmataceae;Telmatocola
486	33	0.000246184	270.725947	2.95E-15	1.11535E+14	26	1.29E-15	20	36.03030303	27	979	22.40035753	928	1016.018939	17.11876472	56.52149464	0.590660705	1222	0.556051591	67	34.06794682	28	3.04E-05	74.05444738	15.1790965	3500	-0.021604604	33	25.58636284	Bacteria	Bacteroidota	Bacteroidia	Sphingobacteriales	Sphingobacteriaceae	Olivibacter	Bacteria;Bacteroidota;Bacteroidia;Sphingobacteriales;Sphingobacteriaceae;Olivibacter
487	22	0.000227273	371	1.60E-15	5.40882E+13	21	3.67E-16	21	37.22727273	21	679	54.34006306	3129	764.5454545	28.1593982	38.28694758	0.845041322	841	0.402538232	61	31.45090909	22	3.03E-05	63.35010874	15.17180675	2144	-0.221590502	21	20.29318142	Bacteria	Actinobacteriota	Actinobacteria	Micromonosporales	Micromonosporaceae	Micromonospora	Bacteria;Actinobacteriota;Actinobacteria;Micromonosporales;Micromonosporaceae;Micromonospora
371	30	0.0002457	211.729082	2.79E-15	9.39299E+13	25	1.19E-15	20	36.3	27	898	29.50559517	1421	962.0827586	20.57221199	51.56786081	0.648214286	1119	0.498379718	67	34.0009828	27	3.04E-05	71.72111405	15.1790965	3108	-0.07079854	30	24.21136284	Bacteria	Acidobacteriota	Subgroup_5	Subgroup_5	Subgroup_5	Subgroup_5	Bacteria;Acidobacteriota;Subgroup_5;Subgroup_5;Subgroup_5;Subgroup_5
488	27	0.000265252	7247.277714	1.72E-14	4.87514E+13	20	1.60E-14	19	30.85185185	20	684	73.29765899	2808	541.4814815	42.76814206	43.45667303	0.560942761	860	0.447728973	68	36.7066313	21	3.05E-05	72.47275392	15.1790965	2422	0.002564168	27	23.61022568	Bacteria	Bacteroidota	Bacteroidia	Sphingobacteriales	NS11-12_marine_group	NS11-12_marine_group	Bacteria;Bacteroidota;Bacteroidia;Sphingobacteriales;NS11-12_marine_group;NS11-12_marine_group
398	23	0.000245278	501.8193304	1.72E-15	3.73934E+13	17	7.35E-16	20	31.04347826	17	581	39.14600355	2926	422.3913043	19.76514197	36.97053296	0.574879227	737	0.484744612	68	33.94260486	18	3.04E-05	68.02111405	15.1790965	1980	-0.037628873	17	22.30511284	Bacteria	Proteobacteria	Gammaproteobacteria	Burkholderiales	Comamonadaceae	Ramlibacter	Bacteria;Proteobacteria;Gammaproteobacteria;Burkholderiales;Comamonadaceae;Ramlibacter
196	27	0.000265252	7247.277714	1.72E-14	4.87514E+13	20	1.60E-14	19	30.85185185	20	684	73.29765899	2808	541.4814815	42.76814206	43.45667303	0.560942761	860	0.447728973	68	36.7066313	21	3.05E-05	72.47275392	15.1790965	2422	0.002564168	27	23.61022568	Bacteria	Actinobacteriota	Actinobacteria	Pseudonocardiales	Pseudonocardiaceae	Lechevalieria	Bacteria;Actinobacteriota;Actinobacteria;Pseudonocardiales;Pseudonocardiaceae;Lechevalieria
489	16	0.000226912	0	1.26E-15	3.04906E+13	16	3.21E-16	21	38.6875	16	513	37.7121733	2235	635	14.81763028	28.2847159	0.879261364	635	0.536392033	61	31.40095303	16	3.03E-05	60.18344208	15.1790965	1510	-0.411745445	16	18.66818142	Bacteria	Bacteroidota	Bacteroidia	Chitinophagales	Chitinophagaceae	Taibaiella	Bacteria;Bacteroidota;Bacteroidia;Chitinophagales;Chitinophagaceae;Taibaiella
202	13	0.000244379	40.58280207	2.40E-15	6.74919E+12	8	2.00E-15	20	25.92307692	9	276	16.76371562	1560	215.3846154	5.127390803	19.62748495	0.518461538	350	0.551790975	67	33.81818182	9	3.03E-05	62.27111405	15.1790965	856	-0.201998002	13	19.24261284	Bacteria	Proteobacteria	Alphaproteobacteria	Acetobacterales	Acetobacteraceae	Roseomonas	Bacteria;Proteobacteria;Alphaproteobacteria;Acetobacterales;Acetobacteraceae;Roseomonas
322	4	0.000243368	13.98547805	5.37E-16	7.18575E+11	4	4.13E-16	20	26	4	91	14.2879431	1479	54	2.089229681	6.143561885	0.64375	108	0.478992551	68	33.67826722	4	2.94E-05	56.35444738	15.1790965	228	-0.677720707	3	15.93011284	Bacteria	Verrucomicrobiota	Verrucomicrobiae	Pedosphaerales	Pedosphaeraceae	Ellin517	Bacteria;Verrucomicrobiota;Verrucomicrobiae;Pedosphaerales;Pedosphaeraceae;Ellin517
490	10	0.000264131	2475.076923	2.11E-11	1361.277724	6	2.11E-11	19	8.8	7	74	10.08993744	1962	60.97777778	2.435241631	11.80118925	0.283870968	98	0.72690711	49	36.55150555	8	4.26E-05	58.93203214	15.1790965	286	0.103113553	10	15.00858688	Bacteria	Proteobacteria	Gammaproteobacteria	Burkholderiales	Methylophilaceae	Methylovorus	Bacteria;Proteobacteria;Gammaproteobacteria;Burkholderiales;Methylophilaceae;Methylovorus
491	10	0.000264131	2475.076923	2.11E-11	1361.277724	6	2.11E-11	19	8.8	7	74	10.08993744	1962	60.97777778	2.435241631	11.80118925	0.283870968	98	0.72690711	49	36.55150555	8	4.26E-05	58.93203214	15.1790965	286	0.103113553	10	15.00858688	Bacteria	Acidobacteriota	Acidobacteriae	Acidobacteriae	Acidobacteriae	Paludibaculum	Bacteria;Acidobacteriota;Acidobacteriae;Acidobacteriae;Acidobacteriae;Paludibaculum
206	10	0.000264131	2475.076923	2.11E-11	1361.277724	6	2.11E-11	19	8.8	7	74	10.08993744	1962	60.97777778	2.435241631	11.80118925	0.283870968	98	0.72690711	49	36.55150555	8	4.26E-05	58.93203214	15.1790965	286	0.103113553	10	15.00858688	Bacteria	Proteobacteria	Alphaproteobacteria	Rhizobiales	Xanthobacteraceae	Pseudoxanthobacter	Bacteria;Proteobacteria;Alphaproteobacteria;Rhizobiales;Xanthobacteraceae;Pseudoxanthobacter
492	16	0.000287191	12395.5	8.39E-10	81099.88218	10	8.39E-10	18	12.75	10	199	30.26641292	1590	106.3333333	9.115786307	20.83003964	0.472222222	220	0.427592418	42	39.74267662	11	4.49E-05	64.19695272	15.00470014	680	0.134777051	10	16.36092377	Bacteria	Firmicutes	Bacilli	Bacillales	Planococcaceae	Psychrobacillus	Bacteria;Firmicutes;Bacilli;Bacillales;Planococcaceae;Psychrobacillus
493	8	0.000242954	4159.589744	2.36E-12	515.5009605	6	2.36E-12	20	8.5	6	58	10.88003388	1827	40.71428571	2.241773537	9.400924974	0.369565217	76	0.837921793	47	33.62099125	7	4.18E-05	53.29881903	15.1790965	208	0.00990676	8	12.78554344	Bacteria	Proteobacteria	Gammaproteobacteria	Burkholderiales	Alcaligenaceae	Verticiella	Bacteria;Proteobacteria;Gammaproteobacteria;Burkholderiales;Alcaligenaceae;Verticiella
494	14	0.000241838	3267	2.33E-12	1377.680209	9	2.33E-12	20	9.071428571	9	125	11.81654414	2067	71.27472527	3.465409192	17.05279695	0.477443609	141	0.382389773	31	33.46650544	9	4.15E-05	54.04881903	15.12034884	464	0.214426877	9	12.62929344	Bacteria	Bacteroidota	Bacteroidia	Cytophagales	Cytophagaceae	Rhodocytophaga	Bacteria;Bacteroidota;Bacteroidia;Cytophagales;Cytophagaceae;Rhodocytophaga
495	8	0.000263992	1627.384615	2.06E-11	1161.689689	6	2.06E-11	19	10.125	7	65	8.940772872	1526	69.92857143	2.017337284	9.567112025	0.326612903	89	0.837921793	49	36.53220697	8	4.24E-05	57.93203214	15.1790965	234	-0.088578089	8	14.50858688	Bacteria	Firmicutes	Bacilli	Bacillales	Planococcaceae	Paenisporosarcina	Bacteria;Firmicutes;Bacilli;Bacillales;Planococcaceae;Paenisporosarcina
293	5	0.00024079	0	2.32E-12	229.805163	5	2.32E-12	20	9.2	5	40	4.375568361	924	51	1.271260351	5.9429746	0.92	51	0.680330737	31	33.32145437	5	4.14E-05	48.04881903	15.1790965	122	-0.292307692	5	9.254293442	Bacteria	Proteobacteria	Gammaproteobacteria	Burkholderiales	Comamonadaceae	Aquabacterium	Bacteria;Proteobacteria;Gammaproteobacteria;Burkholderiales;Comamonadaceae;Aquabacterium
79	5	0.000242777	2195.410256	1.46E-12	325.0696257	5	1.46E-12	20	10.4	5	42	7.916600114	1044	39.9	1.555158622	5.990456614	0.452173913	57	0.680330737	47	33.59650401	5	4.11E-05	51.79881903	15.1790965	134	-0.340890688	5	12.03554344	Bacteria	Bacteroidota	Bacteroidia	Bacteroidales	Prevotellaceae	Prevotella	Bacteria;Bacteroidota;Bacteroidia;Bacteroidales;Prevotellaceae;Prevotella
496	4	0.000261849	0	2.00E-11	730.6428488	4	2.00E-11	19	11.5	4	35	3.72677088	516	50	1.178065497	4.814065482	0.575	50	0.592530984	38	36.23566379	4	4.16E-05	52.93203214	15.1790965	112	-0.471428571	4	11.28983688	Bacteria	Proteobacteria	Gammaproteobacteria	Enterobacterales	Yersiniaceae	Serratia	Bacteria;Proteobacteria;Gammaproteobacteria;Enterobacterales;Yersiniaceae;Serratia
497	4	0.029411765	0	0	59.56807336	4	0	3	7.25	4	26	1.771945656	96	33	1.050682587	4.600396418	0.725	33	0.592530984	16	7.529411765	4	1.46E-05	9	15.18396871	78	-0.258658009	4	5.25	Bacteria	Spirochaetota	Spirochaetia	Spirochaetales	Spirochaetaceae	Sediminispirochaeta	Bacteria;Spirochaetota;Spirochaetia;Spirochaetales;Spirochaetaceae;Sediminispirochaeta
498	7	0.034482759	2.923076923	0	242.3115191	5	0	3	8	5	50	1.824132093	72	45	1.096796813	8.200792835	0.666666667	63	0.814527156	16	8.827586207	6	1.46E-05	10.83333333	15.18396871	168	-0.032442068	7	6.25	Bacteria	Desulfobacterota	Desulfuromonadia	Sva1033	Sva1033	Sva1033	Bacteria;Desulfobacterota;Desulfuromonadia;Sva1033;Sva1033;Sva1033
499	10	0.045454545	18.65384615	0	531.4544278	6	4.59E-17	2	8.2	7	74	1.701022658	0	57.24444444	1.120427314	11.80118925	0.5125	92	0.72690711	16	11.63636364	8	1.46E-05	13	15.18396871	274	0.121755816	10	7.5	Bacteria	Proteobacteria	Gammaproteobacteria	Burkholderiales	Alcaligenaceae	Pusillimonas	Bacteria;Proteobacteria;Gammaproteobacteria;Burkholderiales;Alcaligenaceae;Pusillimonas
325	8	0.035714286	4.430769231	0	326.0625323	5	0	3	8	6	58	1.864110301	84	48.85714286	1.116096841	9.400924974	0.666666667	72	0.837921793	16	9.142857143	7	1.46E-05	11.33333333	15.18396871	200	0.02875817	8	6.5	Bacteria	Patescibacteria	WWE3	WWE3	WWE3	WWE3	Bacteria;Patescibacteria;WWE3;WWE3;WWE3;WWE3
500	10	0.045454545	5.646153846	0	702.6205548	7	0	2	9.6	8	80	1.841081619	0	80.08888889	1.144109462	11.9436353	0.6	106	0.72690711	16	11.63636364	8	1.46E-05	13	15.18396871	302	0.02651772	10	7.5	Bacteria	Proteobacteria	Gammaproteobacteria	Burkholderiales	Comamonadaceae	Tepidimonas	Bacteria;Proteobacteria;Gammaproteobacteria;Burkholderiales;Comamonadaceae;Tepidimonas
39	10	0.045454545	5.646153846	0	702.6205548	7	0	2	9.6	8	80	1.841081619	0	80.08888889	1.144109462	11.9436353	0.6	106	0.72690711	16	11.63636364	8	1.46E-05	13	15.18396871	302	0.02651772	10	7.5	Bacteria	Patescibacteria	Parcubacteria	Candidatus_Terrybacteria	Candidatus_Terrybacteria	Candidatus_Terrybacteria	Bacteria;Patescibacteria;Parcubacteria;Candidatus_Terrybacteria;Candidatus_Terrybacteria;Candidatus_Terrybacteria
337	10	0.045454545	5.646153846	0	702.6205548	7	0	2	9.6	8	80	1.841081619	0	80.08888889	1.144109462	11.9436353	0.6	106	0.72690711	16	11.63636364	8	1.46E-05	13	15.18396871	302	0.02651772	10	7.5	Bacteria	Proteobacteria	Gammaproteobacteria	CCM19a	CCM19a	CCM19a	Bacteria;Proteobacteria;Gammaproteobacteria;CCM19a;CCM19a;CCM19a
374	9	0.043478261	2.771794872	0	622.6014473	7	0	2	10	8	75	1.873949985	0	82.5	1.135116834	10.81472618	0.625	99	0.866750152	16	11.13043478	8	1.46E-05	12.5	15.18396871	270	-0.048415156	9	7.25	Bacteria	Myxococcota	Polyangia	Polyangiales	Eel-36e1D6	Eel-36e1D6	Bacteria;Myxococcota;Polyangia;Polyangiales;Eel-36e1D6;Eel-36e1D6
501	12	0.05	23.69615385	0	741.456905	7	0	2	7.916666667	8	84	1.684905115	0	58.36363636	1.140645122	14.05900749	0.494791667	107	0.583403517	16	12.8	8	1.46E-05	14	15.18396871	346	0.233767895	12	8	Bacteria	RCP2-54	RCP2-54	RCP2-54	RCP2-54	RCP2-54	Bacteria;RCP2-54;RCP2-54;RCP2-54;RCP2-54;RCP2-54
351	8	0.041666667	0.641025641	0	535.9732698	7	0	2	10.375	8	69	1.90482595	0	84.5	1.124573814	9.662076053	0.6484375	91	0.837921793	16	10.66666667	8	1.46E-05	12	15.18396871	238	-0.127382181	8	7	Bacteria	Actinobacteriota	Thermoleophilia	Solirubrobacterales	Solirubrobacteraceae	Parviterribacter	Bacteria;Actinobacteriota;Thermoleophilia;Solirubrobacterales;Solirubrobacteraceae;Parviterribacter
502	11	0.043478261	10.3474359	0	622.5967165	7	0	3	7.818181818	7	77	1.804954076	60	54.67272727	1.149334601	12.88261636	0.558441558	97	0.638178634	16	11.13043478	8	1.46E-05	13.16666667	15.18396871	304	0.203366866	11	7.5	Bacteria	Acidobacteriota	Acidobacteriae	Acidobacteriales	Koribacteraceae	Candidatus_Koribacter	Bacteria;Acidobacteriota;Acidobacteriae;Acidobacteriales;Koribacteraceae;Candidatus_Koribacter
503	11	0.043478261	10.3474359	0	622.5967165	7	0	3	7.818181818	7	77	1.804954076	60	54.67272727	1.149334601	12.88261636	0.558441558	97	0.638178634	16	11.13043478	8	1.46E-05	13.16666667	15.18396871	304	0.203366866	11	7.5	Bacteria	Hydrogenedentes	Hydrogenedentia	Hydrogenedentiales	Hydrogenedensaceae	Hydrogenedensaceae	Bacteria;Hydrogenedentes;Hydrogenedentia;Hydrogenedentiales;Hydrogenedensaceae;Hydrogenedensaceae
40	10	0.000234577	219.8964286	0	8090.777703	7	0	20	10.1	8	85	15.16480619	3888	91.26666667	3.28002162	12.06234033	0.505	111	0.72690711	49	32.46164673	8	4.12E-05	55.81812883	15.1790965	312	0.012499429	10	14.31870365	Bacteria	Desulfobacterota	Syntrophobacteria	Syntrophobacterales	Syntrophobacteraceae	Syntrophobacter	Bacteria;Desulfobacterota;Syntrophobacteria;Syntrophobacterales;Syntrophobacteraceae;Syntrophobacter
95	10	0.000234632	223.8547619	0	8013.375058	7	0	20	10.1	8	83	15.04285541	3888	86.33333333	3.251583033	12.01485832	0.480952381	111	0.72690711	49	32.46926326	8	4.13E-05	55.9847955	15.1790965	312	0.012499429	10	14.44370365	Bacteria	Acidobacteriota	Subgroup_18	Subgroup_18	Subgroup_18	Subgroup_18	Bacteria;Acidobacteriota;Subgroup_18;Subgroup_18;Subgroup_18;Subgroup_18
231	12	0.000234852	1146.75119	0	8855.537965	7	0	20	9.166666667	8	94	16.99257739	4620	75.78787879	4.049529424	14.29641756	0.398550725	122	0.583403517	49	32.49976515	8	4.14E-05	57.31812883	15.1790965	376	0.155944786	12	15.19370365	Bacteria	Bacteroidota	Bacteroidia	Sphingobacteriales	AKYH767	AKYH767	Bacteria;Bacteroidota;Bacteroidia;Sphingobacteriales;AKYH767;AKYH767
504	6	0.000234247	371.5	0	4882.891905	4	0	20	8.833333333	4	42	7.767105467	2165	31.46666667	1.635043449	7.000660696	0.456140351	59	0.680330737	47	32.41602249	5	4.05E-05	53.65146216	15.17180675	148	-0.062265512	5	13.19370365	Bacteria	MBNT15	MBNT15	MBNT15	MBNT15	MBNT15	Bacteria;MBNT15;MBNT15;MBNT15;MBNT15;MBNT15
318	12	0.000234907	990.5738095	0	9167.582277	7	0	20	9	7	91	16.39474832	4620	70.90909091	3.921386882	14.22519454	0.375	120	0.583403517	49	32.50739958	8	4.14E-05	57.4847955	15.1790965	372	0.167055897	12	15.31870365	Bacteria	Acidobacteriota	Blastocatellia	Blastocatellales	Blastocatellaceae	Aridibacter	Bacteria;Acidobacteriota;Blastocatellia;Blastocatellales;Blastocatellaceae;Aridibacter
505	8	0.000216826	685.5261905	0	1190.287119	6	0	21	9.5	7	64	4.882882301	777	51	1.500488426	9.543371017	0.5	84	0.837921793	26	30.00520382	7	4.07E-05	49.291777	15.1790965	224	-0.077777778	8	11.15935183	Bacteria	Planctomycetota	vadinHA49	vadinHA49	vadinHA49	vadinHA49	Bacteria;Planctomycetota;vadinHA49;vadinHA49;vadinHA49;vadinHA49
353	10	0.000234577	219.8964286	0	8090.777703	7	0	20	10.1	8	85	15.16480619	3888	91.26666667	3.28002162	12.06234033	0.505	111	0.72690711	49	32.46164673	8	4.12E-05	55.81812883	15.1790965	312	0.012499429	10	14.31870365	Bacteria	WS2	WS2	WS2	WS2	WS2	Bacteria;WS2;WS2;WS2;WS2;WS2
506	10	0.000234577	219.8964286	0	8090.777703	7	0	20	10.1	8	85	15.16480619	3888	91.26666667	3.28002162	12.06234033	0.505	111	0.72690711	49	32.46164673	8	4.12E-05	55.81812883	15.1790965	312	0.012499429	10	14.31870365	Bacteria	Myxococcota	Polyangia	Blfdi19	Blfdi19	Blfdi19	Bacteria;Myxococcota;Polyangia;Blfdi19;Blfdi19;Blfdi19
306	16	0.000255558	7045.066667	0	1053353.451	7	0	19	12.9375	10	166	27.81062561	3330	87.34166667	8.156672219	20.0465864	0.300872093	223	0.72690711	67	35.36519295	10	4.30E-05	67.32363949	15.06398153	686	0.154309566	10	20.7624073	Bacteria	Proteobacteria	Gammaproteobacteria	Salinisphaerales	Solimonadaceae	Polycyclovorans	Bacteria;Proteobacteria;Gammaproteobacteria;Salinisphaerales;Solimonadaceae;Polycyclovorans
388	7	0.000216403	0	0	1497.090424	7	0	21	10.57142857	7	62	4.548035719	774	81	1.407174447	8.485684921	0.813186813	81	0.814527156	24	29.94676477	7	4.07E-05	47.62511033	15.1790965	204	-0.20123839	7	10.03435183	Bacteria	Bacteroidota	Rhodothermia	Rhodothermales	Rhodothermaceae	Rhodothermaceae	Bacteria;Bacteroidota;Rhodothermia;Rhodothermales;Rhodothermaceae;Rhodothermaceae
390	6	0.000234192	0	0	5836.404966	6	0	20	11.66666667	6	55	9.955524283	2165	76	1.875524422	7.309293789	0.614035088	76	0.752625053	47	32.40843091	6	4.07E-05	53.4847955	15.1790965	182	-0.311868687	6	13.06870365	Bacteria	Acidobacteriota	Blastocatellia	Blastocatellales	Blastocatellaceae	Blastocatella	Bacteria;Acidobacteriota;Blastocatellia;Blastocatellales;Blastocatellaceae;Blastocatella
160	5	0.142857143	1.666666667	0	14.53084576	3	0	2	4	3	18	1.273349218	0	17.5	1.0239987	5.420672442	0.666666667	25	0.680330737	6	5.142857143	4	1.43E-05	5.5	15.18521913	70	0.122222222	5	3.75	Bacteria	Firmicutes	Clostridia	Oscillospirales	Oscillospiraceae	UCG-005	Bacteria;Firmicutes;Clostridia;Oscillospirales;Oscillospiraceae;UCG-005
507	5	0.142857143	1.666666667	0	14.53084576	3	0	2	4	3	18	1.273349218	0	17.5	1.0239987	5.420672442	0.666666667	25	0.680330737	6	5.142857143	4	1.43E-05	5.5	15.18521913	70	0.122222222	5	3.75	Bacteria	Proteobacteria	Alphaproteobacteria	Rickettsiales	Rickettsiaceae	Candidatus_Hemipteriphilus	Bacteria;Proteobacteria;Alphaproteobacteria;Rickettsiales;Rickettsiaceae;Candidatus_Hemipteriphilus
508	4	0.125	5	0	9.172496882	3	0	2	4	3	13	1.261755937	0	10	1.018136422	4.291763324	0.75	20	0.478992551	6	4.5	4	1.43E-05	5	15.18422132	52	0.066666667	3	3.5	Bacteria	Firmicutes	Bacilli	Bacillales	Planococcaceae	Solibacillus	Bacteria;Firmicutes;Bacilli;Bacillales;Planococcaceae;Solibacillus
217	3	0.1	0	0	8.043740833	3	0	3	5	3	12	1.35400355	0	18	1.017523003	3.257818235	1	18	0.478992551	6	3.6	3	1.43E-05	4.333333333	15.18521913	42	-0.25	3	3.125	Bacteria	Actinobacteriota	Actinobacteria	Micrococcales	Micrococcaceae	Glutamicibacter	Bacteria;Actinobacteriota;Actinobacteria;Micrococcales;Micrococcaceae;Glutamicibacter
509	3	0.1	0	0	8.043740833	3	0	3	5	3	12	1.35400355	0	18	1.017523003	3.257818235	1	18	0.478992551	6	3.6	3	1.43E-05	4.333333333	15.18521913	42	-0.25	3	3.125	Bacteria	Proteobacteria	Gammaproteobacteria	Burkholderiales	Comamonadaceae	Delftia	Bacteria;Proteobacteria;Gammaproteobacteria;Burkholderiales;Comamonadaceae;Delftia
510	44	0.000298954	0	0.95191052	7.64785E+17	44	0.95191052	17	46.18181818	44	1980	53.0060109	1763	2076	64.21682558	91.39848774	0.923636364	2076	0.707663149	61	41.37040359	44	4.96E-05	83.35004522	15.1790965	6044	-0.023677104	44	27.25004578	Bacteria	Chloroflexi	Chloroflexia	Kallotenuales	Kallotenuaceae	Kallotenue	Bacteria;Chloroflexi;Chloroflexia;Kallotenuales;Kallotenuaceae;Kallotenue
75	44	0.000298954	0	0.95191052	7.64785E+17	44	0.95191052	17	46.18181818	44	1980	53.0060109	1763	2076	64.21682558	91.39848774	0.923636364	2076	0.707663149	61	41.37040359	44	4.96E-05	83.35004522	15.1790965	6044	-0.023677104	44	27.25004578	Bacteria	Firmicutes	Bacilli	Aneurinibacillales	Aneurinibacillaceae	Aneurinibacillus	Bacteria;Firmicutes;Bacilli;Aneurinibacillales;Aneurinibacillaceae;Aneurinibacillus
511	44	0.000298954	0	0.95191052	7.64785E+17	44	0.95191052	17	46.18181818	44	1980	53.0060109	1763	2076	64.21682558	91.39848774	0.923636364	2076	0.707663149	61	41.37040359	44	4.96E-05	83.35004522	15.1790965	6044	-0.023677104	44	27.25004578	Bacteria	Cyanobacteria	Cyanobacteriia	Oxyphotobacteria_Incertae_Sedis	Unknown_Family	CENA518	Bacteria;Cyanobacteria;Cyanobacteriia;Oxyphotobacteria_Incertae_Sedis;Unknown_Family;CENA518
512	44	0.000298954	0	0.95191052	7.64785E+17	44	0.95191052	17	46.18181818	44	1980	53.0060109	1763	2076	64.21682558	91.39848774	0.923636364	2076	0.707663149	61	41.37040359	44	4.96E-05	83.35004522	15.1790965	6044	-0.023677104	44	27.25004578	Bacteria	Chloroflexi	Chloroflexia	Chloroflexales	Chloroflexaceae	Chloroflexus	Bacteria;Chloroflexi;Chloroflexia;Chloroflexales;Chloroflexaceae;Chloroflexus
513	48	0.00029994	11.99538728	0.995537804	8.36493E+17	44	0.995537804	17	44.33333333	44	2072	52.74366202	1833	1992.737589	68.18233128	97.62347673	0.820987654	2176	0.777011916	64	41.50689862	44	4.96E-05	86.26671188	15.1790965	6608	0.045568982	48	28.93754578	Bacteria	Proteobacteria	Alphaproteobacteria	Acetobacterales	Acetobacteraceae	Acidocella	Bacteria;Proteobacteria;Alphaproteobacteria;Acetobacterales;Acetobacteraceae;Acidocella
514	44	0.000298954	0	0.95191052	7.64785E+17	44	0.95191052	17	46.18181818	44	1980	53.0060109	1763	2076	64.21682558	91.39848774	0.923636364	2076	0.707663149	61	41.37040359	44	4.96E-05	83.35004522	15.1790965	6044	-0.023677104	44	27.25004578	Bacteria	Spirochaetota	Leptospirae	Leptospirales	Leptospiraceae	Leptospira	Bacteria;Spirochaetota;Leptospirae;Leptospirales;Leptospiraceae;Leptospira
515	44	0.000298954	0	0.95191052	7.64785E+17	44	0.95191052	17	46.18181818	44	1980	53.0060109	1763	2076	64.21682558	91.39848774	0.923636364	2076	0.707663149	61	41.37040359	44	4.96E-05	83.35004522	15.1790965	6044	-0.023677104	44	27.25004578	Bacteria	Proteobacteria	Alphaproteobacteria	Sphingomonadales	Sphingomonadaceae	Rhizorhapis	Bacteria;Proteobacteria;Alphaproteobacteria;Sphingomonadales;Sphingomonadaceae;Rhizorhapis
104	44	0.000298954	0	0.95191052	7.64785E+17	44	0.95191052	17	46.18181818	44	1980	53.0060109	1763	2076	64.21682558	91.39848774	0.923636364	2076	0.707663149	61	41.37040359	44	4.96E-05	83.35004522	15.1790965	6044	-0.023677104	44	27.25004578	Bacteria	Patescibacteria	Microgenomatia	Candidatus_Collierbacteria	Candidatus_Collierbacteria	Candidatus_Collierbacteria	Bacteria;Patescibacteria;Microgenomatia;Candidatus_Collierbacteria;Candidatus_Collierbacteria;Candidatus_Collierbacteria
516	44	0.000298954	0	0.95191052	7.64785E+17	44	0.95191052	17	46.18181818	44	1980	53.0060109	1763	2076	64.21682558	91.39848774	0.923636364	2076	0.707663149	61	41.37040359	44	4.96E-05	83.35004522	15.1790965	6044	-0.023677104	44	27.25004578	Bacteria	Chloroflexi	Chloroflexia	Thermomicrobiales	Thermomicrobiaceae	Sphaerobacter	Bacteria;Chloroflexi;Chloroflexia;Thermomicrobiales;Thermomicrobiaceae;Sphaerobacter
116	44	0.000298954	0	0.95191052	7.64785E+17	44	0.95191052	17	46.18181818	44	1980	53.0060109	1763	2076	64.21682558	91.39848774	0.923636364	2076	0.707663149	61	41.37040359	44	4.96E-05	83.35004522	15.1790965	6044	-0.023677104	44	27.25004578	Bacteria	Patescibacteria	Gracilibacteria	Candidatus_Peregrinibacteria	Candidatus_Peregrinibacteria	Candidatus_Peregrinibacteria	Bacteria;Patescibacteria;Gracilibacteria;Candidatus_Peregrinibacteria;Candidatus_Peregrinibacteria;Candidatus_Peregrinibacteria
517	44	0.000298954	0	0.95191052	7.64785E+17	44	0.95191052	17	46.18181818	44	1980	53.0060109	1763	2076	64.21682558	91.39848774	0.923636364	2076	0.707663149	61	41.37040359	44	4.96E-05	83.35004522	15.1790965	6044	-0.023677104	44	27.25004578	Bacteria	Desulfobacterota	Desulfuromonadia	Geobacterales	Geobacteraceae	Geobacter	Bacteria;Desulfobacterota;Desulfuromonadia;Geobacterales;Geobacteraceae;Geobacter
518	48	0.00029994	11.99538728	0.995537804	8.36493E+17	44	0.995537804	17	44.33333333	44	2072	52.74366202	1833	1992.737589	68.18233128	97.62347673	0.820987654	2176	0.777011916	64	41.50689862	44	4.96E-05	86.26671188	15.1790965	6608	0.045568982	48	28.93754578	Bacteria	Proteobacteria	Alphaproteobacteria	Rhodospirillales	Magnetospirillaceae	Magnetospirillum	Bacteria;Proteobacteria;Alphaproteobacteria;Rhodospirillales;Magnetospirillaceae;Magnetospirillum
519	44	0.000298954	0	0.95191052	7.64785E+17	44	0.95191052	17	46.18181818	44	1980	53.0060109	1763	2076	64.21682558	91.39848774	0.923636364	2076	0.707663149	61	41.37040359	44	4.96E-05	83.35004522	15.1790965	6044	-0.023677104	44	27.25004578	Bacteria	Firmicutes	Clostridia	Clostridiales	Clostridiaceae	Clostridium_sensu_stricto_5	Bacteria;Firmicutes;Clostridia;Clostridiales;Clostridiaceae;Clostridium_sensu_stricto_5
520	48	0.00029994	11.99538728	0.995537804	8.36493E+17	44	0.995537804	17	44.33333333	44	2072	52.74366202	1833	1992.737589	68.18233128	97.62347673	0.820987654	2176	0.777011916	64	41.50689862	44	4.96E-05	86.26671188	15.1790965	6608	0.045568982	48	28.93754578	Eukaryota	Peronosporomycetes	Peronosporomycetes	Peronosporomycetes	Peronosporomycetes	Pythium	Eukaryota;Peronosporomycetes;Peronosporomycetes;Peronosporomycetes;Peronosporomycetes;Pythium
521	48	0.00029994	11.99538728	0.995537804	8.36493E+17	44	0.995537804	17	44.33333333	44	2072	52.74366202	1833	1992.737589	68.18233128	97.62347673	0.820987654	2176	0.777011916	64	41.50689862	44	4.96E-05	86.26671188	15.1790965	6608	0.045568982	48	28.93754578	Bacteria	Firmicutes	Clostridia	Clostridiales	Clostridiaceae	Clostridium_sensu_stricto_16	Bacteria;Firmicutes;Clostridia;Clostridiales;Clostridiaceae;Clostridium_sensu_stricto_16
76	46	0.000299581	5.006591068	0.977207429	8.05973E+17	44	0.977207429	17	45.36956522	44	2032	55.47949622	1890	2052.626087	69.57759182	94.65342828	0.872491639	2133	0.742296463	64	41.45715998	44	4.96E-05	84.93337855	15.1790965	6336	0.009295503	46	28.18754578	Bacteria	Chloroflexi	Chloroflexia	Chloroflexales	Chloroflexaceae	FFCH7168	Bacteria;Chloroflexi;Chloroflexia;Chloroflexales;Chloroflexaceae;FFCH7168
522	46	0.000299581	5.006591068	0.977207429	8.05973E+17	44	0.977207429	17	45.36956522	44	2032	55.47949622	1890	2052.626087	69.57759182	94.65342828	0.872491639	2133	0.742296463	64	41.45715998	44	4.96E-05	84.93337855	15.1790965	6336	0.009295503	46	28.18754578	Bacteria	Cyanobacteria	Vampirivibrionia	Gastranaerophilales	Gastranaerophilales	Gastranaerophilales	Bacteria;Cyanobacteria;Vampirivibrionia;Gastranaerophilales;Gastranaerophilales;Gastranaerophilales
523	46	0.000299581	5.006591068	0.977207429	8.05973E+17	44	0.977207429	17	45.36956522	44	2032	55.47949622	1890	2052.626087	69.57759182	94.65342828	0.872491639	2133	0.742296463	64	41.45715998	44	4.96E-05	84.93337855	15.1790965	6336	0.009295503	46	28.18754578	Bacteria	Actinobacteriota	Actinobacteria	Frankiales	Cryptosporangiaceae	Cryptosporangium	Bacteria;Actinobacteriota;Actinobacteria;Frankiales;Cryptosporangiaceae;Cryptosporangium
143	46	0.000299581	5.006591068	0.977207429	8.05973E+17	44	0.977207429	17	45.36956522	44	2032	55.47949622	1890	2052.626087	69.57759182	94.65342828	0.872491639	2133	0.742296463	64	41.45715998	44	4.96E-05	84.93337855	15.1790965	6336	0.009295503	46	28.18754578	Bacteria	Patescibacteria	Parcubacteria	Candidatus_Zambryskibacteria	Candidatus_Zambryskibacteria	Candidatus_Zambryskibacteria	Bacteria;Patescibacteria;Parcubacteria;Candidatus_Zambryskibacteria;Candidatus_Zambryskibacteria;Candidatus_Zambryskibacteria
524	48	0.00029994	11.99538728	0.995537804	8.36493E+17	44	0.995537804	17	44.33333333	44	2072	52.74366202	1833	1992.737589	68.18233128	97.62347673	0.820987654	2176	0.777011916	64	41.50689862	44	4.96E-05	86.26671188	15.1790965	6608	0.045568982	48	28.93754578	Bacteria	Proteobacteria	Gammaproteobacteria	Burkholderiales	Comamonadaceae	Limnohabitans	Bacteria;Proteobacteria;Gammaproteobacteria;Burkholderiales;Comamonadaceae;Limnohabitans
525	48	0.00029994	11.99538728	0.995537804	8.36493E+17	44	0.995537804	17	44.33333333	44	2072	52.74366202	1833	1992.737589	68.18233128	97.62347673	0.820987654	2176	0.777011916	64	41.50689862	44	4.96E-05	86.26671188	15.1790965	6608	0.045568982	48	28.93754578	Bacteria	Proteobacteria	Gammaproteobacteria	Nitrosococcales	Nitrosococcaceae	SZB85	Bacteria;Proteobacteria;Gammaproteobacteria;Nitrosococcales;Nitrosococcaceae;SZB85
526	48	0.00029994	11.99538728	0.995537804	8.36493E+17	44	0.995537804	17	44.33333333	44	2072	52.74366202	1833	1992.737589	68.18233128	97.62347673	0.820987654	2176	0.777011916	64	41.50689862	44	4.96E-05	86.26671188	15.1790965	6608	0.045568982	48	28.93754578	Bacteria	Desulfobacterota	Desulfuromonadia	Geobacterales	Geobacteraceae	Geotalea	Bacteria;Desulfobacterota;Desulfuromonadia;Geobacterales;Geobacteraceae;Geotalea
111	48	0.00029994	11.99538728	0.995537804	8.36493E+17	44	0.995537804	17	44.33333333	44	2072	52.74366202	1833	1992.737589	68.18233128	97.62347673	0.820987654	2176	0.777011916	64	41.50689862	44	4.96E-05	86.26671188	15.1790965	6608	0.045568982	48	28.93754578	Bacteria	Proteobacteria	Alphaproteobacteria	Tistrellales	Geminicoccaceae	Geminicoccus	Bacteria;Proteobacteria;Alphaproteobacteria;Tistrellales;Geminicoccaceae;Geminicoccus
527	48	0.00029994	11.99538728	0.995537804	8.36493E+17	44	0.995537804	17	44.33333333	44	2072	52.74366202	1833	1992.737589	68.18233128	97.62347673	0.820987654	2176	0.777011916	64	41.50689862	44	4.96E-05	86.26671188	15.1790965	6608	0.045568982	48	28.93754578	Bacteria	Firmicutes	Bacilli	Entomoplasmatales	type_III	type_III	Bacteria;Firmicutes;Bacilli;Entomoplasmatales;type_III;type_III
172	50	0.000331455	3124.145451	1	8.44009E+17	44	1	16	42.96	44	2087	75.4693819	1617	1869.645714	100	100	0.704262295	2198	0.805804814	69	45.86808088	44	4.97E-05	92.71072816	15.1790965	6846	0.089131943	50	31.50009155	Bacteria	Firmicutes	Clostridia	Clostridiales	Clostridiaceae	Clostridium_sensu_stricto_12	Bacteria;Firmicutes;Clostridia;Clostridiales;Clostridiaceae;Clostridium_sensu_stricto_12
528	50	0.000331455	3124.145451	1	8.44009E+17	44	1	16	42.96	44	2087	75.4693819	1617	1869.645714	100	100	0.704262295	2198	0.805804814	69	45.86808088	44	4.97E-05	92.71072816	15.1790965	6846	0.089131943	50	31.50009155	Bacteria	Proteobacteria	Gammaproteobacteria	Xanthomonadales	Rhodanobacteraceae	Dyella	Bacteria;Proteobacteria;Gammaproteobacteria;Xanthomonadales;Rhodanobacteraceae;Dyella
197	48	0.00029994	11.99538728	0.995537804	8.36493E+17	44	0.995537804	17	44.33333333	44	2072	52.74366202	1833	1992.737589	68.18233128	97.62347673	0.820987654	2176	0.777011916	64	41.50689862	44	4.96E-05	86.26671188	15.1790965	6608	0.045568982	48	28.93754578	Bacteria	Planctomycetota	Phycisphaerae	CCM11a	CCM11a	CCM11a	Bacteria;Planctomycetota;Phycisphaerae;CCM11a;CCM11a;CCM11a
249	48	0.00029994	11.99538728	0.995537804	8.36493E+17	44	0.995537804	17	44.33333333	44	2072	52.74366202	1833	1992.737589	68.18233128	97.62347673	0.820987654	2176	0.777011916	64	41.50689862	44	4.96E-05	86.26671188	15.1790965	6608	0.045568982	48	28.93754578	Bacteria	Firmicutes	Bacilli	Bacillales	Planococcaceae	Domibacillus	Bacteria;Firmicutes;Bacilli;Bacillales;Planococcaceae;Domibacillus
223	48	0.00029994	11.99538728	0.995537804	8.36493E+17	44	0.995537804	17	44.33333333	44	2072	52.74366202	1833	1992.737589	68.18233128	97.62347673	0.820987654	2176	0.777011916	64	41.50689862	44	4.96E-05	86.26671188	15.1790965	6608	0.045568982	48	28.93754578	Bacteria	Methylomirabilota	Methylomirabilia	Rokubacteriales	WX65	WX65	Bacteria;Methylomirabilota;Methylomirabilia;Rokubacteriales;WX65;WX65
529	44	0.000298954	0	0.95191052	7.64785E+17	44	0.95191052	17	46.18181818	44	1980	53.0060109	1763	2076	64.21682558	91.39848774	0.923636364	2076	0.707663149	61	41.37040359	44	4.96E-05	83.35004522	15.1790965	6044	-0.023677104	44	27.25004578	Bacteria	Firmicutes	Clostridia	Clostridiales	Caloramatoraceae	Fonticella	Bacteria;Firmicutes;Clostridia;Clostridiales;Caloramatoraceae;Fonticella
530	44	0.000298954	0	0.95191052	7.64785E+17	44	0.95191052	17	46.18181818	44	1980	53.0060109	1763	2076	64.21682558	91.39848774	0.923636364	2076	0.707663149	61	41.37040359	44	4.96E-05	83.35004522	15.1790965	6044	-0.023677104	44	27.25004578	Bacteria	Cyanobacteria	Cyanobacteriia	Oxyphotobacteria_Incertae_Sedis	Unknown_Family	EcFYyy-200	Bacteria;Cyanobacteria;Cyanobacteriia;Oxyphotobacteria_Incertae_Sedis;Unknown_Family;EcFYyy-200
89	46	0.000299581	5.006591068	0.977207429	8.05973E+17	44	0.977207429	17	45.36956522	44	2032	55.47949622	1890	2052.626087	69.57759182	94.65342828	0.872491639	2133	0.742296463	64	41.45715998	44	4.96E-05	84.93337855	15.1790965	6336	0.009295503	46	28.18754578	Bacteria	Cyanobacteria	Cyanobacteriia	Oxyphotobacteria_Incertae_Sedis	Unknown_Family	Leptolyngbya_ANT.L52.2	Bacteria;Cyanobacteria;Cyanobacteriia;Oxyphotobacteria_Incertae_Sedis;Unknown_Family;Leptolyngbya_ANT.L52.2
531	50	0.000331455	3124.145451	1	8.44009E+17	44	1	16	42.96	44	2087	75.4693819	1617	1869.645714	100	100	0.704262295	2198	0.805804814	69	45.86808088	44	4.97E-05	92.71072816	15.1790965	6846	0.089131943	50	31.50009155	Bacteria	Elusimicrobiota	Elusimicrobia	Lineage_IV	Lineage_IV	Lineage_IV	Bacteria;Elusimicrobiota;Elusimicrobia;Lineage_IV;Lineage_IV;Lineage_IV
326	46	0.000299581	5.006591068	0.977207429	8.05973E+17	44	0.977207429	17	45.36956522	44	2032	55.47949622	1890	2052.626087	69.57759182	94.65342828	0.872491639	2133	0.742296463	64	41.45715998	44	4.96E-05	84.93337855	15.1790965	6336	0.009295503	46	28.18754578	Bacteria	Proteobacteria	Gammaproteobacteria	Pseudomonadales	Moraxellaceae	Permianibacter	Bacteria;Proteobacteria;Gammaproteobacteria;Pseudomonadales;Moraxellaceae;Permianibacter
532	46	0.000299581	5.006591068	0.977207429	8.05973E+17	44	0.977207429	17	45.36956522	44	2032	55.47949622	1890	2052.626087	69.57759182	94.65342828	0.872491639	2133	0.742296463	64	41.45715998	44	4.96E-05	84.93337855	15.1790965	6336	0.009295503	46	28.18754578	Bacteria	Patescibacteria	Parcubacteria	Candidatus_Jorgensenbacteria	Candidatus_Jorgensenbacteria	Candidatus_Jorgensenbacteria	Bacteria;Patescibacteria;Parcubacteria;Candidatus_Jorgensenbacteria;Candidatus_Jorgensenbacteria;Candidatus_Jorgensenbacteria
533	48	0.00029994	11.99538728	0.995537804	8.36493E+17	44	0.995537804	17	44.33333333	44	2072	52.74366202	1833	1992.737589	68.18233128	97.62347673	0.820987654	2176	0.777011916	64	41.50689862	44	4.96E-05	86.26671188	15.1790965	6608	0.045568982	48	28.93754578	Bacteria	Patescibacteria	ABY1	Candidatus_Kerfeldbacteria	Candidatus_Kerfeldbacteria	Candidatus_Kerfeldbacteria	Bacteria;Patescibacteria;ABY1;Candidatus_Kerfeldbacteria;Candidatus_Kerfeldbacteria;Candidatus_Kerfeldbacteria
343	44	0.000298954	0	0.95191052	7.64785E+17	44	0.95191052	17	46.18181818	44	1980	53.0060109	1763	2076	64.21682558	91.39848774	0.923636364	2076	0.707663149	61	41.37040359	44	4.96E-05	83.35004522	15.1790965	6044	-0.023677104	44	27.25004578	Bacteria	Patescibacteria	Parcubacteria	Candidatus_Vogelbacteria	Candidatus_Vogelbacteria	Candidatus_Vogelbacteria	Bacteria;Patescibacteria;Parcubacteria;Candidatus_Vogelbacteria;Candidatus_Vogelbacteria;Candidatus_Vogelbacteria
534	44	0.000298954	0	0.95191052	7.64785E+17	44	0.95191052	17	46.18181818	44	1980	53.0060109	1763	2076	64.21682558	91.39848774	0.923636364	2076	0.707663149	61	41.37040359	44	4.96E-05	83.35004522	15.1790965	6044	-0.023677104	44	27.25004578	Bacteria	Proteobacteria	Gammaproteobacteria	Burkholderiales	B1-7BS	B1-7BS	Bacteria;Proteobacteria;Gammaproteobacteria;Burkholderiales;B1-7BS;B1-7BS
386	50	0.000331455	3124.145451	1	8.44009E+17	44	1	16	42.96	44	2087	75.4693819	1617	1869.645714	100	100	0.704262295	2198	0.805804814	69	45.86808088	44	4.97E-05	92.71072816	15.1790965	6846	0.089131943	50	31.50009155	Bacteria	Patescibacteria	Microgenomatia	Candidatus_Woesebacteria	Candidatus_Woesebacteria	Candidatus_Woesebacteria	Bacteria;Patescibacteria;Microgenomatia;Candidatus_Woesebacteria;Candidatus_Woesebacteria;Candidatus_Woesebacteria
535	46	0.000299581	5.006591068	0.977207429	8.05973E+17	44	0.977207429	17	45.36956522	44	2032	55.47949622	1890	2052.626087	69.57759182	94.65342828	0.872491639	2133	0.742296463	64	41.45715998	44	4.96E-05	84.93337855	15.1790965	6336	0.009295503	46	28.18754578	Bacteria	Proteobacteria	Alphaproteobacteria	Rhodobacterales	Rhodobacteraceae	Limibaculum	Bacteria;Proteobacteria;Alphaproteobacteria;Rhodobacterales;Rhodobacteraceae;Limibaculum
181	44	0.000298954	0	0.95191052	7.64785E+17	44	0.95191052	17	46.18181818	44	1980	53.0060109	1763	2076	64.21682558	91.39848774	0.923636364	2076	0.707663149	61	41.37040359	44	4.96E-05	83.35004522	15.1790965	6044	-0.023677104	44	27.25004578	Bacteria	Firmicutes	Bacilli	Bacillales	Bacillaceae	Terribacillus	Bacteria;Firmicutes;Bacilli;Bacillales;Bacillaceae;Terribacillus
536	48	0.00029994	11.99538728	0.995537804	8.36493E+17	44	0.995537804	17	44.33333333	44	2072	52.74366202	1833	1992.737589	68.18233128	97.62347673	0.820987654	2176	0.777011916	64	41.50689862	44	4.96E-05	86.26671188	15.1790965	6608	0.045568982	48	28.93754578	Bacteria	Firmicutes	Bacilli	Thermoactinomycetales	Thermoactinomycetaceae	Thermoflavimicrobium	Bacteria;Firmicutes;Bacilli;Thermoactinomycetales;Thermoactinomycetaceae;Thermoflavimicrobium
276	44	0.000298954	0	0.95191052	7.64785E+17	44	0.95191052	17	46.18181818	44	1980	53.0060109	1763	2076	64.21682558	91.39848774	0.923636364	2076	0.707663149	61	41.37040359	44	4.96E-05	83.35004522	15.1790965	6044	-0.023677104	44	27.25004578	Bacteria	Latescibacterota	Latescibacteria	Latescibacterales	Latescibacteraceae	Latescibacteraceae	Bacteria;Latescibacterota;Latescibacteria;Latescibacterales;Latescibacteraceae;Latescibacteraceae
537	44	0.000298954	0	0.95191052	7.64785E+17	44	0.95191052	17	46.18181818	44	1980	53.0060109	1763	2076	64.21682558	91.39848774	0.923636364	2076	0.707663149	61	41.37040359	44	4.96E-05	83.35004522	15.1790965	6044	-0.023677104	44	27.25004578	Bacteria	Myxococcota	Polyangia	Polyangiales	Polyangiaceae	Minicystis	Bacteria;Myxococcota;Polyangia;Polyangiales;Polyangiaceae;Minicystis
538	5	0.032258065	0.25	0	128.2272824	4	0	3	8.4	4	34	1.865985787	76	42.3	1.07140395	5.800528557	0.7	47	0.680330737	16	8.258064516	4	1.46E-05	9.833333333	15.18396871	114	-0.187908497	5	5.75	Bacteria	Patescibacteria	Parcubacteria	Candidatus_Azambacteria	Candidatus_Azambacteria	Candidatus_Azambacteria	Bacteria;Patescibacteria;Parcubacteria;Candidatus_Azambacteria;Candidatus_Azambacteria;Candidatus_Azambacteria
54	22	0.000297442	577.1349706	0.421088178	1.49656E+17	20	0.421088178	17	42.13636364	20	862	23.45005632	840	784.6709957	13.75173078	42.6315519	0.795025729	949	0.409835658	63	41.16121356	21	4.93E-05	73.01671188	15.1790965	2360	-0.239828241	20	22.25004578	Bacteria	Firmicutes	Clostridia	Clostridiales	Clostridiaceae	Clostridium_sensu_stricto_13	Bacteria;Firmicutes;Clostridia;Clostridiales;Clostridiaceae;Clostridium_sensu_stricto_13
539	21	0.000327439	499.6056457	0.423141292	1.51119E+17	20	0.423141292	16	44.42857143	20	866	26.71227237	960	885.8571429	15.28533631	41.71631185	0.807792208	954	0.402538232	67	45.31237721	21	4.93E-05	77.04406149	15.1790965	2328	-0.330499085	21	23.37509155	Bacteria	Desulfobacterota	Desulfovibrionia	Desulfovibrionales	Desulfovibrionaceae	Desulfovibrio	Bacteria;Desulfobacterota;Desulfovibrionia;Desulfovibrionales;Desulfovibrionaceae;Desulfovibrio
540	28	0.000311042	480.0198264	0.572199727	2.76339E+17	26	0.572199727	16	44.57142857	26	1176	31.30368833	1107	1100.465608	23.65128433	56.14745265	0.81038961	1276	0.433505397	65	43.04323484	27	4.96E-05	77.81704407	15.1790965	3308	-0.187676439	26	24.30966187	Bacteria	Actinobacteriota	Actinobacteria	Propionibacteriales	Propionibacteriaceae	Microlunatus	Bacteria;Actinobacteriota;Actinobacteria;Propionibacteriales;Propionibacteriaceae;Microlunatus
320	29	0.000328299	769.2215078	0.592882615	2.96677E+17	26	0.592882615	16	44.5862069	26	1218	39.23069589	1344	1195.009852	30.58360731	58.15477903	0.810658307	1322	0.480448658	67	45.43138542	27	4.95E-05	81.04406149	15.1790965	3456	-0.191266743	29	25.37509155	Bacteria	Patescibacteria	Parcubacteria	Candidatus_Yanofskybacteria	Candidatus_Yanofskybacteria	Candidatus_Yanofskybacteria	Bacteria;Patescibacteria;Parcubacteria;Candidatus_Yanofskybacteria;Candidatus_Yanofskybacteria;Candidatus_Yanofskybacteria
146	9	0.000261986	213.2602379	1.64E-14	2.76027E+11	7	1.64E-14	19	13	7	97	28.50263213	6216	98	5.15111159	11.33702834	0.393939394	126	0.866750152	61	36.25465025	8	3.02E-05	59.22275392	15.1790965	324	-0.102847359	9	15.92272568	Bacteria	Actinobacteriota	Actinobacteria	Micrococcales	Cellulomonadaceae	Cellulomonas	Bacteria;Actinobacteriota;Actinobacteria;Micrococcales;Cellulomonadaceae;Cellulomonas
208	9	0.000261986	213.2602379	1.64E-14	2.76027E+11	7	1.64E-14	19	13	7	97	28.50263213	6216	98	5.15111159	11.33702834	0.393939394	126	0.866750152	61	36.25465025	8	3.02E-05	59.22275392	15.1790965	324	-0.102847359	9	15.92272568	Bacteria	Planctomycetota	Planctomycetes	Isosphaerales	Isosphaeraceae	Paludisphaera	Bacteria;Planctomycetota;Planctomycetes;Isosphaerales;Isosphaeraceae;Paludisphaera
370	9	0.000261986	213.2602379	1.64E-14	2.76027E+11	7	1.64E-14	19	13	7	97	28.50263213	6216	98	5.15111159	11.33702834	0.393939394	126	0.866750152	61	36.25465025	8	3.02E-05	59.22275392	15.1790965	324	-0.102847359	9	15.92272568	Bacteria	Proteobacteria	Alphaproteobacteria	Caulobacterales	Hyphomonadaceae	Hirschia	Bacteria;Proteobacteria;Alphaproteobacteria;Caulobacterales;Hyphomonadaceae;Hirschia
541	7	0.000242014	0	1.91E-15	2.6248E+11	7	1.81E-15	20	14.42857143	7	84	23.92630975	4668	108	3.750629027	9.00798708	0.515306122	108	0.814527156	56	33.49080348	7	2.99E-05	54.63778072	15.1790965	258	-0.264495798	7	14.27386284	Bacteria	Proteobacteria	Gammaproteobacteria	R7C24	R7C24	R7C24	Bacteria;Proteobacteria;Gammaproteobacteria;R7C24;R7C24;R7C24
402	10	0.000285225	17436.6614	6.36E-13	1.85718E+11	5	6.36E-13	18	11.3	7	93	50.71985541	6885	54.66666667	9.101567128	12.25226839	0.305405405	123	0.72690711	66	39.47062179	8	3.08E-05	63.53216196	15.1790965	336	0.042613017	10	17.28295135	Bacteria	Chloroflexi	Dehalococcoidia	S085	S085	S085	Bacteria;Chloroflexi;Dehalococcoidia;S085;S085;S085
542	8	0.000259403	279.1591764	3.06E-14	3290467590	4	3.07E-14	19	7.75	6	54	14.30093905	5306	35	2.65201996	9.305960946	0.430555556	70	0.837921793	44	35.89727626	7	3.03E-05	54.55608725	15.1790965	196	0.03190943	8	12.57897568	Bacteria	Acidobacteriota	Acidobacteriae	Solibacterales	Solibacteraceae	Candidatus_Solibacter	Bacteria;Acidobacteriota;Acidobacteriae;Solibacterales;Solibacteraceae;Candidatus_Solibacter
233	1	1	0	0	1.543080635	1	0	1	1	1	2	1	0	0	1	1	0	2	0	1	1	1	1.42E-05	1	15.18608453	4	0	1	1.5	Bacteria	Proteobacteria	Gammaproteobacteria	Burkholderiales	Chromobacteriaceae	Vogesella	Bacteria;Proteobacteria;Gammaproteobacteria;Burkholderiales;Chromobacteriaceae;Vogesella
543	3	0.00027894	39.50118288	0.00956924	7.72862E+13	2	0.00956924	17	9	2	27	7.941301118	2458	10	1.335715001	3.613933343	0.361111111	30	0.314253344	57	38.60083682	3	4.43E-05	56.18008462	15.1790965	66	-0.186666667	2	13.15483093	Bacteria	Proteobacteria	Alphaproteobacteria	Rhizobiales	Amb-16S-1323	Amb-16S-1323	Bacteria;Proteobacteria;Alphaproteobacteria;Rhizobiales;Amb-16S-1323;Amb-16S-1323
260	2	0.00026824	0	0.009558204	7.7108E+13	2	0.009558204	18	12.5	2	24	6.418329991	1230	27	1.183739644	2.53250624	0.543478261	27	0.314253344	55	37.12017167	2	4.27E-05	54.0749969	15.1790965	56	-0.516666667	2	12.40627289	Bacteria	Cyanobacteria	Vampirivibrionia	Obscuribacterales	Obscuribacteraceae	Obscuribacteraceae	Bacteria;Cyanobacteria;Vampirivibrionia;Obscuribacterales;Obscuribacteraceae;Obscuribacteraceae
201	10	0.000362976	8689.217969	0.113686322	1.09085E+16	6	0.113686322	15	28.3	8	252	38.23520813	333	156.2666667	8.940450501	16.02708853	0.456451613	293	0.72690711	73	50.23012704	8	4.96E-05	77.877997	15.1790965	676	-0.30440384	10	23.25018311	Bacteria	Firmicutes	Clostridia	Clostridiales	Clostridiaceae	Clostridium_sensu_stricto_10	Bacteria;Firmicutes;Clostridia;Clostridiales;Clostridiaceae;Clostridium_sensu_stricto_10
176	12	0.00036324	7644.571988	0.091825981	7.11669E+15	5	0.091825981	15	20.75	7	222	25.55793577	407	98.86363636	6.669954772	17.33526648	0.334677419	261	0.583403517	73	50.26661823	8	4.96E-05	78.877997	15.1790965	654	0.023699519	12	23.75018311	Bacteria	Myxococcota	Myxococcia	Myxococcales	Myxococcaceae	Myxococcus	Bacteria;Myxococcota;Myxococcia;Myxococcales;Myxococcaceae;Myxococcus
14	4	0.000234137	0.4	0	4270.393818	4	0	20	11.5	4	33	6.367546286	1299	41.66666667	1.343474645	4.766583468	0.575	50	0.592530984	47	32.40084289	4	4.01E-05	52.65146216	15.1790965	112	-0.45	4	12.69370365	Bacteria	Patescibacteria	ABY1	Candidatus_Magasanikbacteria	Candidatus_Magasanikbacteria	Candidatus_Magasanikbacteria	Bacteria;Patescibacteria;ABY1;Candidatus_Magasanikbacteria;Candidatus_Magasanikbacteria;Candidatus_Magasanikbacteria
544	7	0.000216779	1511.533333	0	246.322655	4	0	21	7.714285714	5	43	4.539797547	666	26.14285714	1.384598984	8.034605785	0.406015038	61	0.814527156	26	29.99869933	6	3.94E-05	48.791777	15.1790965	164	-0.010952206	7	10.90935183	Bacteria	Nitrospirota	Nitrospiria	Nitrospirales	Nitrospiraceae	Nitrospira	Bacteria;Nitrospirota;Nitrospiria;Nitrospirales;Nitrospiraceae;Nitrospira
545	3	0.000337496	228.3023286	0.013001652	1.42674E+14	3	0.013001652	15	12.33333333	3	35	9.00125179	1880	26.66666667	1.406957645	3.803861401	0.385416667	40	0.478992551	63	46.7040162	3	4.55E-05	65.4542957	15.1790965	86	-0.399769585	3	16.05682373	Bacteria	Cyanobacteria	Cyanobacteriia	Cyanobacteriales	Nostocaceae	Nostoc_PCC-7107	Bacteria;Cyanobacteria;Cyanobacteriia;Cyanobacteriales;Nostocaceae;Nostoc_PCC-7107
384	5	0.000337952	561.2487543	0.013019491	1.43065E+14	3	0.013019491	15	8.2	3	41	11.05287574	3756	18.4	1.801486645	5.966715607	0.248484848	46	0.680330737	64	46.76715106	3	4.65E-05	66.7042957	15.1790965	112	0.032828283	5	16.74432373	Bacteria	Patescibacteria	Parcubacteria	Candidatus_Adlerbacteria	Candidatus_Adlerbacteria	Candidatus_Adlerbacteria	Bacteria;Patescibacteria;Parcubacteria;Candidatus_Adlerbacteria;Candidatus_Adlerbacteria;Candidatus_Adlerbacteria
173	15	0.000312891	1229.676923	3.76E-09	168299.8311	13	3.76E-09	17	15.66666667	15	228	18.35867377	2226	235.7142857	5.74708572	20.50832477	0.580246914	250	0.532259813	37	43.2991239	15	4.52E-05	67.15947745	15.1790965	710	-0.021236559	15	16.89372253	Bacteria	Firmicutes	Clostridia	Clostridia	Hungateiclostridiaceae	Ruminiclostridium	Bacteria;Firmicutes;Clostridia;Clostridia;Hungateiclostridiaceae;Ruminiclostridium
546	15	0.000312891	1229.676923	3.76E-09	168299.8311	13	3.76E-09	17	15.66666667	15	228	18.35867377	2226	235.7142857	5.74708572	20.50832477	0.580246914	250	0.532259813	37	43.2991239	15	4.52E-05	67.15947745	15.1790965	710	-0.021236559	15	16.89372253	Bacteria	Proteobacteria	Gammaproteobacteria	Burkholderiales	Burkholderiaceae	Limnobacter	Bacteria;Proteobacteria;Gammaproteobacteria;Burkholderiales;Burkholderiaceae;Limnobacter
547	15	0.000312891	1229.676923	3.76E-09	168299.8311	13	3.76E-09	17	15.66666667	15	228	18.35867377	2226	235.7142857	5.74708572	20.50832477	0.580246914	250	0.532259813	37	43.2991239	15	4.52E-05	67.15947745	15.1790965	710	-0.021236559	15	16.89372253	Bacteria	Verrucomicrobiota	Verrucomicrobiae	Opitutales	Puniceicoccaceae	Cerasicoccus	Bacteria;Verrucomicrobiota;Verrucomicrobiae;Opitutales;Puniceicoccaceae;Cerasicoccus
548	16	0.000309406	121.9116824	3.77E-09	170452.4359	13	3.77E-09	17	14.375	14	230	16.38078967	2625	205	5.425455231	21.56601086	0.68452381	246	0.536392033	33	42.81683168	15	4.52E-05	65.29042983	15.1790965	732	0.069159335	16	15.58903503	Bacteria	Firmicutes	Bacilli	Thermoactinomycetales	Thermoactinomycetaceae	Baia	Bacteria;Firmicutes;Bacilli;Thermoactinomycetales;Thermoactinomycetaceae;Baia
549	15	0.000312891	1229.676923	3.76E-09	168299.8311	13	3.76E-09	17	15.66666667	15	228	18.35867377	2226	235.7142857	5.74708572	20.50832477	0.580246914	250	0.532259813	37	43.2991239	15	4.52E-05	67.15947745	15.1790965	710	-0.021236559	15	16.89372253	Bacteria	Proteobacteria	Alphaproteobacteria	Acetobacterales	Acetobacteraceae	Acidiphilium	Bacteria;Proteobacteria;Alphaproteobacteria;Acetobacterales;Acetobacteraceae;Acidiphilium
550	17	0.000313087	1387.311682	3.78E-09	185239.6404	13	3.78E-09	17	14.41176471	15	240	18.84602827	2544	209.9852941	6.428469236	22.81362502	0.533769063	262	0.484744612	37	43.32623669	15	4.52E-05	68.15947745	15.1790965	796	0.096372937	17	17.39372253	Bacteria	Proteobacteria	Alphaproteobacteria	Azospirillales	Azospirillaceae	Niveispirillum	Bacteria;Proteobacteria;Alphaproteobacteria;Azospirillales;Azospirillaceae;Niveispirillum
551	16	0.000309406	121.9116824	3.77E-09	170452.4359	13	3.77E-09	17	14.375	14	230	16.38078967	2625	205	5.425455231	21.56601086	0.68452381	246	0.536392033	33	42.81683168	15	4.52E-05	65.29042983	15.1790965	732	0.069159335	16	15.58903503	Bacteria	Proteobacteria	Gammaproteobacteria	Burkholderiales	Comamonadaceae	Roseateles	Bacteria;Proteobacteria;Gammaproteobacteria;Burkholderiales;Comamonadaceae;Roseateles
200	16	0.000309406	121.9116824	3.77E-09	170452.4359	13	3.77E-09	17	14.375	14	230	16.38078967	2625	205	5.425455231	21.56601086	0.68452381	246	0.536392033	33	42.81683168	15	4.52E-05	65.29042983	15.1790965	732	0.069159335	16	15.58903503	Bacteria	Firmicutes	Bacilli	Thermoactinomycetales	Thermoactinomycetaceae	Thermoactinomyces	Bacteria;Firmicutes;Bacilli;Thermoactinomycetales;Thermoactinomycetaceae;Thermoactinomyces
269	16	0.000306279	107.8262032	2.48E-09	143205.2837	13	2.48E-09	17	13.5625	13	220	6.899519912	915	170.8666667	2.691000518	21.32860079	0.710526316	233	0.532259813	29	42.38407351	14	4.53E-05	63.39042983	15.1790965	706	0.111922493	15	14.33903503	Bacteria	Proteobacteria	Gammaproteobacteria	Enterobacterales	Enterobacteriaceae	Klebsiella	Bacteria;Proteobacteria;Gammaproteobacteria;Enterobacterales;Enterobacteriaceae;Klebsiella
239	16	0.0003427	16777.60713	1.21E-07	4084688.858	13	1.21E-07	16	13.875	13	219	95.15346412	12330	160.65	27.66067699	21.30485979	0.513888889	238	0.551790975	65	47.42426319	14	4.62E-05	72.83771229	15.1790965	716	0.09098834	13	19.37338257	Bacteria	Actinobacteriota	Actinobacteria	Propionibacteriales	Nocardioidaceae	Marmoricola	Bacteria;Actinobacteriota;Actinobacteria;Propionibacteriales;Nocardioidaceae;Marmoricola
330	15	0.000312891	1229.676923	3.76E-09	168299.8311	13	3.76E-09	17	15.66666667	15	228	18.35867377	2226	235.7142857	5.74708572	20.50832477	0.580246914	250	0.532259813	37	43.2991239	15	4.52E-05	67.15947745	15.1790965	710	-0.021236559	15	16.89372253	Bacteria	Proteobacteria	Gammaproteobacteria	Burkholderiales	Alcaligenaceae	Alcaligenes	Bacteria;Proteobacteria;Gammaproteobacteria;Burkholderiales;Alcaligenaceae;Alcaligenes
552	17	0.000313087	1387.311682	3.78E-09	185239.6404	13	3.78E-09	17	14.41176471	15	240	18.84602827	2544	209.9852941	6.428469236	22.81362502	0.533769063	262	0.484744612	37	43.32623669	15	4.52E-05	68.15947745	15.1790965	796	0.096372937	17	17.39372253	Bacteria	Firmicutes	Limnochordia	Limnochordales	Limnochordaceae	Limnochordaceae	Bacteria;Firmicutes;Limnochordia;Limnochordales;Limnochordaceae;Limnochordaceae
553	15	0.000312891	1229.676923	3.76E-09	168299.8311	13	3.76E-09	17	15.66666667	15	228	18.35867377	2226	235.7142857	5.74708572	20.50832477	0.580246914	250	0.532259813	37	43.2991239	15	4.52E-05	67.15947745	15.1790965	710	-0.021236559	15	16.89372253	Bacteria	Actinobacteriota	Actinobacteria	Frankiales	Geodermatophilaceae	Geodermatophilus	Bacteria;Actinobacteriota;Actinobacteria;Frankiales;Geodermatophilaceae;Geodermatophilus
266	15	0.000312891	1229.676923	3.76E-09	168299.8311	13	3.76E-09	17	15.66666667	15	228	18.35867377	2226	235.7142857	5.74708572	20.50832477	0.580246914	250	0.532259813	37	43.2991239	15	4.52E-05	67.15947745	15.1790965	710	-0.021236559	15	16.89372253	Bacteria	Proteobacteria	Alphaproteobacteria	Sphingomonadales	Sphingomonadaceae	Sphingobium	Bacteria;Proteobacteria;Alphaproteobacteria;Sphingomonadales;Sphingomonadaceae;Sphingobium
291	2	0.142857143	0	0	2.785100286	2	0	3	2.5	2	6	1.133189909	0	7	1.004803755	2.10516811	0.833333333	7	0.314253344	4	2.285714286	2	1.43E-05	2.833333333	15.18553148	16	-0.1	2	2.375	Bacteria	Proteobacteria	Gammaproteobacteria	Alteromonadales	Alteromonadaceae	Alishewanella	Bacteria;Proteobacteria;Gammaproteobacteria;Alteromonadales;Alteromonadaceae;Alishewanella
263	3	0.2	4	0	3.545488465	2	0	2	2	2	7	1.086786369	0	3	1.005708425	3.139113199	0.555555556	9	0.314253344	4	3.2	2	1.43E-05	3.5	15.18466597	24	0.2	2	2.75	Bacteria	Actinobacteriota	Actinobacteria	Corynebacteriales	Corynebacteriaceae	Lawsonella	Bacteria;Actinobacteriota;Actinobacteria;Corynebacteriales;Corynebacteriaceae;Lawsonella
554	6	0.000280978	0	4.74E-10	26735.64198	6	4.74E-10	18	16.33333333	6	91	3.987356893	305	104	1.330908056	8.163970048	0.907407407	104	0.752625053	27	38.88283226	6	4.40E-05	54.69457177	15.1790965	238	-0.462450593	6	10.82186127	Bacteria	Proteobacteria	Gammaproteobacteria	Alteromonadales	Shewanellaceae	Shewanella	Bacteria;Proteobacteria;Gammaproteobacteria;Alteromonadales;Shewanellaceae;Shewanella
290	6	0.000280978	0	4.74E-10	26735.64198	6	4.74E-10	18	16.33333333	6	91	3.987356893	305	104	1.330908056	8.163970048	0.907407407	104	0.752625053	27	38.88283226	6	4.40E-05	54.69457177	15.1790965	238	-0.462450593	6	10.82186127	Bacteria	Firmicutes	Bacilli	Lactobacillales	Aerococcaceae	Aerococcus	Bacteria;Firmicutes;Bacilli;Lactobacillales;Aerococcaceae;Aerococcus
555	4	0.000370233	1824.309184	0.0005873	2.91117E+11	3	0.0005873	14	4.5	3	17	7.137454884	3837	7.333333333	1.360879957	4.386727353	0.386363636	22	0.478992551	50	51.23435765	3	4.69E-05	66.45800311	15.1790965	56	-0.024531025	3	14.48864746	Bacteria	Proteobacteria	Alphaproteobacteria	Rhizobiales	Pleomorphomonadaceae	Prosthecomicrobium	Bacteria;Proteobacteria;Alphaproteobacteria;Rhizobiales;Pleomorphomonadaceae;Prosthecomicrobium
556	3	0.000331675	244.4651746	0.000313277	82832884131	2	0.000313277	15	4	3	12	4.287454755	2536	10	1.144445493	3.257818235	0.571428571	15	0.478992551	41	45.89850746	3	4.40E-05	59.2042957	15.1790965	36	-0.130952381	3	11.40057373	Bacteria	Entotheonellaeota	Entotheonellia	Entotheonellales	Entotheonellaceae	Entotheonellaceae	Bacteria;Entotheonellaeota;Entotheonellia;Entotheonellales;Entotheonellaceae;Entotheonellaceae
205	7	0.000414594	10450.74011	0.000127175	13650548499	4	0.000127175	13	6	5	36	14.11292574	2742	23.33333333	2.377024966	7.868418734	0.292857143	49	0.752625053	46	57.37313433	5	5.20E-05	74.94865135	15.1790965	140	0.093672994	6	18.32104492	Bacteria	Proteobacteria	Alphaproteobacteria	Defluviicoccales	Defluviicoccaceae	Defluviicoccus	Bacteria;Proteobacteria;Alphaproteobacteria;Defluviicoccales;Defluviicoccaceae;Defluviicoccus
557	3	0.1	2	0	4.42538776	2	0	3	3	2	8	1.17596294	0	8	1.009504945	3.162854206	0.6	12	0.478992551	6	3.6	3	1.43E-05	4.333333333	15.18521913	30	0.019047619	3	3.125	Bacteria	Proteobacteria	Gammaproteobacteria	Xanthomonadales	Rhodanobacteraceae	Tahibacter	Bacteria;Proteobacteria;Gammaproteobacteria;Xanthomonadales;Rhodanobacteraceae;Tahibacter
56	4	0.125	11	0	4.794328044	2	2.30E-17	2	2.25	2	8	1.107376301	0	2.166666667	1.009051635	4.173058288	0.4375	13	0.314253344	6	4.5	3	1.43E-05	5	15.18300104	38	0.304761905	2	3.5	Bacteria	Firmicutes	Bacilli	Lactobacillales	Carnobacteriaceae	Atopostipes	Bacteria;Firmicutes;Bacilli;Lactobacillales;Carnobacteriaceae;Atopostipes
558	2	0.071428571	0	0	3.036686615	2	0	4	3	2	6	1.176105353	1	8	1.006003622	2.10516811	1	8	0.314253344	5	2.571428571	2	1.43E-05	3.416666667	15.18521913	18	-0.2	2	2.5625	Bacteria	Cyanobacteria	Sericytochromatia	Sericytochromatia	Sericytochromatia	Sericytochromatia	Bacteria;Cyanobacteria;Sericytochromatia;Sericytochromatia;Sericytochromatia;Sericytochromatia
559	14	0.000208073	143.5	2.40E-15	41587.95554	12	2.41E-15	22	13.5	12	176	5.21810376	533	187.3846154	2.040011879	18.26358831	0.710526316	203	0.536313658	24	28.79400749	12	3.79E-05	47.62449835	15.1790965	588	0.020128837	14	10.97763586	Bacteria	Proteobacteria	Alphaproteobacteria	Rhizobiales	Rhizobiaceae	Aminobacter	Bacteria;Proteobacteria;Alphaproteobacteria;Rhizobiales;Rhizobiaceae;Aminobacter
560	14	0.000208073	143.5	2.38E-15	41587.95554	12	2.41E-15	22	13.5	12	176	5.21810376	533	187.3846154	2.040011879	18.26358831	0.710526316	203	0.536313658	24	28.79400749	12	3.79E-05	47.62449835	15.1790965	588	0.020128837	14	10.97763586	Bacteria	Bacteroidota	Bacteroidia	Flavobacteriales	Flavobacteriaceae	Antarcticibacterium	Bacteria;Bacteroidota;Bacteroidia;Flavobacteriales;Flavobacteriaceae;Antarcticibacterium
150	14	0.000208073	143.5	2.36E-15	41587.95554	12	2.41E-15	22	13.5	12	176	5.21810376	533	187.3846154	2.040011879	18.26358831	0.710526316	203	0.536313658	24	28.79400749	12	3.79E-05	47.62449835	15.1790965	588	0.020128837	14	10.97763586	Bacteria	Actinobacteriota	Actinobacteria	Actinomycetales	Actinomycetaceae	Actinomyces	Bacteria;Actinobacteriota;Actinobacteria;Actinomycetales;Actinomycetaceae;Actinomyces
561	12	0.000193611	0	4.80E-16	33034.45767	12	4.82E-16	23	13.83333333	12	156	3.100836086	154	178	1.454389256	15.76836001	0.922222222	178	0.583403517	19	26.79264279	12	3.77E-05	42.81320791	15.1790965	488	-0.06980057	12	9.11381793	Bacteria	Proteobacteria	Alphaproteobacteria	Acetobacterales	Acetobacteraceae	Neokomagataea	Bacteria;Proteobacteria;Alphaproteobacteria;Acetobacterales;Acetobacteraceae;Neokomagataea
90	14	0.000208073	143.5	2.37E-15	41587.95554	12	2.41E-15	22	13.5	12	176	5.21810376	533	187.3846154	2.040011879	18.26358831	0.710526316	203	0.536313658	24	28.79400749	12	3.79E-05	47.62449835	15.1790965	588	0.020128837	14	10.97763586	Bacteria	Firmicutes	Bacilli	Lactobacillales	Aerococcaceae	Abiotrophia	Bacteria;Firmicutes;Bacilli;Lactobacillales;Aerococcaceae;Abiotrophia
174	14	0.000208073	143.5	2.41E-15	41587.95554	12	2.41E-15	22	13.5	12	176	5.21810376	533	187.3846154	2.040011879	18.26358831	0.710526316	203	0.536313658	24	28.79400749	12	3.79E-05	47.62449835	15.1790965	588	0.020128837	14	10.97763586	Bacteria	Proteobacteria	Alphaproteobacteria	Rhodobacterales	Rhodobacteraceae	Gemmobacter	Bacteria;Proteobacteria;Alphaproteobacteria;Rhodobacterales;Rhodobacteraceae;Gemmobacter
562	14	0.000208073	143.5	2.42E-15	41587.95554	12	2.41E-15	22	13.5	12	176	5.21810376	533	187.3846154	2.040011879	18.26358831	0.710526316	203	0.536313658	24	28.79400749	12	3.79E-05	47.62449835	15.1790965	588	0.020128837	14	10.97763586	Bacteria	Bacteroidota	Bacteroidia	Bacteroidales	Rikenellaceae	Rikenellaceae_RC9_gut_group	Bacteria;Bacteroidota;Bacteroidia;Bacteroidales;Rikenellaceae;Rikenellaceae_RC9_gut_group
147	14	0.000208073	143.5	2.38E-15	41587.95554	12	2.41E-15	22	13.5	12	176	5.21810376	533	187.3846154	2.040011879	18.26358831	0.710526316	203	0.536313658	24	28.79400749	12	3.79E-05	47.62449835	15.1790965	588	0.020128837	14	10.97763586	Bacteria	Cyanobacteria	Cyanobacteriia	Cyanobacteriales	Chroococcidiopsaceae	Chroococcidiopsis_SAG_2023	Bacteria;Cyanobacteria;Cyanobacteriia;Cyanobacteriales;Chroococcidiopsaceae;Chroococcidiopsis_SAG_2023
138	15	0.000208117	326.6666667	2.42E-15	42831.14224	12	2.39E-15	22	12.73333333	12	179	5.462666239	574	168.7238095	2.164484698	19.34501542	0.670175439	206	0.532259813	24	28.8	12	3.79E-05	48.12449835	15.1790965	622	0.097612732	15	11.22763586	Bacteria	Firmicutes	Clostridia	Clostridia_UCG-014	Clostridia_UCG-014	Clostridia_UCG-014	Bacteria;Firmicutes;Clostridia;Clostridia_UCG-014;Clostridia_UCG-014;Clostridia_UCG-014
238	15	0.000208117	326.6666667	2.37E-15	42831.14224	12	2.39E-15	22	12.73333333	12	179	5.462666239	574	168.7238095	2.164484698	19.34501542	0.670175439	206	0.532259813	24	28.8	12	3.79E-05	48.12449835	15.1790965	622	0.097612732	15	11.22763586	Bacteria	Firmicutes	Clostridia	Peptostreptococcales-Tissierellales	Peptostreptococcales-Tissierellales	Anaerococcus	Bacteria;Firmicutes;Clostridia;Peptostreptococcales-Tissierellales;Peptostreptococcales-Tissierellales;Anaerococcus
148	12	0.000193611	0	4.82E-16	33034.45767	12	4.82E-16	23	13.83333333	12	156	3.100836086	154	178	1.454389256	15.76836001	0.922222222	178	0.583403517	19	26.79264279	12	3.77E-05	42.81320791	15.1790965	488	-0.06980057	12	9.11381793	Bacteria	Actinobacteriota	Actinobacteria	Kineosporiales	Kineosporiaceae	Pseudokineococcus	Bacteria;Actinobacteriota;Actinobacteria;Kineosporiales;Kineosporiaceae;Pseudokineococcus
283	14	0.000208073	143.5	2.40E-15	41587.95554	12	2.41E-15	22	13.5	12	176	5.21810376	533	187.3846154	2.040011879	18.26358831	0.710526316	203	0.536313658	24	28.79400749	12	3.79E-05	47.62449835	15.1790965	588	0.020128837	14	10.97763586	Bacteria	Actinobacteriota	Actinobacteria	Micrococcales	Dermacoccaceae	Kytococcus	Bacteria;Actinobacteriota;Actinobacteria;Micrococcales;Dermacoccaceae;Kytococcus
271	11	0.000193573	2.666666667	4.79E-16	24832.34491	10	5.05E-16	23	13.18181818	10	133	2.843112107	140	133.3090909	1.360801276	14.21211276	0.878787879	156	0.638178634	19	26.78745645	11	3.76E-05	42.31320791	15.1790965	422	-0.063296703	11	8.86381793	Bacteria	Proteobacteria	Gammaproteobacteria	Xanthomonadales	Xanthomonadaceae	Vulcaniibacterium	Bacteria;Proteobacteria;Gammaproteobacteria;Xanthomonadales;Xanthomonadaceae;Vulcaniibacterium
102	14	0.000224568	5574.205128	8.64E-14	25156.14881	10	8.64E-14	21	11.42857143	10	145	12.30513796	455	91.78021978	3.647821061	17.52761709	0.476190476	174	0.47035166	28	31.07657759	11	3.91E-05	52.03095461	15.08773249	530	0.148178914	10	12.70527172	Bacteria	Actinobacteriota	Actinobacteria	Micrococcales	Microbacteriaceae	Curtobacterium	Bacteria;Actinobacteriota;Actinobacteria;Micrococcales;Microbacteriaceae;Curtobacterium
563	3	0.000223764	136.2948718	5.43E-14	207.3783501	2	5.43E-14	21	8	2	20	2.096265927	160	18	1.052589547	3.447746293	0.421052632	27	0.478992551	28	30.96531663	3	3.77E-05	45.69762128	15.1790965	60	-0.300534759	3	9.330271721	Bacteria	Firmicutes	Bacilli	Lactobacillales	Lactobacillaceae	Lactobacillus	Bacteria;Firmicutes;Bacilli;Lactobacillales;Lactobacillaceae;Lactobacillus
564	3	0.000193274	0	9.97E-17	1861.502228	3	9.76E-17	23	13.66666667	3	37	2.21132682	28	44	1.064745483	3.851343415	0.911111111	44	0.478992551	19	26.74603788	3	3.57E-05	38.31320791	15.1790965	94	-0.634920635	3	6.86381793	Bacteria	Actinobacteriota	Actinobacteria	Micrococcales	Beutenbergiaceae	Salana	Bacteria;Actinobacteriota;Actinobacteria;Micrococcales;Beutenbergiaceae;Salana
81	9	0.000222321	0	6.29E-14	882.0528746	9	6.30E-14	21	9.555555556	9	90	2.702674919	264	95	1.262548411	11.17084129	0.682539683	95	0.866750152	19	30.76567363	9	3.98E-05	46.14762128	15.1790965	262	-0.024154589	9	9.064646721	Bacteria	Firmicutes	Clostridia	Lachnospirales	Lachnospiraceae	Blautia	Bacteria;Firmicutes;Clostridia;Lachnospirales;Lachnospiraceae;Blautia
198	9	0.000222321	0	6.29E-14	882.0528746	9	6.30E-14	21	9.555555556	9	90	2.702674919	264	95	1.262548411	11.17084129	0.682539683	95	0.866750152	19	30.76567363	9	3.98E-05	46.14762128	15.1790965	262	-0.024154589	9	9.064646721	Bacteria	Cyanobacteria	Cyanobacteriia	Oxyphotobacteria_Incertae_Sedis	Unknown_Family	Pseudanabaena_NgrPSln22	Bacteria;Cyanobacteria;Cyanobacteriia;Oxyphotobacteria_Incertae_Sedis;Unknown_Family;Pseudanabaena_NgrPSln22
565	9	0.000222321	0	6.29E-14	882.0528746	9	6.30E-14	21	9.555555556	9	90	2.702674919	264	95	1.262548411	11.17084129	0.682539683	95	0.866750152	19	30.76567363	9	3.98E-05	46.14762128	15.1790965	262	-0.024154589	9	9.064646721	Bacteria	Proteobacteria	Alphaproteobacteria	Acetobacterales	Acetobacteraceae	Gluconobacter	Bacteria;Proteobacteria;Alphaproteobacteria;Acetobacterales;Acetobacteraceae;Gluconobacter
566	9	0.000222321	0	6.29E-14	882.0528746	9	6.30E-14	21	9.555555556	9	90	2.702674919	264	95	1.262548411	11.17084129	0.682539683	95	0.866750152	19	30.76567363	9	3.98E-05	46.14762128	15.1790965	262	-0.024154589	9	9.064646721	Bacteria	Cyanobacteria	Cyanobacteriia	Phormidesmiales	Nodosilineaceae	Nodosilinea_PCC-7104	Bacteria;Cyanobacteria;Cyanobacteriia;Phormidesmiales;Nodosilineaceae;Nodosilinea_PCC-7104
82	9	0.000222321	0	6.29E-14	882.0528746	9	6.30E-14	21	9.555555556	9	90	2.702674919	264	95	1.262548411	11.17084129	0.682539683	95	0.866750152	19	30.76567363	9	3.98E-05	46.14762128	15.1790965	262	-0.024154589	9	9.064646721	Bacteria	Firmicutes	Bacilli	Thermoactinomycetales	Thermoactinomycetaceae	Risungbinella	Bacteria;Firmicutes;Bacilli;Thermoactinomycetales;Thermoactinomycetaceae;Risungbinella
567	9	0.000222321	0	6.29E-14	882.0528746	9	6.30E-14	21	9.555555556	9	90	2.702674919	264	95	1.262548411	11.17084129	0.682539683	95	0.866750152	19	30.76567363	9	3.98E-05	46.14762128	15.1790965	262	-0.024154589	9	9.064646721	Bacteria	Bacteroidota	Bacteroidia	Bacteroidales	Muribaculaceae	Muribaculaceae	Bacteria;Bacteroidota;Bacteroidia;Bacteroidales;Muribaculaceae;Muribaculaceae
331	9	0.000222321	0	6.29E-14	882.0528746	9	6.30E-14	21	9.555555556	9	90	2.702674919	264	95	1.262548411	11.17084129	0.682539683	95	0.866750152	19	30.76567363	9	3.98E-05	46.14762128	15.1790965	262	-0.024154589	9	9.064646721	Bacteria	Firmicutes	Bacilli	Bacillales	Planococcaceae	Jeotgalibacillus	Bacteria;Firmicutes;Bacilli;Bacillales;Planococcaceae;Jeotgalibacillus
277	9	0.000222321	0	6.29E-14	882.0528746	9	6.30E-14	21	9.555555556	9	90	2.702674919	264	95	1.262548411	11.17084129	0.682539683	95	0.866750152	19	30.76567363	9	3.98E-05	46.14762128	15.1790965	262	-0.024154589	9	9.064646721	Bacteria	Proteobacteria	Gammaproteobacteria	Burkholderiales	Comamonadaceae	Schlegelella	Bacteria;Proteobacteria;Gammaproteobacteria;Burkholderiales;Comamonadaceae;Schlegelella
568	2	0.0625	0	0	6.008043273	2	0	2	5.5	2	10	1.385535245	0	13	1.012438086	2.200132139	0.611111111	13	0.314253344	9	5.0625	2	1.44E-05	5.5	15.18480045	28	-0.318181818	2	3.75	Bacteria	Firmicutes	Bacilli	Bacillales	Planococcaceae	Planococcus	Bacteria;Firmicutes;Bacilli;Bacillales;Planococcaceae;Planococcus
341	4	0.03125	0	0	104.9093046	4	0	3	9.75	4	30	1.948636197	57	43	1.06276729	4.695360446	0.8125	43	0.592530984	16	8	4	1.46E-05	9.333333333	15.18396871	98	-0.386111111	4	5.5	Bacteria	Verrucomicrobiota	Verrucomicrobiae	UA11	UA11	UA11	Bacteria;Verrucomicrobiota;Verrucomicrobiae;UA11;UA11;UA11
569	3	0.03030303	0	0	79.38367576	3	0	3	11.33333333	3	25	2.025114738	38	37	1.051063668	3.566451329	0.944444444	37	0.478992551	16	7.757575758	3	1.46E-05	8.833333333	15.18396871	80	-0.580952381	3	5.25	Bacteria	Proteobacteria	Alphaproteobacteria	Acetobacterales	Acetobacteraceae	Craurococcus-Caldovatus	Bacteria;Proteobacteria;Alphaproteobacteria;Acetobacterales;Acetobacteraceae;Craurococcus-Caldovatus
570	1	1	0	0	1.543080635	1	0	1	1	1	2	1	0	0	1	1	0	2	0	1	1	1	1.42E-05	1	15.18608453	4	0	1	1.5	Bacteria	Firmicutes	Clostridia	Lachnospirales	Lachnospiraceae	Cellulosilyticum	Bacteria;Firmicutes;Clostridia;Lachnospirales;Lachnospiraceae;Cellulosilyticum
571	3	0.000333222	340.3928699	6.19E-08	24363.30611	3	6.19E-08	16	9	3	24	2.839638437	322	10	1.089041369	3.542710322	0.412698413	30	0.314253344	31	46.11262912	3	4.44E-05	61.75318848	15.1790965	66	-0.42251462	2	12.97103882	Bacteria	Planctomycetota	Phycisphaerae	Tepidisphaerales	Tepidisphaeraceae	Tepidisphaeraceae	Bacteria;Planctomycetota;Phycisphaerae;Tepidisphaerales;Tepidisphaeraceae;Tepidisphaeraceae
572	1	0.0002096	0	3.53E-17	40813271359	1	5.74E-18	22	22	1	22	2.692736329	0	0	1.033619903	1.474820144	1	23	0	45	29.00523999	1	2.61E-05	45.67692001	15.1790965	46	-0.913043478	1	10.89659071	Bacteria	Proteobacteria	Gammaproteobacteria	Burkholderiales	Comamonadaceae	Pseudorhodoferax	Bacteria;Proteobacteria;Gammaproteobacteria;Burkholderiales;Comamonadaceae;Pseudorhodoferax
573	1	0.0625	0	0	1.594472043	1	0	4	2	1	2	1.080606492	0	0	1.00107054	1	1	3	0	5	2.25	1	1.43E-05	2.75	15.18521913	6	-0.333333333	1	2.1875	Bacteria	Proteobacteria	Alphaproteobacteria	Kiloniellales	Kiloniellaceae	Pelagibius	Bacteria;Proteobacteria;Alphaproteobacteria;Kiloniellales;Kiloniellaceae;Pelagibius
194	1	1	0	0	1.543080635	1	0	1	1	1	2	1	0	0	1	1	0	2	0	1	1	1	1.42E-05	1	15.18608453	4	0	1	1.5	Bacteria	Proteobacteria	Gammaproteobacteria	Pseudomonadales	Moraxellaceae	Enhydrobacter	Bacteria;Proteobacteria;Gammaproteobacteria;Pseudomonadales;Moraxellaceae;Enhydrobacter
574	19	0.04	0.935458775	0	5940387.6	17	0	2	18.89473684	17	335	3.073543505	0	358.1052632	1.771505387	27.08942887	0.858851675	378	0.42453107	22	19.36	18	1.48E-05	20.5	15.18336153	1098	0.005507728	19	11.25	Bacteria	Bacteroidota	Bacteroidia	Flavobacteriales	Flavobacteriaceae	Mariniflexile	Bacteria;Bacteroidota;Bacteroidia;Flavobacteriales;Flavobacteriaceae;Mariniflexile
575	19	0.04	0.935458775	0	5940387.6	17	0	2	18.89473684	17	335	3.073543505	0	358.1052632	1.771505387	27.08942887	0.858851675	378	0.42453107	22	19.36	18	1.48E-05	20.5	15.18336153	1098	0.005507728	19	11.25	Bacteria	Myxococcota	Myxococcia	Myxococcales	27F-1492R	27F-1492R	Bacteria;Myxococcota;Myxococcia;Myxococcales;27F-1492R;27F-1492R
576	19	0.04	0.935458775	0	5940387.6	17	0	2	18.89473684	17	335	3.073543505	0	358.1052632	1.771505387	27.08942887	0.858851675	378	0.42453107	22	19.36	18	1.48E-05	20.5	15.18336153	1098	0.005507728	19	11.25	Bacteria	Firmicutes	Bacilli	Lactobacillales	Leuconostocaceae	Leuconostoc	Bacteria;Firmicutes;Bacilli;Lactobacillales;Leuconostocaceae;Leuconostoc
216	19	0.04	0.935458775	0	5940387.6	17	0	2	18.89473684	17	335	3.073543505	0	358.1052632	1.771505387	27.08942887	0.858851675	378	0.42453107	22	19.36	18	1.48E-05	20.5	15.18336153	1098	0.005507728	19	11.25	Bacteria	Firmicutes	Clostridia	Christensenellales	Christensenellaceae	Christensenellaceae_R-7_group	Bacteria;Firmicutes;Clostridia;Christensenellales;Christensenellaceae;Christensenellaceae_R-7_group
577	20	0.041666667	2.146569886	0	6276033.459	17	0	2	18.4	17	345	3.021604257	0	349.2	1.787535238	28.33704302	0.836363636	388	0.409835658	22	20.16666667	18	1.48E-05	21	15.18336153	1156	0.047458238	20	11.5	Bacteria	Firmicutes	Bacilli	Bacillales	Planococcaceae	Kurthia	Bacteria;Firmicutes;Bacilli;Bacillales;Planococcaceae;Kurthia
578	20	0.041666667	2.146569886	0	6276033.459	17	0	2	18.4	17	345	3.021604257	0	349.2	1.787535238	28.33704302	0.836363636	388	0.409835658	22	20.16666667	18	1.48E-05	21	15.18336153	1156	0.047458238	20	11.5	Bacteria	Bacteroidota	Bacteroidia	Bacteroidales	Porphyromonadaceae	Porphyromonas	Bacteria;Bacteroidota;Bacteroidia;Bacteroidales;Porphyromonadaceae;Porphyromonas
579	20	0.041666667	2.146569886	0	6276033.459	17	0	2	18.4	17	345	3.021604257	0	349.2	1.787535238	28.33704302	0.836363636	388	0.409835658	22	20.16666667	18	1.48E-05	21	15.18336153	1156	0.047458238	20	11.5	Bacteria	Patescibacteria	Microgenomatia	Candidatus_Amesbacteria	Candidatus_Amesbacteria	Candidatus_Amesbacteria	Bacteria;Patescibacteria;Microgenomatia;Candidatus_Amesbacteria;Candidatus_Amesbacteria;Candidatus_Amesbacteria
580	20	0.041666667	2.146569886	0	6276033.459	17	0	2	18.4	17	345	3.021604257	0	349.2	1.787535238	28.33704302	0.836363636	388	0.409835658	22	20.16666667	18	1.48E-05	21	15.18336153	1156	0.047458238	20	11.5	Bacteria	Acidobacteriota	Acidobacteriae	AKIW659	AKIW659	AKIW659	Bacteria;Acidobacteriota;Acidobacteriae;AKIW659;AKIW659;AKIW659
581	20	0.041666667	4.64097153	0	6039968.287	17	0	2	18.05	17	338	2.964779301	0	328.8631579	1.761650454	28.17085597	0.820454545	381	0.409835658	22	20.16666667	18	1.48E-05	21	15.18336153	1142	0.064958238	20	11.5	Bacteria	Proteobacteria	Gammaproteobacteria	Cardiobacteriales	Cardiobacteriaceae	Cardiobacterium	Bacteria;Proteobacteria;Gammaproteobacteria;Cardiobacteriales;Cardiobacteriaceae;Cardiobacterium
92	20	0.041666667	4.64097153	0	6039968.287	17	0	2	18.05	17	338	2.964779301	0	328.8631579	1.761650454	28.17085597	0.820454545	381	0.409835658	22	20.16666667	18	1.48E-05	21	15.18336153	1142	0.064958238	20	11.5	Bacteria	Verrucomicrobiota	Verrucomicrobiae	S-BQ2-57_soil_group	S-BQ2-57_soil_group	S-BQ2-57_soil_group	Bacteria;Verrucomicrobiota;Verrucomicrobiae;S-BQ2-57_soil_group;S-BQ2-57_soil_group;S-BQ2-57_soil_group
582	20	0.041666667	4.64097153	0	6039968.287	17	0	2	18.05	17	338	2.964779301	0	328.8631579	1.761650454	28.17085597	0.820454545	381	0.409835658	22	20.16666667	18	1.48E-05	21	15.18336153	1142	0.064958238	20	11.5	Bacteria	Cyanobacteria	Cyanobacteriia	Geitlerinematales	Geitlerinemataceae	Geitlerinema	Bacteria;Cyanobacteria;Cyanobacteriia;Geitlerinematales;Geitlerinemataceae;Geitlerinema
226	19	0.04	4.204087737	0	5472026.603	17	0	2	18.10526316	17	321	2.942066396	0	314.1754386	1.715305414	26.75705476	0.822966507	363	0.42453107	22	19.36	17	1.48E-05	20.5	15.18336153	1068	0.039236395	19	11.25	Bacteria	Bacteroidota	Bacteroidia	Chitinophagales	Chitinophagaceae	Cnuella	Bacteria;Bacteroidota;Bacteroidia;Chitinophagales;Chitinophagaceae;Cnuella
583	20	0.041666667	4.64097153	0	6039968.287	17	0	2	18.05	17	338	2.964779301	0	328.8631579	1.761650454	28.17085597	0.820454545	381	0.409835658	22	20.16666667	18	1.48E-05	21	15.18336153	1142	0.064958238	20	11.5	Bacteria	Abditibacteriota	Abditibacteria	Abditibacteriales	Abditibacteriaceae	Abditibacterium	Bacteria;Abditibacteriota;Abditibacteria;Abditibacteriales;Abditibacteriaceae;Abditibacterium
309	19	0.04	0.935458775	0	5940387.6	17	0	2	18.89473684	17	335	3.073543505	0	358.1052632	1.771505387	27.08942887	0.858851675	378	0.42453107	22	19.36	18	1.48E-05	20.5	15.18336153	1098	0.005507728	19	11.25	Bacteria	Planctomycetota	Pla3_lineage	Pla3_lineage	Pla3_lineage	Pla3_lineage	Bacteria;Planctomycetota;Pla3_lineage;Pla3_lineage;Pla3_lineage;Pla3_lineage
584	18	0.038461538	0.768777002	0	5372185.374	17	0	2	18.94444444	17	318	3.049766114	0	342.5751634	1.72308133	25.67562766	0.861111111	359	0.448624455	22	18.61538462	17	1.48E-05	20	15.18336153	1024	-0.022626386	18	11	Bacteria	Proteobacteria	Gammaproteobacteria	Acidiferrobacterales	Acidiferrobacteraceae	Sulfurifustis	Bacteria;Proteobacteria;Gammaproteobacteria;Acidiferrobacterales;Acidiferrobacteraceae;Sulfurifustis
358	20	0.041666667	2.146569886	0	6276033.459	17	0	2	18.4	17	345	3.021604257	0	349.2	1.787535238	28.33704302	0.836363636	388	0.409835658	22	20.16666667	18	1.48E-05	21	15.18336153	1156	0.047458238	20	11.5	Bacteria	Proteobacteria	Gammaproteobacteria	Burkholderiales	Nitrosomonadaceae	Nitrosospira	Bacteria;Proteobacteria;Gammaproteobacteria;Burkholderiales;Nitrosomonadaceae;Nitrosospira
585	1	0.021276596	0	0	14645.26712	1	0	3	18	1	18	2.370310362	0	0	1.025483426	1.379856115	1	19	0	22	10.29787234	1	1.48E-05	10.83333333	15.18336153	38	-0.894736842	1	6.25	Bacteria	Actinobacteriota	Actinobacteria	Frankiales	Sporichthyaceae	Sporichthya	Bacteria;Actinobacteriota;Actinobacteria;Frankiales;Sporichthyaceae;Sporichthya
268	19	0.04	0.935458775	0	5940387.6	17	0	2	18.89473684	17	335	3.073543505	0	358.1052632	1.771505387	27.08942887	0.858851675	378	0.42453107	22	19.36	18	1.48E-05	20.5	15.18336153	1098	0.005507728	19	11.25	Bacteria	Proteobacteria	Gammaproteobacteria	Burkholderiales	Methylophilaceae	Methylobacillus	Bacteria;Proteobacteria;Gammaproteobacteria;Burkholderiales;Methylophilaceae;Methylobacillus
586	17	0.035714286	0.058823529	0	5024003.348	17	0	3	19.47058824	17	306	3.095043669	0	345.4411765	1.701220172	24.38053149	0.927170868	348	0.484744612	22	17.28571429	17	1.48E-05	19.33333333	15.18336153	968	-0.067481767	17	10.625	Bacteria	Myxococcota	Polyangia	VHS-B3-70	VHS-B3-70	VHS-B3-70	Bacteria;Myxococcota;Polyangia;VHS-B3-70;VHS-B3-70;VHS-B3-70
355	12	0.029411765	0	0	2516360.553	12	0	3	19.33333333	12	216	3.206120112	44	244	1.519565964	17.19282044	0.966666667	244	0.583403517	22	14.23529412	12	1.48E-05	16.66666667	15.18336153	620	-0.233736559	12	9.25	Bacteria	Patescibacteria	Gracilibacteria	Candidatus_Peribacteria	Candidatus_Peribacteria	Candidatus_Peribacteria	Bacteria;Patescibacteria;Gracilibacteria;Candidatus_Peribacteria;Candidatus_Peribacteria;Candidatus_Peribacteria
587	10	0.028571429	0	0	1767382.575	10	0	3	19.9	10	180	2.890113516	0	209	1.372427526	14.31773602	0.947619048	209	0.72690711	22	13.82857143	10	1.48E-05	15.83333333	15.18336153	508	-0.331034483	10	8.875	Bacteria	Firmicutes	Negativicutes	Veillonellales-Selenomonadales	Veillonellaceae	Veillonella	Bacteria;Firmicutes;Negativicutes;Veillonellales-Selenomonadales;Veillonellaceae;Veillonella
136	1	1	0	0	1.543080635	1	0	1	1	1	2	1	0	0	1	1	0	2	0	1	1	1	1.42E-05	1	15.18608453	4	0	1	1.5	Bacteria	Proteobacteria	Alphaproteobacteria	Sphingomonadales	Sphingomonadaceae	Sphingopyxis	Bacteria;Proteobacteria;Alphaproteobacteria;Sphingomonadales;Sphingomonadaceae;Sphingopyxis
117	6	0.000214869	187.0528179	0	49.28302362	4	0	21	6.666666667	5	38	2.081281896	195	36.8	1.104940521	6.905696667	0.512820513	46	0.752625053	24	29.734422	6	3.71E-05	45.7715389	15.1790965	122	-0.033974359	6	9.001148701	Bacteria	Verrucomicrobiota	Chlamydiae	Chlamydiales	Parachlamydiaceae	Candidatus_Protochlamydia	Bacteria;Verrucomicrobiota;Chlamydiae;Chlamydiales;Parachlamydiaceae;Candidatus_Protochlamydia
319	7	0.000215332	207.8849175	0	62.78804374	4	0	21	7	6	44	2.091747267	162	40	1.123739591	8.058346792	0.368421053	56	0.814527156	26	29.79844961	6	3.74E-05	47.48820557	15.1790965	154	0.021507904	7	10.1573987	Bacteria	Verrucomicrobiota	Chlamydiae	Chlamydiales	cvE6	cvE6	Bacteria;Verrucomicrobiota;Chlamydiae;Chlamydiales;cvE6;cvE6
305	6	2.00E-04	6.158041958	0	48.67929396	4	0	22	6.666666667	5	38	1.967583411	215	36.8	1.094512665	6.905696667	0.512820513	46	0.752625053	22	27.6768	6	3.70E-05	42.34003026	15.1790965	122	-0.033974359	6	8.04744935	Bacteria	Patescibacteria	Dojkabacteria	Dojkabacteria	Dojkabacteria	Dojkabacteria	Bacteria;Patescibacteria;Dojkabacteria;Dojkabacteria;Dojkabacteria;Dojkabacteria
422	7	0.000215332	207.8849175	0	62.78804374	4	0	21	7	6	44	2.091747267	162	40	1.123739591	8.058346792	0.368421053	56	0.814527156	26	29.79844961	6	3.74E-05	47.48820557	15.1790965	154	0.021507904	7	10.1573987	Bacteria	Planctomycetota	Phycisphaerae	Tepidisphaerales	Tepidisphaerales	Tepidisphaerales	Bacteria;Planctomycetota;Phycisphaerae;Tepidisphaerales;Tepidisphaerales;Tepidisphaerales
588	6	0.000215285	85.30158421	0	52.37459334	4	0	21	7.666666667	6	40	2.012570418	135	41.6	1.099323584	6.953178682	0.403508772	52	0.752625053	26	29.79203445	6	3.73E-05	46.98820557	15.1790965	134	-0.108974359	6	9.907398701	Bacteria	Chloroflexi	Chloroflexia	Chloroflexales	Herpetosiphonaceae	Herpetosiphon	Bacteria;Chloroflexi;Chloroflexia;Chloroflexales;Herpetosiphonaceae;Herpetosiphon
434	10	0.000232721	2091.18461	0	101.1966198	4	0	20	6.1	6	55	4.522924462	810	25.24444444	1.541164665	11.35011012	0.338888889	71	0.451575032	29	32.20479404	6	3.89E-05	53.29273201	15.1790965	232	0.257977807	6	12.5022974	Bacteria	Proteobacteria	Gammaproteobacteria	Burkholderiales	SC-I-84	SC-I-84	Bacteria;Proteobacteria;Gammaproteobacteria;Burkholderiales;SC-I-84;SC-I-84
589	2	0.00020734	0	3.11E-15	172.9561948	2	3.11E-15	22	8.5	2	14	1.848834482	86	19	1.027139098	2.295096168	0.607142857	19	0.314253344	24	28.69251503	2	3.56E-05	40.79116502	15.1790965	40	-0.475	2	7.35263586	Bacteria	Actinobacteriota	Actinobacteria	Micrococcales	Micrococcaceae	Nesterenkonia	Bacteria;Actinobacteriota;Actinobacteria;Micrococcales;Micrococcaceae;Nesterenkonia
590	3	0.333333333	0	0	5.297293812	3	0	1	3	3	12	1.182264705	0	12	1.010092328	3.257818235	1	12	0.478992551	3	3	3	1.42E-05	3	15.185702	30	0	3	2.5	Bacteria	Actinobacteriota	Actinobacteria	Frankiales	Geodermatophilaceae	Klenkia	Bacteria;Actinobacteriota;Actinobacteria;Frankiales;Geodermatophilaceae;Klenkia
591	3	0.333333333	0	0	5.297293812	3	0	1	3	3	12	1.182264705	0	12	1.010092328	3.257818235	1	12	0.478992551	3	3	3	1.42E-05	3	15.185702	30	0	3	2.5	Bacteria	Bacteroidota	Bacteroidia	Cytophagales	Spirosomaceae	Dyadobacter	Bacteria;Bacteroidota;Bacteroidia;Cytophagales;Spirosomaceae;Dyadobacter
229	3	0.333333333	0	0	5.297293812	3	0	1	3	3	12	1.182264705	0	12	1.010092328	3.257818235	1	12	0.478992551	3	3	3	1.42E-05	3	15.185702	30	0	3	2.5	Bacteria	Actinobacteriota	Actinobacteria	Micrococcales	Bogoriellaceae	Georgenia	Bacteria;Actinobacteriota;Actinobacteria;Micrococcales;Bogoriellaceae;Georgenia
21	1	0.076923077	0	0	1.839503743	1	0	3	4	1	4	1.241819476	0	0	1.003410511	1.047482014	1	5	0	6	2.769230769	1	1.43E-05	3.166666667	15.18521913	10	-0.6	1	2.5	Bacteria	Proteobacteria	Gammaproteobacteria	Enterobacterales	Morganellaceae	Arsenophonus	Bacteria;Proteobacteria;Gammaproteobacteria;Enterobacterales;Morganellaceae;Arsenophonus
256	1	1	0	0	1.543080635	1	0	1	1	1	2	1	0	0	1	1	0	2	0	1	1	1	1.42E-05	1	15.18608453	4	0	1	1.5	Bacteria	Bacteroidota	Bacteroidia	Sphingobacteriales	Sphingobacteriaceae	Sphingobacterium	Bacteria;Bacteroidota;Bacteroidia;Sphingobacteriales;Sphingobacteriaceae;Sphingobacterium
189	1	0.076923077	0	0	1.725105949	1	0	3	4	1	3	1.241819476	0	0	1.003311066	1.023741007	1	5	0	6	2.769230769	1	1.43E-05	3.166666667	15.18521913	10	-0.6	1	2.5	Bacteria	Actinobacteriota	Actinobacteria	Pseudonocardiales	Pseudonocardiaceae	Actinomycetospora	Bacteria;Actinobacteriota;Actinobacteria;Pseudonocardiales;Pseudonocardiaceae;Actinomycetospora
132	5	0.000336814	38.23921569	1.78E-07	4045434.42	4	1.78E-07	16	7.6	4	34	8.820641559	3212	25.8	1.607171092	5.800528557	0.316666667	43	0.680330737	59	46.60963287	4	4.66E-05	65.41985514	15.1790965	106	-0.107864358	5	15.47103882	Bacteria	Proteobacteria	Gammaproteobacteria	Burkholderiales	Comamonadaceae	Rhizobacter	Bacteria;Proteobacteria;Gammaproteobacteria;Burkholderiales;Comamonadaceae;Rhizobacter
592	6	0.000372024	8306.451337	2.61E-06	10034462.45	4	2.61E-06	15	7.333333333	4	39	18.02005846	4105	26.66666667	2.572155118	6.929437674	0.261904762	50	0.752625053	67	51.48214286	5	4.78E-05	71.89051504	15.1790965	130	-0.017871018	6	18.28973389	Bacteria	Actinobacteriota	Actinobacteria	Micromonosporales	Micromonosporaceae	Dactylosporangium	Bacteria;Actinobacteriota;Actinobacteria;Micromonosporales;Micromonosporaceae;Dactylosporangium
149	9	0.000376223	18553.04278	2.62E-06	2715698283	5	2.62E-06	15	18.22222222	6	148	47.96751984	656	62.47222222	8.83834578	12.5478197	0.331313131	173	0.54426459	67	52.06320542	7	4.81E-05	77.89051504	15.01880829	418	-0.167402394	5	22.41473389	Bacteria	Proteobacteria	Gammaproteobacteria	Burkholderiales	Oxalobacteraceae	Noviherbaspirillum	Bacteria;Proteobacteria;Gammaproteobacteria;Burkholderiales;Oxalobacteraceae;Noviherbaspirillum
593	29	0.000301841	0.115384615	1.41E-08	1.37578E+11	28	1.41E-08	17	29.62068966	28	838	17.3641683	924	881.4384236	11.72532609	49.1331963	0.925646552	888	0.480448658	37	41.76999698	29	4.54E-05	71.17812824	15.1790965	2588	-0.0101413	29	19.35368347	Bacteria	Actinobacteriota	Actinobacteria	Streptosporangiales	Streptosporangiaceae	Sphaerisporangium	Bacteria;Actinobacteriota;Actinobacteria;Streptosporangiales;Streptosporangiaceae;Sphaerisporangium
594	29	0.000301841	0.115384615	1.41E-08	1.37578E+11	28	1.41E-08	17	29.62068966	28	838	17.3641683	924	881.4384236	11.72532609	49.1331963	0.925646552	888	0.480448658	37	41.76999698	29	4.54E-05	71.17812824	15.1790965	2588	-0.0101413	29	19.35368347	Bacteria	Actinobacteriota	Actinobacteria	Micrococcales	Microbacteriaceae	Schumannella	Bacteria;Actinobacteriota;Actinobacteria;Micrococcales;Microbacteriaceae;Schumannella
175	29	0.000301841	0.115384615	1.41E-08	1.37578E+11	28	1.41E-08	17	29.62068966	28	838	17.3641683	924	881.4384236	11.72532609	49.1331963	0.925646552	888	0.480448658	37	41.76999698	29	4.54E-05	71.17812824	15.1790965	2588	-0.0101413	29	19.35368347	Bacteria	Firmicutes	Bacilli	Staphylococcales	Staphylococcaceae	Jeotgalicoccus	Bacteria;Firmicutes;Bacilli;Staphylococcales;Staphylococcaceae;Jeotgalicoccus
595	29	0.000301841	0.115384615	1.41E-08	1.37578E+11	28	1.41E-08	17	29.62068966	28	838	17.3641683	924	881.4384236	11.72532609	49.1331963	0.925646552	888	0.480448658	37	41.76999698	29	4.54E-05	71.17812824	15.1790965	2588	-0.0101413	29	19.35368347	Bacteria	Actinobacteriota	Actinobacteria	Micromonosporales	Micromonosporaceae	Luedemannella	Bacteria;Actinobacteriota;Actinobacteria;Micromonosporales;Micromonosporaceae;Luedemannella
596	29	0.000301841	0.115384615	1.41E-08	1.37578E+11	28	1.41E-08	17	29.62068966	28	838	17.3641683	924	881.4384236	11.72532609	49.1331963	0.925646552	888	0.480448658	37	41.76999698	29	4.54E-05	71.17812824	15.1790965	2588	-0.0101413	29	19.35368347	Bacteria	Actinobacteriota	Actinobacteria	Streptosporangiales	Streptosporangiaceae	Streptosporangium	Bacteria;Actinobacteriota;Actinobacteria;Streptosporangiales;Streptosporangiaceae;Streptosporangium
597	31	0.000302024	4.301098901	1.45E-08	1.44053E+11	28	1.45E-08	17	28.29032258	28	858	17.34725122	990	822.0817204	12.25846146	51.62842461	0.884072581	908	0.517065967	37	41.79522803	29	4.54E-05	72.17812824	15.1790965	2746	0.055809364	31	19.85368347	Bacteria	Fibrobacterota	Fibrobacteria	Fibrobacterales	Fibrobacteraceae	possible_genus_04	Bacteria;Fibrobacterota;Fibrobacteria;Fibrobacterales;Fibrobacteraceae;possible_genus_04
598	29	0.000301841	0.115384615	1.41E-08	1.37578E+11	28	1.41E-08	17	29.62068966	28	838	17.3641683	924	881.4384236	11.72532609	49.1331963	0.925646552	888	0.480448658	37	41.76999698	29	4.54E-05	71.17812824	15.1790965	2588	-0.0101413	29	19.35368347	Bacteria	Desulfobacterota	Syntrophobacteria	Syntrophobacterales	Syntrophobacteraceae	Desulfovirga	Bacteria;Desulfobacterota;Syntrophobacteria;Syntrophobacterales;Syntrophobacteraceae;Desulfovirga
84	29	0.000301841	0.115384615	1.41E-08	1.37578E+11	28	1.41E-08	17	29.62068966	28	838	17.3641683	924	881.4384236	11.72532609	49.1331963	0.925646552	888	0.480448658	37	41.76999698	29	4.54E-05	71.17812824	15.1790965	2588	-0.0101413	29	19.35368347	Bacteria	Chloroflexi	Anaerolineae	SJA-15	SJA-15	SJA-15	Bacteria;Chloroflexi;Anaerolineae;SJA-15;SJA-15;SJA-15
227	31	0.000302024	4.301098901	1.45E-08	1.44053E+11	28	1.45E-08	17	28.29032258	28	858	17.34725122	990	822.0817204	12.25846146	51.62842461	0.884072581	908	0.517065967	37	41.79522803	29	4.54E-05	72.17812824	15.1790965	2746	0.055809364	31	19.85368347	Bacteria	Bdellovibrionota	Oligoflexia	Oligoflexales	Oligoflexales	Oligoflexus	Bacteria;Bdellovibrionota;Oligoflexia;Oligoflexales;Oligoflexales;Oligoflexus
599	29	0.000301841	0.115384615	1.41E-08	1.37578E+11	28	1.41E-08	17	29.62068966	28	838	17.3641683	924	881.4384236	11.72532609	49.1331963	0.925646552	888	0.480448658	37	41.76999698	29	4.54E-05	71.17812824	15.1790965	2588	-0.0101413	29	19.35368347	Bacteria	GAL15	GAL15	GAL15	GAL15	GAL15	Bacteria;GAL15;GAL15;GAL15;GAL15;GAL15
600	29	0.000301841	0.115384615	1.41E-08	1.37578E+11	28	1.41E-08	17	29.62068966	28	838	17.3641683	924	881.4384236	11.72532609	49.1331963	0.925646552	888	0.480448658	37	41.76999698	29	4.54E-05	71.17812824	15.1790965	2588	-0.0101413	29	19.35368347	Bacteria	Proteobacteria	Gammaproteobacteria	Steroidobacterales	Woeseiaceae	Woeseia	Bacteria;Proteobacteria;Gammaproteobacteria;Steroidobacterales;Woeseiaceae;Woeseia
246	29	0.000301841	0.115384615	1.41E-08	1.37578E+11	28	1.41E-08	17	29.62068966	28	838	17.3641683	924	881.4384236	11.72532609	49.1331963	0.925646552	888	0.480448658	37	41.76999698	29	4.54E-05	71.17812824	15.1790965	2588	-0.0101413	29	19.35368347	Bacteria	Chloroflexi	Anaerolineae	Anaerolineales	Anaerolineaceae	Anaerolinea	Bacteria;Chloroflexi;Anaerolineae;Anaerolineales;Anaerolineaceae;Anaerolinea
601	29	0.000301841	0.115384615	1.41E-08	1.37578E+11	28	1.41E-08	17	29.62068966	28	838	17.3641683	924	881.4384236	11.72532609	49.1331963	0.925646552	888	0.480448658	37	41.76999698	29	4.54E-05	71.17812824	15.1790965	2588	-0.0101413	29	19.35368347	Bacteria	Sva0485	Sva0485	Sva0485	Sva0485	Sva0485	Bacteria;Sva0485;Sva0485;Sva0485;Sva0485;Sva0485
602	29	0.000301841	0.115384615	1.41E-08	1.37578E+11	28	1.41E-08	17	29.62068966	28	838	17.3641683	924	881.4384236	11.72532609	49.1331963	0.925646552	888	0.480448658	37	41.76999698	29	4.54E-05	71.17812824	15.1790965	2588	-0.0101413	29	19.35368347	Bacteria	Proteobacteria	Gammaproteobacteria	Piscirickettsiales	Piscirickettsiaceae	Candidatus_Endoecteinascidia	Bacteria;Proteobacteria;Gammaproteobacteria;Piscirickettsiales;Piscirickettsiaceae;Candidatus_Endoecteinascidia
603	32	0.0003367	2476.551099	7.13E-08	1.45371E+11	28	7.13E-08	16	27.65625	28	864	100	6665	783.8870968	70.4484918	52.78107473	0.747466216	917	0.536336786	55	46.59393939	29	4.56E-05	79.79207737	15.1790965	2826	0.087182448	32	23.20736694	Bacteria	Myxococcota	Polyangia	Polyangiales	Polyangiaceae	Aetherobacter	Bacteria;Myxococcota;Polyangia;Polyangiales;Polyangiaceae;Aetherobacter
604	29	0.000301841	0.115384615	1.41E-08	1.37578E+11	28	1.41E-08	17	29.62068966	28	838	17.3641683	924	881.4384236	11.72532609	49.1331963	0.925646552	888	0.480448658	37	41.76999698	29	4.54E-05	71.17812824	15.1790965	2588	-0.0101413	29	19.35368347	Bacteria	Patescibacteria	Saccharimonadia	Saccharimonadales	Saccharimonadaceae	TM7a	Bacteria;Patescibacteria;Saccharimonadia;Saccharimonadales;Saccharimonadaceae;TM7a
605	31	0.000302024	4.301098901	1.45E-08	1.44053E+11	28	1.45E-08	17	28.29032258	28	858	17.34725122	990	822.0817204	12.25846146	51.62842461	0.884072581	908	0.517065967	37	41.79522803	29	4.54E-05	72.17812824	15.1790965	2746	0.055809364	31	19.85368347	Bacteria	Firmicutes	Clostridia	Thermincolales	Thermincolaceae	Thermincola	Bacteria;Firmicutes;Clostridia;Thermincolales;Thermincolaceae;Thermincola
606	31	0.000302024	4.301098901	1.45E-08	1.44053E+11	28	1.45E-08	17	28.29032258	28	858	17.34725122	990	822.0817204	12.25846146	51.62842461	0.884072581	908	0.517065967	37	41.79522803	29	4.54E-05	72.17812824	15.1790965	2746	0.055809364	31	19.85368347	Bacteria	Cyanobacteria	Vampirivibrionia	Vampirovibrionales	Vampirovibrionaceae	Vampirovibrionaceae	Bacteria;Cyanobacteria;Vampirivibrionia;Vampirovibrionales;Vampirovibrionaceae;Vampirovibrionaceae
607	32	0.0003367	2476.551099	7.13E-08	1.45371E+11	28	7.13E-08	16	27.65625	28	864	100	6665	783.8870968	70.4484918	52.78107473	0.747466216	917	0.536336786	55	46.59393939	29	4.56E-05	79.79207737	15.1790965	2826	0.087182448	32	23.20736694	Bacteria	Actinobacteriota	Actinobacteria	Propionibacteriales	Propionibacteriaceae	Jiangella	Bacteria;Actinobacteriota;Actinobacteria;Propionibacteriales;Propionibacteriaceae;Jiangella
310	29	0.000301841	0.115384615	1.41E-08	1.37578E+11	28	1.41E-08	17	29.62068966	28	838	17.3641683	924	881.4384236	11.72532609	49.1331963	0.925646552	888	0.480448658	37	41.76999698	29	4.54E-05	71.17812824	15.1790965	2588	-0.0101413	29	19.35368347	Bacteria	Myxococcota	Myxococcia	Myxococcales	Vulgatibacteraceae	Vulgatibacter	Bacteria;Myxococcota;Myxococcia;Myxococcales;Vulgatibacteraceae;Vulgatibacter
312	29	0.000301841	0.115384615	1.41E-08	1.37578E+11	28	1.41E-08	17	29.62068966	28	838	17.3641683	924	881.4384236	11.72532609	49.1331963	0.925646552	888	0.480448658	37	41.76999698	29	4.54E-05	71.17812824	15.1790965	2588	-0.0101413	29	19.35368347	Bacteria	Dependentiae	Babeliae	Babeliales	Babeliaceae	Babeliaceae	Bacteria;Dependentiae;Babeliae;Babeliales;Babeliaceae;Babeliaceae
347	29	0.000301841	0.115384615	1.41E-08	1.37578E+11	28	1.41E-08	17	29.62068966	28	838	17.3641683	924	881.4384236	11.72532609	49.1331963	0.925646552	888	0.480448658	37	41.76999698	29	4.54E-05	71.17812824	15.1790965	2588	-0.0101413	29	19.35368347	Bacteria	Planctomycetota	Phycisphaerae	mle1-8	mle1-8	mle1-8	Bacteria;Planctomycetota;Phycisphaerae;mle1-8;mle1-8;mle1-8
180	31	0.000302024	4.301098901	1.45E-08	1.44053E+11	28	1.45E-08	17	28.29032258	28	858	17.34725122	990	822.0817204	12.25846146	51.62842461	0.884072581	908	0.517065967	37	41.79522803	29	4.54E-05	72.17812824	15.1790965	2746	0.055809364	31	19.85368347	Bacteria	Firmicutes	Bacilli	Paenibacillales	Paenibacillaceae	Cohnella	Bacteria;Firmicutes;Bacilli;Paenibacillales;Paenibacillaceae;Cohnella
608	29	0.000301841	0.115384615	1.41E-08	1.37578E+11	28	1.41E-08	17	29.62068966	28	838	17.3641683	924	881.4384236	11.72532609	49.1331963	0.925646552	888	0.480448658	37	41.76999698	29	4.54E-05	71.17812824	15.1790965	2588	-0.0101413	29	19.35368347	Bacteria	Chloroflexi	Anaerolineae	Caldilineales	Caldilineaceae	Litorilinea	Bacteria;Chloroflexi;Anaerolineae;Caldilineales;Caldilineaceae;Litorilinea
112	29	0.000301841	0.115384615	1.41E-08	1.37578E+11	28	1.41E-08	17	29.62068966	28	838	17.3641683	924	881.4384236	11.72532609	49.1331963	0.925646552	888	0.480448658	37	41.76999698	29	4.54E-05	71.17812824	15.1790965	2588	-0.0101413	29	19.35368347	Bacteria	Proteobacteria	Alphaproteobacteria	Rhizobiales	Beijerinckiaceae	Chelatococcus	Bacteria;Proteobacteria;Alphaproteobacteria;Rhizobiales;Beijerinckiaceae;Chelatococcus
186	29	0.000301841	0.115384615	1.41E-08	1.37578E+11	28	1.41E-08	17	29.62068966	28	838	17.3641683	924	881.4384236	11.72532609	49.1331963	0.925646552	888	0.480448658	37	41.76999698	29	4.54E-05	71.17812824	15.1790965	2588	-0.0101413	29	19.35368347	Bacteria	Actinobacteriota	Actinobacteria	Pseudonocardiales	Pseudonocardiaceae	Actinophytocola	Bacteria;Actinobacteriota;Actinobacteria;Pseudonocardiales;Pseudonocardiaceae;Actinophytocola
609	31	0.000336587	2305.65	7.10E-08	1.37021E+11	28	7.10E-08	16	27.74193548	28	838	95.73135014	6450	764.5354839	65.40705141	51.15360446	0.74978204	891	0.517065967	55	46.57825648	29	4.56E-05	79.29207737	15.1790965	2712	0.070721645	31	22.95736694	Bacteria	Nitrospirota	4-29-1	4-29-1	4-29-1	4-29-1	Bacteria;Nitrospirota;4-29-1;4-29-1;4-29-1;4-29-1
86	30	0.000301932	3.9	1.42E-08	1.35742E+11	28	1.42E-08	17	28.4	28	832	16.81573657	957	802.9241379	11.55057217	50.00095434	0.8875	882	0.498379718	37	41.7826087	29	4.54E-05	71.67812824	15.1790965	2634	0.038092122	30	19.60368347	Bacteria	Actinobacteriota	Actinobacteria	Corynebacteriales	Nocardiaceae	Nocardia	Bacteria;Actinobacteriota;Actinobacteria;Corynebacteriales;Nocardiaceae;Nocardia
610	31	0.000336587	2305.65	7.10E-08	1.37021E+11	28	7.10E-08	16	27.74193548	28	838	95.73135014	6450	764.5354839	65.40705141	51.15360446	0.74978204	891	0.517065967	55	46.57825648	29	4.56E-05	79.29207737	15.1790965	2712	0.070721645	31	22.95736694	Bacteria	Actinobacteriota	Actinobacteria	Micromonosporales	Micromonosporaceae	Allocatelliglobosispora	Bacteria;Actinobacteriota;Actinobacteria;Micromonosporales;Micromonosporaceae;Allocatelliglobosispora
362	10	0.00030012	0	8.24E-09	16819309362	10	8.24E-09	17	31.1	10	290	7.125849248	297	321	2.392891468	16.92924681	0.971875	321	0.72690711	37	41.53181273	10	4.47E-05	61.67812824	15.1790965	732	-0.51329849	10	14.60368347	Bacteria	Patescibacteria	ABY1	Candidatus_Uhrbacteria	Candidatus_Uhrbacteria	Candidatus_Uhrbacteria	Bacteria;Patescibacteria;ABY1;Candidatus_Uhrbacteria;Candidatus_Uhrbacteria;Candidatus_Uhrbacteria
611	10	0.00030012	0	8.24E-09	16819309362	10	8.24E-09	17	31.1	10	290	7.125849248	297	321	2.392891468	16.92924681	0.971875	321	0.72690711	37	41.53181273	10	4.47E-05	61.67812824	15.1790965	732	-0.51329849	10	14.60368347	Bacteria	Proteobacteria	Gammaproteobacteria	Oceanospirillales	Halomonadaceae	Halomonas	Bacteria;Proteobacteria;Gammaproteobacteria;Oceanospirillales;Halomonadaceae;Halomonas
612	4	0.000374532	0.333333333	1.87E-07	29515.5005	4	1.87E-07	12	6.25	4	22	1.694482363	123	24.16666667	1.044981031	4.505432389	0.625	29	0.592530984	22	51.82921348	4	4.81E-05	61.79047619	15.1790965	70	-0.201515152	4	10.49584961	Bacteria	Actinobacteriota	Actinobacteria	Frankiales	Frankiaceae	Jatrophihabitans	Bacteria;Actinobacteriota;Actinobacteria;Frankiales;Frankiaceae;Jatrophihabitans
179	4	0.000409165	7478.546866	2.67E-06	6021444.53	4	2.67E-06	12	6.5	4	22	7.778947313	192	20	1.409056768	4.505432389	0.433333333	30	0.592530984	29	56.62193126	4	4.92E-05	68.43174603	15.1790965	72	-0.216666667	4	13.69335938	Bacteria	Proteobacteria	Alphaproteobacteria	Azospirillales	Azospirillaceae	Azospirillum	Bacteria;Proteobacteria;Alphaproteobacteria;Azospirillales;Azospirillaceae;Azospirillum
191	8	0.000426439	34429.41026	0.000114536	11072198263	4	0.000114536	13	5.375	5	39	29.08088031	3052	20.03571429	4.3455592	8.949845838	0.291666667	51	0.814527156	45	59.01236674	5	5.29E-05	76.21968309	14.97838854	158	0.221703297	7	18.52514648	Bacteria	Actinobacteriota	Thermoleophilia	Solirubrobacterales	Solirubrobacteraceae	Conexibacter	Bacteria;Actinobacteriota;Thermoleophilia;Solirubrobacterales;Solirubrobacteraceae;Conexibacter
613	8	0.000394166	19551.10317	1.88E-07	29751.56781	4	1.88E-07	12	5.875	5	42	16.58821217	441	25.53571429	2.875452015	9.021068859	0.3671875	55	0.837921793	33	54.54631454	6	4.92E-05	68.28676046	15.1790965	166	0.16456044	8	13.90356445	Bacteria	Proteobacteria	Alphaproteobacteria	Rhizobiales	Hyphomicrobiaceae	Hyphomicrobium	Bacteria;Proteobacteria;Alphaproteobacteria;Rhizobiales;Hyphomicrobiaceae;Hyphomicrobium
119	7	0.000394011	12114.23016	1.30E-07	14219.49311	4	1.30E-07	12	6.285714286	5	38	11.70356293	378	26.71428571	2.132040399	7.915900749	0.392857143	51	0.814527156	33	54.5248227	6	4.87E-05	67.78676046	15.1790965	144	0.065700966	7	13.65356445	Bacteria	Proteobacteria	Alphaproteobacteria	Rhizobiales	Rhizobiales_Incertae_Sedis	Nordella	Bacteria;Proteobacteria;Alphaproteobacteria;Rhizobiales;Rhizobiales_Incertae_Sedis;Nordella
614	4	0.000225327	0	7.89E-17	33669556395	4	8.04E-17	21	10.5	4	34	10.23029726	2643	46	1.590940818	4.790324475	0.403846154	46	0.592530984	57	31.18161334	4	2.92E-05	50.98344208	15.1790965	104	-0.327441077	4	13.24630642	Bacteria	Chloroflexi	Chloroflexia	Chloroflexales	Chloroflexaceae	Candidatus_Chloroploca	Bacteria;Chloroflexi;Chloroflexia;Chloroflexales;Chloroflexaceae;Candidatus_Chloroploca
615	8	0.00024266	399.4361007	1.69E-15	36495759870	4	1.72E-15	20	8.125	5	55	17.16743103	6160	36.5	3.011419365	9.329701953	0.262096774	73	0.837921793	62	33.58019898	6	2.99E-05	56.18778072	15.1790965	202	0.08898137	8	15.30511284	Bacteria	Proteobacteria	Alphaproteobacteria	Sphingomonadales	Sphingomonadaceae	Sphingoaurantiacus	Bacteria;Proteobacteria;Alphaproteobacteria;Sphingomonadales;Sphingomonadaceae;Sphingoaurantiacus
616	7	0.000242601	240.7474527	1.04E-15	36231451925	4	1.03E-15	20	8.428571429	4	49	15.36501528	5280	37.71428571	2.567052971	8.177051828	0.271889401	66	0.814527156	62	33.5720524	5	2.98E-05	55.68778072	15.1790965	174	0.021969697	7	15.05511284	Bacteria	Myxococcota	Polyangia	Nannocystales	Nannocystaceae	Nannocystis	Bacteria;Myxococcota;Polyangia;Nannocystales;Nannocystaceae;Nannocystis
43	4	0.00032041	0	0.002251832	4.27975E+12	4	0.002251832	16	7.5	4	24	14.88589607	5871	34	1.843117808	4.552914403	0.625	34	0.592530984	62	44.33963473	4	4.63E-05	60.86072816	15.1790965	80	-0.258333333	4	13.37509155	Bacteria	Myxococcota	Polyangia	FFCH16767	FFCH16767	FFCH16767	Bacteria;Myxococcota;Polyangia;FFCH16767;FFCH16767;FFCH16767
47	8	0.000356506	728.3290043	0.00497578	2.08963E+13	4	0.00497578	15	6.625	5	46	29.0718629	13377	32.67857143	4.406608304	9.116032888	0.348684211	61	0.837921793	69	49.33475936	5	4.87E-05	69.327997	15.1790965	178	0.132814408	8	17.09393311	Bacteria	Patescibacteria	Parcubacteria	Candidatus_Moranbacteria	Candidatus_Moranbacteria	Candidatus_Moranbacteria	Bacteria;Patescibacteria;Parcubacteria;Candidatus_Moranbacteria;Candidatus_Moranbacteria;Candidatus_Moranbacteria
184	6	0.000320616	1.333333333	0.002405647	4.88439E+12	4	0.002405647	16	6.166666667	4	32	19.87149465	9785	31.53333333	2.700728918	6.763250624	0.513888889	43	0.752625053	62	44.36806669	4	4.73E-05	61.86072816	15.1790965	116	0.035786436	6	13.87509155	Bacteria	Myxococcota	Polyangia	Polyangiales	Polyangiaceae	Polyangium	Bacteria;Myxococcota;Polyangia;Polyangiales;Polyangiaceae;Polyangium
131	7	0.00040568	25760	0.000112046	10599745020	4	0.000112046	14	6.714285714	5	39	37.59229736	7470	23.14285714	4.865325016	7.939641756	0.305194805	54	0.592530984	82	56.13955375	6	5.16E-05	76.78264236	15.01067877	150	0.036854812	4	20.35095215	Bacteria	Verrucomicrobiota	Chlamydiae	Chlamydiales	Chlamydiaceae	Chlamydiaceae	Bacteria;Verrucomicrobiota;Chlamydiae;Chlamydiales;Chlamydiaceae;Chlamydiaceae
297	4	0.000377501	0	0.000111872	10563119878	4	0.000111872	14	7	4	24	3.462049009	909	32	1.152345796	4.552914403	0.583333333	32	0.592530984	33	52.2400906	4	5.00E-05	65.9479021	15.1790965	76	-0.262626263	4	13.54382324	Bacteria	Actinobacteriota	Actinobacteria	Streptosporangiales	Streptosporangiaceae	Nonomuraea	Bacteria;Actinobacteriota;Actinobacteria;Streptosporangiales;Streptosporangiaceae;Nonomuraea
183	5	0.000391236	23.25	0.000114305	11027538066	4	0.000114305	14	6.8	4	29	5.123189964	1720	35.1	1.315713487	5.681823521	0.453333333	39	0.680330737	40	54.14084507	5	5.08E-05	70.26597569	15.1790965	98	-0.136752137	5	16.06286621	Bacteria	Firmicutes	Limnochordia	Limnochordia	Limnochordia	Hydrogenispora	Bacteria;Firmicutes;Limnochordia;Limnochordia;Limnochordia;Hydrogenispora
617	4	0.000364431	93.66666667	2.61E-06	9728037.553	4	2.61E-06	15	6.75	4	23	7.611033644	3000	25.83333333	1.401117025	4.529173396	0.482142857	31	0.592530984	64	50.43148688	4	4.73E-05	67.3460706	15.1790965	74	-0.242113442	4	15.46356201	Bacteria	Bacteroidota	Bacteroidia	Flavobacteriales	Crocinitomicaceae	Fluviicola	Bacteria;Bacteroidota;Bacteroidia;Flavobacteriales;Crocinitomicaceae;Fluviicola
618	4	0.00032041	0	0.002307861	4.49538E+12	4	0.002307861	16	7.75	4	24	15.35122207	5871	35	1.871254929	4.552914403	0.645833333	35	0.592530984	62	44.33963473	4	4.64E-05	60.86072816	15.1790965	82	-0.286111111	4	13.37509155	Bacteria	Actinobacteriota	Actinobacteria	Streptosporangiales	Thermomonosporaceae	Actinomadura	Bacteria;Actinobacteriota;Actinobacteria;Streptosporangiales;Thermomonosporaceae;Actinomadura
133	5	0.000320718	1.238095238	0.004776281	1.92542E+13	4	0.004776281	16	8	4	32	20.08348229	7636	36	2.462748036	5.753046542	0.571428571	45	0.680330737	62	44.38229634	5	4.73E-05	61.69406149	15.1790965	110	-0.19113305	5	13.87509155	Bacteria	Myxococcota	Polyangia	Polyangiales	Polyangiaceae	Sorangium	Bacteria;Myxococcota;Polyangia;Polyangiales;Polyangiaceae;Sorangium
619	2	0.055555556	0	0	30.23644889	2	0	2	9	2	17	1.679938138	0	20	1.022703676	2.36631919	0.9	20	0.314253344	10	5.555555556	2	1.44E-05	6	15.18467087	42	-0.633333333	2	4	Bacteria	Proteobacteria	Alphaproteobacteria	Rickettsiales	SM2D12	SM2D12	Bacteria;Proteobacteria;Alphaproteobacteria;Rickettsiales;SM2D12;SM2D12
328	7	0.000259538	499.0538234	2.99E-14	671945719.6	4	3.00E-14	19	7.571428571	6	44	12.33145579	4488	34.28571429	2.219628205	8.058346792	0.360544218	60	0.814527156	44	35.91590968	6	3.02E-05	54.55608725	15.1790965	162	-0.021688606	7	12.70397568	Bacteria	Myxococcota	Myxococcia	Myxococcales	Myxococcaceae	KD3-10	Bacteria;Myxococcota;Myxococcia;Myxococcales;Myxococcaceae;KD3-10
364	8	0.000259605	854.9602077	2.99E-14	961670206.3	4	3.00E-14	19	7.375	6	48	14.0327721	5236	33.5	2.594081339	9.163514902	0.351190476	67	0.837921793	44	35.92523364	7	3.02E-05	55.05608725	15.1790965	190	0.054948646	8	12.95397568	Bacteria	Planctomycetota	Phycisphaerae	Phycisphaerales	Phycisphaeraceae	AKYG587	Bacteria;Planctomycetota;Phycisphaerae;Phycisphaerales;Phycisphaeraceae;AKYG587
185	3	0.000239177	0	3.76E-16	263094558	3	3.90E-16	20	8	3	18	5.126837728	1488	27	1.188709809	3.400264278	0.727272727	27	0.478992551	34	33.09830184	3	2.88E-05	47.67111405	15.1790965	60	-0.451515152	3	9.586362839	Bacteria	Actinobacteriota	Actinobacteria	Micromonosporales	Micromonosporaceae	Virgisporangium	Bacteria;Actinobacteriota;Actinobacteria;Micromonosporales;Micromonosporaceae;Virgisporangium
620	2	0.000241896	0	3.71E-16	30178505512	2	3.56E-16	20	16	2	25	6.31827903	875	34	1.182074575	2.556247247	0.571428571	34	0.314253344	58	33.47460087	2	2.83E-05	52.35444738	15.1790965	70	-0.738181818	2	13.18011284	Bacteria	Chloroflexi	Anaerolineae	RBG-13-54-9	RBG-13-54-9	RBG-13-54-9	Bacteria;Chloroflexi;Anaerolineae;RBG-13-54-9;RBG-13-54-9;RBG-13-54-9
387	6	0.000281373	3074.774028	6.35E-13	443637390.8	4	6.35E-13	18	7.5	5	38	12.92076884	3770	30.6	2.099084054	6.905696667	0.394736842	51	0.752625053	45	38.93753517	6	3.07E-05	56.53216196	15.1790965	132	-0.079884005	6	12.56420135	Bacteria	Chloroflexi	OLB14	OLB14	OLB14	OLB14	Bacteria;Chloroflexi;OLB14;OLB14;OLB14;OLB14
621	2	0.25	0	0	2.782980402	2	0	2	2.5	2	6	1.133189909	0	7	1.004803755	2.10516811	0.833333333	7	0.314253344	3	2.25	2	1.42E-05	2.5	15.185702	16	-0.1	2	2.25	Bacteria	Chloroflexi	Ktedonobacteria	C0119	C0119	C0119	Bacteria;Chloroflexi;Ktedonobacteria;C0119;C0119;C0119
274	3	0.333333333	2	0	3.492148788	2	0	1	1.666666667	2	7	1.058795354	0	2.666666667	1.004541458	3.139113199	0.666666667	8	0.314253344	3	3	2	1.42E-05	3	15.18521909	22	0.3	2	2.5	Bacteria	Patescibacteria	Saccharimonadia	Saccharimonadales	S32	TM7	Bacteria;Patescibacteria;Saccharimonadia;Saccharimonadales;S32;TM7
140	1	0.00021815	0	3.85E-17	7451.192816	1	4.30E-17	21	4	1	4	1.241819476	0	0	1.003410511	1.047482014	1	5	0	12	30.18848168	1	2.52E-05	38.83106113	15.1790965	10	-0.6	1	5.082243919	Bacteria	Bacteroidota	Bacteroidia	Bacteroidetes_VC2.1_Bac22	Bacteroidetes_VC2.1_Bac22	Bacteroidetes_VC2.1_Bac22	Bacteria;Bacteroidota;Bacteroidia;Bacteroidetes_VC2.1_Bac22;Bacteroidetes_VC2.1_Bac22;Bacteroidetes_VC2.1_Bac22
622	1	1	0	0	1.543080635	1	0	1	1	1	2	1	0	0	1	1	0	2	0	1	1	1	1.42E-05	1	15.18608453	4	0	1	1.5	Bacteria	Proteobacteria	Alphaproteobacteria	Kiloniellales	Kiloniellaceae	Tagaea	Bacteria;Proteobacteria;Alphaproteobacteria;Kiloniellales;Kiloniellaceae;Tagaea
623	6	0.000229779	206.3698685	0	34.55553232	4	0	20	6.5	5	34	2.175499818	260	30	1.112006356	6.810732638	0.433333333	45	0.752625053	23	31.79779412	5	3.73E-05	48.90543042	15.1790965	120	-0.016991342	6	10.05503178	Bacteria	Acidobacteriota	Subgroup_22	Subgroup_22	Subgroup_22	Subgroup_22	Bacteria;Acidobacteriota;Subgroup_22;Subgroup_22;Subgroup_22;Subgroup_22
624	8	0.000249813	3009.296881	0	63.87135929	4	0	19	4.625	5	35	6.031599747	2296	11.25	1.599402859	8.854881809	0.3125	45	0.592530984	40	34.57007245	5	3.83E-05	55.71252838	15.1790965	146	0.284748585	4	13.29756355	Bacteria	Bacteroidota	Bacteroidia	Sphingobacteriales	env.OPS_17	env.OPS_17	Bacteria;Bacteroidota;Bacteroidia;Sphingobacteriales;env.OPS_17;env.OPS_17
625	5	0.000229727	6.288961039	0	22.87445044	4	0	20	6	4	27	1.966643579	288	24.5	1.076862435	5.634341506	0.461538462	35	0.680330737	25	31.79048932	5	3.71E-05	48.23876375	15.1790965	90	-0.078477078	5	9.680031776	Bacteria	Myxococcota	Polyangia	mle1-27	mle1-27	mle1-27	Bacteria;Myxococcota;Polyangia;mle1-27;mle1-27;mle1-27
366	6	0.000229779	206.3698685	0	34.55553232	4	0	20	6.5	5	34	2.175499818	260	30	1.112006356	6.810732638	0.433333333	45	0.752625053	23	31.79779412	5	3.73E-05	48.90543042	15.1790965	120	-0.016991342	6	10.05503178	Bacteria	Elusimicrobiota	Lineage_IIb	Lineage_IIb	Lineage_IIb	Lineage_IIb	Bacteria;Elusimicrobiota;Lineage_IIb;Lineage_IIb;Lineage_IIb;Lineage_IIb
315	10	0.000213265	167.0309612	0	67.95842847	4	0	21	5.5	6	54	2.03254606	324	18.77777778	1.165412428	11.32636911	0.34375	65	0.451575032	25	29.51247601	6	3.79E-05	47.33192851	15.1790965	220	0.299854557	6	10.05876589	Bacteria	Elusimicrobiota	Elusimicrobia	MVP-88	MVP-88	MVP-88	Bacteria;Elusimicrobiota;Elusimicrobia;MVP-88;MVP-88;MVP-88
403	4	0.000232288	47.79636607	0	13.33859393	3	0	20	6	3	20	1.932597145	282	9.333333333	1.058594586	4.457950374	0.375	28	1.885520062	29	32.14494774	4	3.73E-05	49.95939867	15.1790965	68	-0.149206349	2	10.7522974	Bacteria	Chloroflexi	JG30-KF-CM66	JG30-KF-CM66	JG30-KF-CM66	JG30-KF-CM66	Bacteria;Chloroflexi;JG30-KF-CM66;JG30-KF-CM66;JG30-KF-CM66;JG30-KF-CM66
435	5	0.000232396	38.89958874	0	22.22782841	3	0	20	6.2	3	24	2.130605972	368	14.4	1.087992694	5.563118485	0.352941176	36	0.592530984	28	32.15988845	4	3.80E-05	50.70939867	15.1790965	92	-0.046153846	4	11.1897974	Bacteria	Planctomycetota	Phycisphaerae	Phycisphaerales	Phycisphaeraceae	SM1A02	Bacteria;Planctomycetota;Phycisphaerae;Phycisphaerales;Phycisphaeraceae;SM1A02
626	3	0.000231803	0	0	15.08651329	3	0	20	7.333333333	3	16	2.009017537	210	25	1.047229075	3.352782264	0.666666667	25	0.478992551	26	32.07788595	3	3.69E-05	48.37606534	15.1790965	56	-0.396153846	3	9.689797401	Bacteria	Bacteroidota	Bacteroidia	Chitinophagales	Chitinophagaceae	Flavisolibacter	Bacteria;Bacteroidota;Bacteroidia;Chitinophagales;Chitinophagaceae;Flavisolibacter
120	5	0.00025227	900.5035236	0	781.4234707	4	0	19	7.8	5	31	7.801330588	2252	35.2	1.522143145	5.729305535	0.433333333	44	0.680330737	54	34.91019173	5	3.90E-05	56.54030615	15.1790965	108	-0.203030303	5	14.0670948	Bacteria	Proteobacteria	Alphaproteobacteria	Rhizobiales	Xanthobacteraceae	Pseudolabrys	Bacteria;Proteobacteria;Alphaproteobacteria;Rhizobiales;Xanthobacteraceae;Pseudolabrys
442	10	0.000253036	2567.484198	0	835.3031567	4	0	19	5.3	5	46	11.04047705	5058	21	2.49492939	11.13644105	0.252380952	63	0.72690711	58	35.01619433	5	3.94E-05	59.87363949	15.1790965	216	0.327720319	10	15.9420948	Bacteria	Chloroflexi	TK10	TK10	TK10	TK10	Bacteria;Chloroflexi;TK10;TK10;TK10;TK10
187	4	0.000231965	2.833333333	0	24.18529801	3	0	20	7.5	3	22	2.152959091	267	22.66666667	1.072414873	4.505432389	0.5	34	0.592530984	24	32.10020877	4	3.76E-05	49.37606534	15.1790965	80	-0.246753247	4	10.3147974	Bacteria	Myxococcota	Polyangia	Polyangiales	Phaselicystidaceae	Phaselicystis	Bacteria;Myxococcota;Polyangia;Polyangiales;Phaselicystidaceae;Phaselicystis
416	6	0.000252334	1250.836857	0	791.1962024	4	0	19	6.833333333	5	34	8.344375514	2815	28.2	1.670004453	6.810732638	0.37962963	47	0.752625053	54	34.91900076	5	3.91E-05	57.04030615	15.1790965	124	-0.025446775	6	14.3170948	Bacteria	Actinobacteriota	Actinobacteria	0319-7L14	0319-7L14	0319-7L14	Bacteria;Actinobacteriota;Actinobacteria;0319-7L14;0319-7L14;0319-7L14
296	2	0.000295247	0	3.65E-12	2.80881301	2	3.65E-12	15	2.5	2	6	1.1574279	34	7	1.005481422	2.10516811	0.833333333	7	0.314253344	10	40.85739593	2	3.34E-05	47.66171606	15.1790965	16	-0.1	2	5.512481689	Bacteria	Proteobacteria	Gammaproteobacteria	Burkholderiales	Methylophilaceae	MM2	Bacteria;Proteobacteria;Gammaproteobacteria;Burkholderiales;Methylophilaceae;MM2
627	3	0.000331455	740	1.61E-10	4.500460169	2	1.61E-10	14	4	2	11	1.722889044	114	5	1.03323255	3.234077228	0.407407407	15	0.314253344	24	45.86808088	2	3.79E-05	56.02131757	15.1647881	36	-0.018181818	2	9.024963379	Bacteria	Proteobacteria	Gammaproteobacteria	Burkholderiales	Comamonadaceae	Piscinibacter	Bacteria;Proteobacteria;Gammaproteobacteria;Burkholderiales;Comamonadaceae;Piscinibacter
628	2	0.000331236	371	1.61E-10	3.137332825	1	1.61E-10	14	4.5	1	7	1.544206152	59	0	1.016490096	2.128909118	0.5	11	1	24	45.8376946	2	3.79E-05	55.3546509	15.17180675	24	-0.133333333	1	8.649963379	Bacteria	Proteobacteria	Alphaproteobacteria	Rhizobiales	Beijerinckiaceae	Bosea	Bacteria;Proteobacteria;Alphaproteobacteria;Rhizobiales;Beijerinckiaceae;Bosea
629	10	0.000349162	4236.997834	6.58E-10	75.61843167	4	6.58E-10	14	5.9	6	51	6.545749846	1215	16.86666667	1.839001251	11.25514609	0.263636364	69	0.408198442	40	48.31843575	6	4.75E-05	66.51648352	15.1790965	228	0.283584716	5	15.02789307	Bacteria	Proteobacteria	Alphaproteobacteria	Rhizobiales	Rhodomicrobiaceae	Rhodomicrobium	Bacteria;Proteobacteria;Alphaproteobacteria;Rhizobiales;Rhodomicrobiaceae;Rhodomicrobium
323	7	0.000364697	1116.108636	7.55E-09	93.05327967	4	7.55E-09	13	6.571428571	5	38	2.962196372	270	30.28571429	1.213046687	7.915900749	0.328571429	53	0.814527156	32	50.46827133	6	4.77E-05	64.62841048	15.1790965	148	0.069905911	7	12.98449707	Bacteria	Proteobacteria	Alphaproteobacteria	Ferrovibrionales	Ferrovibrionaceae	Ferrovibrio	Bacteria;Proteobacteria;Alphaproteobacteria;Ferrovibrionales;Ferrovibrionaceae;Ferrovibrio
630	2	0.000331455	0	3.28E-10	6.379827121	2	3.28E-10	14	7.5	2	12	1.661912501	50	17	1.020977663	2.247614154	0.75	17	0.314253344	25	45.86808088	2	4.29E-05	55.6046509	15.1790965	36	-0.577777778	2	8.837463379	Bacteria	Bacteroidota	Bacteroidia	Cytophagales	Microscillaceae	Ohtaekwangia	Bacteria;Bacteroidota;Bacteroidia;Cytophagales;Microscillaceae;Ohtaekwangia
367	5	0.000358809	26130.8355	1.62E-10	362.8113031	3	1.62E-10	14	6.4	3	23	22.5367152	976	3.7	2.588866516	5.539377478	0.252173913	37	0.314253344	53	49.65339074	4	4.51E-05	67.53870574	15.17180675	94	0.031227106	2	15.84625244	Bacteria	Armatimonadota	Fimbriimonadia	Fimbriimonadales	Fimbriimonadaceae	Fimbriimonadaceae	Bacteria;Armatimonadota;Fimbriimonadia;Fimbriimonadales;Fimbriimonadaceae;Fimbriimonadaceae
631	5	0.000296912	57.83333333	1.50E-12	34.89208026	4	1.50E-12	16	6	4	26	2.528246705	580	24.5	1.118382162	5.610600499	0.5	35	0.680330737	28	41.08788599	5	4.39E-05	55.68213037	15.1790965	90	-0.032467532	5	10.6988678	Bacteria	Bdellovibrionota	Bdellovibrionia	Bdellovibrionales	Bdellovibrionaceae	Bdellovibrio	Bacteria;Bdellovibrionota;Bdellovibrionia;Bdellovibrionales;Bdellovibrionaceae;Bdellovibrio
632	7	0.00032113	556.0094771	1.58E-11	50.57592618	4	1.58E-11	15	5.714285714	5	34	3.248732578	834	24.61904762	1.240241744	7.82093672	0.336134454	47	0.814527156	34	44.43930636	5	4.48E-05	60.61983294	15.1790965	136	0.166918049	7	12.64187622	Bacteria	Verrucomicrobiota	Verrucomicrobiae	Chthoniobacterales	Chthoniobacteraceae	Chthoniobacter	Bacteria;Verrucomicrobiota;Verrucomicrobiae;Chthoniobacterales;Chthoniobacteraceae;Chthoniobacter
350	6	0.000321027	243.8428105	1.58E-11	46.5864065	4	1.58E-11	15	6.5	5	32	3.060374764	695	30	1.190700942	6.763250624	0.382352941	45	0.752625053	34	44.42504013	5	4.47E-05	60.11983294	15.1790965	120	0.017482517	6	12.39187622	Bacteria	Verrucomicrobiota	Verrucomicrobiae	Verrucomicrobiales	Rubritaleaceae	Luteolibacter	Bacteria;Verrucomicrobiota;Verrucomicrobiae;Verrucomicrobiales;Rubritaleaceae;Luteolibacter
633	11	0.00034153	25491.02226	4.08E-12	96185.5735	6	4.08E-12	15	10.54545455	7	90	51.45339362	4600	57.72727273	9.851035804	13.19124945	0.285012285	127	0.638178634	75	47.26229508	8	4.50E-05	73.13173771	15.1790965	364	0.086290388	11	20.47195435	Bacteria	Proteobacteria	Gammaproteobacteria	Gammaproteobacteria_Incertae_Sedis	Unknown_Family	Acidibacter	Bacteria;Proteobacteria;Gammaproteobacteria;Gammaproteobacteria_Incertae_Sedis;Unknown_Family;Acidibacter
265	5	0.000320924	59.34281046	1.58E-11	42.52930688	4	1.58E-11	15	7.6	5	30	2.948377553	556	38.7	1.152238238	5.705564528	0.447058824	43	0.680330737	34	44.41078306	5	4.46E-05	59.61983294	15.1790965	106	-0.184848485	5	12.14187622	Bacteria	Proteobacteria	Gammaproteobacteria	Xanthomonadales	Rhodanobacteraceae	Ahniella	Bacteria;Proteobacteria;Gammaproteobacteria;Xanthomonadales;Rhodanobacteraceae;Ahniella
634	4	0.000310752	187.3272288	8.66E-13	8303.60611	3	8.66E-13	16	11.25	3	29	6.872066971	1461	24.5	1.367914696	4.671619439	0.387931034	49	0.592530984	67	43.00310752	4	4.39E-05	64.18213037	15.1790965	110	-0.358095238	4	16.38050842	Bacteria	Proteobacteria	Alphaproteobacteria	Dongiales	Dongiaceae	Dongia	Bacteria;Proteobacteria;Alphaproteobacteria;Dongiales;Dongiaceae;Dongia
635	3	0.000325627	127.8580009	1.51E-11	66.63077993	3	1.51E-11	15	8	3	17	2.914391043	518	18	1.088170831	3.376523271	0.5	27	0.478992551	44	45.06154347	3	4.36E-05	60.5238012	15.1790965	60	-0.406593407	3	12.76101685	Bacteria	Proteobacteria	Gammaproteobacteria	Steroidobacterales	Steroidobacteraceae	Steroidobacter	Bacteria;Proteobacteria;Gammaproteobacteria;Steroidobacterales;Steroidobacteraceae;Steroidobacter
636	12	0.000316556	2923.098708	5.49E-13	270843.3094	7	5.49E-13	16	12.75	9	116	21.90921284	3674	87.5	5.128610933	14.81871972	0.283333333	165	0.583403517	76	43.80626781	10	4.46E-05	72.44403513	15.1790965	462	0.028878798	12	21.34144592	Bacteria	Planctomycetota	Planctomycetes	Pirellulales	Pirellulaceae	Pir4_lineage	Bacteria;Planctomycetota;Planctomycetes;Pirellulales;Pirellulaceae;Pir4_lineage
363	2	0.000318167	1.666666667	1.82E-11	6.466417337	2	1.82E-11	15	7.5	2	11	1.762287321	115	0	1.02371037	2.223873146	0.590909091	17	1	31	44.0292714	2	4.21E-05	56.45316628	15.1790965	36	-0.547619048	1	10.26687622	Bacteria	Patescibacteria	Saccharimonadia	Saccharimonadales	LWQ8	LWQ8	Bacteria;Patescibacteria;Saccharimonadia;Saccharimonadales;LWQ8;LWQ8
637	6	0.000363636	1351.792161	7.39E-09	79.38206375	4	7.39E-09	13	6.333333333	5	32	2.999041876	250	23.46666667	1.185191828	6.763250624	0.385416667	44	0.680330737	28	50.32145455	5	4.72E-05	63.29507715	15.17180675	118	0.043081918	5	12.10949707	Bacteria	Proteobacteria	Gammaproteobacteria	Burkholderiales	Burkholderiaceae	Ralstonia	Bacteria;Proteobacteria;Gammaproteobacteria;Burkholderiales;Burkholderiaceae;Ralstonia
298	5	0.000363504	980.7921611	7.39E-09	77.37083053	4	7.39E-09	13	7.6	5	31	2.990574136	200	34.4	1.156086563	5.729305535	0.447058824	43	0.680330737	28	50.30316249	5	4.72E-05	62.79507715	15.1790965	106	-0.197668998	5	11.85949707	Bacteria	Actinobacteriota	Actinobacteria	Pseudonocardiales	Pseudonocardiaceae	Pseudonocardia	Bacteria;Actinobacteriota;Actinobacteria;Pseudonocardiales;Pseudonocardiaceae;Pseudonocardia
357	1	0.000215517	0	0	16.20100569	1	0	21	6	1	5	1.403032459	0	0	1.005803531	1.071223022	1	7	0	20	29.82413793	1	3.33E-05	43.02511033	15.1790965	14	-0.714285714	1	7.346851826	Bacteria	Verrucomicrobiota	Chlamydiae	Chlamydiales	Waddliaceae	Waddlia	Bacteria;Verrucomicrobiota;Chlamydiae;Chlamydiales;Waddliaceae;Waddlia
261	4	0.00021245	0.666666667	0	17.25421651	3	0	21	6.5	4	23	1.621688845	75	20	1.04084451	4.529173396	0.541666667	30	0.592530984	18	29.39961759	4	3.64E-05	43.03192851	15.1790965	72	-0.207142857	4	7.590015888	Bacteria	Gemmatimonadota	Longimicrobia	Longimicrobiales	Longimicrobiaceae	Longimicrobium	Bacteria;Gemmatimonadota;Longimicrobia;Longimicrobiales;Longimicrobiaceae;Longimicrobium
638	3	0.000229568	85.48111559	0	10.27088074	3	0	20	7.333333333	3	17	1.847728965	110	16.66666667	1.040337627	3.376523271	0.523809524	25	0.478992551	23	31.76859504	3	3.60E-05	47.23876375	15.1790965	56	-0.378621379	3	9.180031776	Bacteria	Dependentiae	Babeliae	Babeliales	Vermiphilaceae	Vermiphilaceae	Bacteria;Dependentiae;Babeliae;Babeliales;Vermiphilaceae;Vermiphilaceae
360	13	0.00025582	8.049854736	2.12E-16	4989225.383	11	2.07E-16	19	20	12	201	22.57208162	2820	234.5	6.129604989	17.84690941	0.555555556	273	0.551790975	68	35.40138143	12	4.38E-05	65.02482996	15.1790965	702	-0.165463416	13	19.27412605	Bacteria	Proteobacteria	Alphaproteobacteria	Rhizobiales	KF-JG30-B3	KF-JG30-B3	Bacteria;Proteobacteria;Alphaproteobacteria;Rhizobiales;KF-JG30-B3;KF-JG30-B3
639	23	0.000276778	190.7527273	1.02E-15	16297817.23	13	9.18E-16	18	20.17391304	17	371	32.09654312	3850	298.3596838	14.23989522	31.98492145	0.411712511	487	0.404322683	76	38.30168835	17	4.42E-05	75.19851219	15.1790965	1480	0.08850507	23	24.43106461	Bacteria	Planctomycetota	Phycisphaerae	Pla1_lineage	Pla1_lineage	Pla1_lineage	Bacteria;Planctomycetota;Phycisphaerae;Pla1_lineage;Pla1_lineage;Pla1_lineage
640	12	0.000254907	29.17251849	1.13E-16	3245458.894	10	9.18E-17	19	18.08333333	11	175	16.62756687	2266	183.8939394	4.381227863	16.21943914	0.441056911	229	0.583403517	65	35.27504461	12	4.37E-05	64.72363949	15.1790965	590	-0.163010537	12	19.3249073	Archaea	Thermoplasmatota	Thermoplasmata	Marine_Group_II	Marine_Group_II	Marine_Group_II	Archaea;Thermoplasmatota;Thermoplasmata;Marine_Group_II;Marine_Group_II;Marine_Group_II
369	13	0.00025582	1.600951328	2.45E-16	5730249.051	11	1.61E-16	19	21.30769231	12	213	24.23846407	2820	263.974359	6.612785925	18.1318015	0.591880342	290	0.551790975	68	35.40138143	13	4.38E-05	65.02482996	15.1790965	736	-0.21943167	13	19.27412605	Bacteria	Armatimonadota	Chthonomonadetes	Chthonomonadales	Chthonomonadales	Chthonomonadales	Bacteria;Armatimonadota;Chthonomonadetes;Chthonomonadales;Chthonomonadales;Chthonomonadales
641	26	0.000278552	2515.977831	8.35E-16	19179796.01	13	7.81E-16	18	19.65384615	17	406	34.1389213	3225	304.0246154	16.81080289	35.84646895	0.333116037	537	0.433505397	80	38.54707521	17	4.43E-05	78.96517886	15.1790965	1724	0.159810597	26	26.83731461	Bacteria	Bacteroidota	Kapabacteria	Kapabacteriales	Kapabacteriales	Kapabacteriales	Bacteria;Bacteroidota;Kapabacteria;Kapabacteriales;Kapabacteriales;Kapabacteriales
307	25	0.000277008	207.5051245	1.14E-15	20089099.76	13	8.72E-16	18	20.64	18	407	36.37590427	4152	349.8466667	17.41135053	34.86000587	0.4128	541	0.42119342	76	38.33351801	18	4.43E-05	76.36517886	15.1790965	1682	0.11601463	25	25.05606461	Bacteria	Planctomycetota	Pla4_lineage	Pla4_lineage	Pla4_lineage	Pla4_lineage	Bacteria;Planctomycetota;Pla4_lineage;Pla4_lineage;Pla4_lineage;Pla4_lineage
391	27	0.000278474	239.0204869	2.25E-15	22335524.18	13	2.11E-15	18	20.59259259	18	435	32.8775991	3718	343.8205128	16.93114656	37.54516224	0.374410774	583	0.447728973	77	38.53634085	18	4.43E-05	78.72232171	15.1790965	1868	0.15384281	27	26.48575211	Bacteria	Gemmatimonadota	AKAU4049	AKAU4049	AKAU4049	AKAU4049	Bacteria;Gemmatimonadota;AKAU4049;AKAU4049;AKAU4049;AKAU4049
316	22	0.000278087	2645.068826	7.13E-16	13914149.26	13	5.97E-16	18	20.18181818	16	343	32.11909646	2877	284.4415584	13.55559014	30.30996917	0.354066986	466	0.401099539	80	38.48275862	16	4.42E-05	76.63184552	15.1790965	1394	0.074980108	22	25.58731461	Bacteria	Chloroflexi	Anaerolineae	Anaerolineales	Anaerolineaceae	UTCFX1	Bacteria;Chloroflexi;Anaerolineae;Anaerolineales;Anaerolineaceae;UTCFX1
393	18	0.000258866	239.6537575	3.05E-16	8756942.968	11	3.21E-16	19	19.44444444	13	270	23.9541365	2958	247.7385621	8.50294732	24.53605932	0.388888889	368	0.448624455	75	35.82293554	14	4.40E-05	71.28911568	15.1790965	1042	0.006468689	18	23.19600105	Bacteria	Bdellovibrionota	Bdellovibrionia	Bdellovibrionales	Bdellovibrionaceae	OM27_clade	Bacteria;Bdellovibrionota;Bdellovibrionia;Bdellovibrionales;Bdellovibrionaceae;OM27_clade
642	28	0.000278242	285.4899601	1.33E-15	23390593.84	13	1.15E-15	18	19.92857143	18	445	35.53167204	4158	341.0582011	18.82796929	38.79277639	0.369047619	586	0.463480491	77	38.50417362	18	4.43E-05	78.98184552	15.1790965	1928	0.187226913	28	26.58731461	Bacteria	Planctomycetota	Planctomycetes	Gemmatales	Gemmataceae	Fimbriiglobus	Bacteria;Planctomycetota;Planctomycetes;Gemmatales;Gemmataceae;Fimbriiglobus
389	20	0.000276932	118.6471754	1.30E-15	12693037.03	13	1.19E-15	18	20.95	16	324	24.71495369	2831	281.8842105	9.794228354	27.83848187	0.387962963	439	0.409835658	76	38.32290224	17	4.42E-05	74.53184552	15.1790965	1258	0.014506575	20	24.30606461	Bacteria	Acidobacteriota	Blastocatellia	Nov-24	Nov-24	Nov-24	Bacteria;Acidobacteriota;Blastocatellia;11-24;11-24;11-24
392	24	0.000278319	2399.842768	7.25E-16	17303934.09	13	6.43E-16	18	20.375	17	382	33.76485658	3059	315.9782609	15.50305966	33.25627661	0.351293103	513	0.411268378	80	38.51489006	17	4.42E-05	77.79851219	15.1790965	1578	0.103344217	24	26.21231461	Bacteria	Gemmatimonadota	Gemmatimonadetes	Gemmatimonadales	Gemmatimonadaceae	Gemmatimonas	Bacteria;Gemmatimonadota;Gemmatimonadetes;Gemmatimonadales;Gemmatimonadaceae;Gemmatimonas
419	15	0.000257334	102.1705769	2.62E-16	6298774.048	11	2.30E-16	19	20.06666667	13	229	19.98826444	2380	243.7714286	6.196951504	20.53206578	0.426950355	316	0.532259813	72	35.61091096	13	4.39E-05	68.4581633	15.1790965	842	-0.102014554	15	21.55537605	Bacteria	Gemmatimonadota	Gemmatimonadetes	Gemmatimonadales	Gemmatimonadaceae	Roseisolibacter	Bacteria;Gemmatimonadota;Gemmatimonadetes;Gemmatimonadales;Gemmatimonadaceae;Roseisolibacter
412	22	0.000276702	83.81990206	1.35E-15	16031334.77	13	1.19E-15	18	20.90909091	17	364	30.17632043	3465	319.2467532	12.96720421	30.80853032	0.418181818	482	0.401099539	75	38.2910902	17	4.42E-05	74.78184552	15.1790965	1426	0.042256179	22	24.24356461	Bacteria	Gemmatimonadota	S0134_terrestrial_group	S0134_terrestrial_group	S0134_terrestrial_group	S0134_terrestrial_group	Bacteria;Gemmatimonadota;S0134_terrestrial_group;S0134_terrestrial_group;S0134_terrestrial_group;S0134_terrestrial_group
405	22	0.000298151	1300.627036	1.11E-14	11497865.14	12	1.10E-14	17	20.22727273	17	341	16.83988033	1428	238.5541126	7.39492729	30.26248715	0.354864434	467	0.401099539	70	41.25939177	17	4.44E-05	77.98916149	15.1790965	1396	0.064157186	22	25.34650421	Bacteria	Acidobacteriota	Holophagae	Subgroup_7	Subgroup_7	Subgroup_7	Bacteria;Acidobacteriota;Holophagae;Subgroup_7;Subgroup_7;Subgroup_7
431	32	0.000279799	826.4233912	3.17E-15	26976696.81	13	3.12E-15	18	19.46875	18	494	36.20586403	4154	327.5	21.61370448	43.99690207	0.335668103	655	0.536336786	78	38.71964186	18	4.44E-05	82.17232171	15.1790965	2302	0.259212162	32	28.39200211	Bacteria	Gemmatimonadota	Longimicrobia	Longimicrobiales	Longimicrobiaceae	YC-ZSS-LKJ147	Bacteria;Gemmatimonadota;Longimicrobia;Longimicrobiales;Longimicrobiaceae;YC-ZSS-LKJ147
413	24	0.000299581	3293.660043	4.47E-15	16582377.9	13	4.32E-15	17	20.41666667	17	377	33.6915253	2760	290.5217391	15.41901565	33.13757158	0.340277778	514	0.411268378	79	41.45715998	18	4.43E-05	80.25344721	15.1790965	1580	0.109818401	24	26.76837921	Bacteria	Planctomycetota	OM190	OM190	OM190	OM190	Bacteria;Planctomycetota;OM190;OM190;OM190;OM190
346	5	0.000252461	0	2.19E-17	445385.5856	5	0	19	16	5	70	9.229840889	1392	85	1.732946813	6.655204816	0.666666667	85	0.680330737	57	34.93663216	5	4.24E-05	57.45697282	15.1790965	190	-0.510211234	5	14.7936573	Bacteria	Chloroflexi	P2-11E	P2-11E	P2-11E	P2-11E	Bacteria;Chloroflexi;P2-11E;P2-11E;P2-11E;P2-11E
421	30	0.000301114	5916.311203	9.04E-15	19140602.99	13	8.91E-15	17	18.7	18	431	43.55247813	3596	254.062069	23.91599224	40.48081045	0.301612903	591	0.498379718	80	41.66937669	18	4.45E-05	84.03678054	15.1790965	2052	0.263733597	30	28.79962921	Bacteria	Acidobacteriota	Blastocatellia	DS-100	DS-100	DS-100	Bacteria;Acidobacteriota;Blastocatellia;DS-100;DS-100;DS-100
400	24	0.000280269	961.6372827	1.63E-15	16450105.21	13	1.56E-15	18	20.08333333	18	369	34.01836031	3864	282.3333333	15.47938382	32.94764352	0.346264368	506	0.411268378	86	38.78475336	18	4.43E-05	79.10565505	15.1790965	1564	0.129035164	24	27.04825211	Bacteria	Gemmatimonadota	BD2-11_terrestrial_group	BD2-11_terrestrial_group	BD2-11_terrestrial_group	BD2-11_terrestrial_group	Bacteria;Gemmatimonadota;BD2-11_terrestrial_group;BD2-11_terrestrial_group;BD2-11_terrestrial_group;BD2-11_terrestrial_group
643	18	0.000297974	736.5985798	7.70E-15	9659789.074	12	7.58E-15	17	21.94444444	16	299	13.77693102	1088	256.4379085	5.304055884	25.22454852	0.371939736	413	0.448624455	70	41.23480334	17	4.42E-05	76.32249483	15.1790965	1132	-0.080833394	18	24.59650421	Bacteria	Acidobacteriota	Acidobacteriae	Bryobacterales	Bryobacteraceae	Bryobacter	Bacteria;Acidobacteriota;Acidobacteriae;Bryobacterales;Bryobacteraceae;Bryobacter
437	18	0.00027972	611.7489405	1.45E-15	10609259.1	13	1.38E-15	18	21.77777778	16	295	27.5741893	2924	273.3333333	9.892650612	25.1295845	0.382066277	410	0.448624455	86	38.70881119	16	4.41E-05	75.93898838	15.1790965	1126	-0.056608621	18	25.42325211	Bacteria	Proteobacteria	Gammaproteobacteria	PLTA13	PLTA13	PLTA13	Bacteria;Proteobacteria;Gammaproteobacteria;PLTA13;PLTA13;PLTA13
644	19	0.000277624	101.3067689	1.55E-15	13557640.37	13	1.47E-15	18	22.68421053	17	328	27.94831961	2898	344.7368421	10.66122256	26.92324181	0.436234818	450	0.42453107	77	38.4186563	18	4.42E-05	74.22232171	15.1790965	1242	-0.065325613	19	24.11075211	Bacteria	Myxococcota	Polyangia	Polyangiales	Polyangiaceae	Pajaroellobacter	Bacteria;Myxococcota;Polyangia;Polyangiales;Polyangiaceae;Pajaroellobacter
406	23	0.000278009	507.3617168	1.61E-15	16017640.49	13	1.47E-15	18	20.30434783	18	360	30.24124693	3454	296.3241107	13.35010245	31.72377037	0.389632107	490	0.401099539	77	38.47206005	18	4.42E-05	76.38898838	15.17180675	1486	0.108347179	22	25.23575211	Bacteria	Myxococcota	bacteriap25	bacteriap25	bacteriap25	bacteriap25	Bacteria;Myxococcota;bacteriap25;bacteriap25;bacteriap25;bacteriap25
426	16	0.000276243	25.49136336	8.59E-16	9944748.781	13	7.81E-16	18	22.8125	15	282	25.28731064	2685	304.8	8.375875848	22.80054324	0.45625	381	0.536392033	75	38.22762431	16	4.41E-05	71.78184552	15.1790965	1002	-0.161063766	16	22.74356461	Bacteria	Methylomirabilota	Methylomirabilia	Rokubacteriales	Rokubacteriales	Rokubacteriales	Bacteria;Methylomirabilota;Methylomirabilia;Rokubacteriales;Rokubacteriales;Rokubacteriales
645	7	0.000201167	545.5285714	0	51.75301778	4	0	22	5.285714286	4	34	2.069419518	204	23.04761905	1.117746072	7.82093672	0.37755102	44	0.814527156	19	27.83826192	5	3.81E-05	43.59472001	15.1790965	130	0.16033966	7	8.579675913	Bacteria	Planctomycetota	Planctomycetes	Planctomycetales	Schlesneriaceae	Planctopirus	Bacteria;Planctomycetota;Planctomycetes;Planctomycetales;Schlesneriaceae;Planctopirus
257	1	0.111111111	0	0	1.592687336	1	0	3	2	1	2	1.080606492	0	0	1.00107054	1	1	3	0	4	1.777777778	1	1.43E-05	2.166666667	15.18553148	6	-0.333333333	1	2	Bacteria	Proteobacteria	Gammaproteobacteria	Burkholderiales	Comamonadaceae	Comamonas	Bacteria;Proteobacteria;Gammaproteobacteria;Burkholderiales;Comamonadaceae;Comamonas
646	17	0.000299581	8724.267645	7.85E-15	4394900.681	9	7.85E-15	17	17.82352941	13	233	34.19097138	1824	141.1764706	11.00440192	22.64743797	0.317226891	320	0.477876538	83	41.45715998	13	4.42E-05	76.93916149	15.1790965	912	0.043530699	16	25.12775421	Bacteria	Chloroflexi	Anaerolineae	SBR1031	A4b	A4b	Bacteria;Chloroflexi;Anaerolineae;SBR1031;A4b;A4b
85	1	1	0	0	1.543080635	1	0	1	1	1	2	1	0	0	1	1	0	2	0	1	1	1	1.42E-05	1	15.18608453	4	0	1	1.5	Bacteria	Actinobacteriota	Actinobacteria	Micrococcales	Promicromonosporaceae	Promicromonospora	Bacteria;Actinobacteriota;Actinobacteria;Micrococcales;Promicromonosporaceae;Promicromonospora
348	9	0.000293083	175.0368902	9.60E-15	234048.3598	6	9.69E-15	17	13.55555556	8	94	14.1604764	2784	76.41666667	2.979126462	11.26580531	0.366366366	131	0.866750152	65	40.55803048	8	4.37E-05	66.97487578	15.1790965	334	-0.15893113	9	18.86994171	Bacteria	Bacteroidota	Bacteroidia	Chitinophagales	Chitinophagaceae	Terrimonas	Bacteria;Bacteroidota;Bacteroidia;Chitinophagales;Chitinophagaceae;Terrimonas
394	7	0.000295334	1.072631661	7.05E-15	497959.4386	7	7.06E-15	17	18.85714286	7	97	10.9057772	1368	132.3809524	2.233814246	9.316620173	0.459930314	139	0.814527156	69	40.86946249	7	4.34E-05	67.73916149	15.1790965	320	-0.436191722	7	19.53400421	Bacteria	Patescibacteria	Parcubacteria	Parcubacteria	Parcubacteria	Parcubacteria	Bacteria;Patescibacteria;Parcubacteria;Parcubacteria;Parcubacteria;Parcubacteria
647	8	0.000290107	113.5416089	9.34E-15	106843.9079	6	9.37E-15	17	12.25	6	76	13.23163541	2947	60.57142857	2.605219348	9.828263104	0.408333333	106	0.837921793	60	40.1462141	7	4.35E-05	63.9439234	15.1790965	268	-0.143674914	8	16.88556671	Bacteria	Proteobacteria	Alphaproteobacteria	Caulobacterales	Hyphomonadaceae	SWB02	Bacteria;Proteobacteria;Alphaproteobacteria;Caulobacterales;Hyphomonadaceae;SWB02
648	24	0.000299491	2548.194758	2.83E-14	7706429.915	10	2.84E-14	17	17.04166667	15	321	21.28794527	2185	172.5724638	9.600646777	31.80807517	0.288841808	433	0.411268378	75	41.44474394	16	4.45E-05	80.02249483	15.1790965	1418	0.207526754	24	26.58087921	Bacteria	Acidobacteriota	Vicinamibacteria	Subgroup_17	Subgroup_17	Subgroup_17	Bacteria;Acidobacteriota;Vicinamibacteria;Subgroup_17;Subgroup_17;Subgroup_17
396	12	0.000316056	1316.40772	1.18E-13	838299.0814	8	1.18E-13	16	15.91666667	11	149	17.41574159	2310	138.4090909	4.415831071	15.60217296	0.353703704	203	0.583403517	72	43.73704172	11	4.42E-05	72.0607018	15.1790965	538	-0.112019024	12	21.06019592	Bacteria	Planctomycetota	Planctomycetes	Pirellulales	Pirellulaceae	Pirellula	Bacteria;Planctomycetota;Planctomycetes;Pirellulales;Pirellulaceae;Pirellula
409	11	0.000315259	927.0367028	1.15E-13	475216.8481	8	1.15E-13	16	14.63636364	10	127	17.75600797	2900	109.4545455	4.143801075	14.06966672	0.365909091	172	0.638178634	70	43.62673392	11	4.41E-05	70.5607018	15.1790965	454	-0.109452757	11	20.06019592	Bacteria	Myxococcota	Polyangia	Haliangiales	Haliangiaceae	Haliangium	Bacteria;Myxococcota;Polyangia;Haliangiales;Haliangiaceae;Haliangium
441	13	0.000296912	118.5916562	1.04E-14	1833295.204	8	1.04E-14	17	17.38461538	10	172	8.652757754	1008	153.2051282	2.759715526	17.1584202	0.328011611	239	0.551790975	69	41.08788599	11	4.41E-05	72.73916149	15.1790965	634	-0.091954761	13	22.53400421	Bacteria	Proteobacteria	Gammaproteobacteria	Diplorickettsiales	Diplorickettsiaceae	Aquicella	Bacteria;Proteobacteria;Gammaproteobacteria;Diplorickettsiales;Diplorickettsiaceae;Aquicella
425	5	0.000294898	36.74660274	3.55E-15	627775.0793	5	3.50E-15	17	23	5	82	6.269479046	480	72	1.491502108	6.940096902	0.489361702	120	0.680330737	68	40.80920083	5	4.28E-05	67.28916149	15.1790965	260	-0.629573444	5	19.50275421	Bacteria	Acidobacteriota	Subgroup_25	Subgroup_25	Subgroup_25	Subgroup_25	Bacteria;Acidobacteriota;Subgroup_25;Subgroup_25;Subgroup_25;Subgroup_25
649	14	0.000318573	4764.347495	1.16E-13	680771.8665	8	1.16E-13	16	14	11	154	30.06555716	4030	124.6153846	7.864877046	17.74128615	0.325581395	210	0.536313658	75	44.08537751	11	4.43E-05	73.92498751	15.1790965	602	0.028862888	14	22.04457092	Bacteria	Planctomycetota	Planctomycetes	Planctomycetales	Rubinisphaeraceae	SH-PL14	Bacteria;Planctomycetota;Planctomycetes;Planctomycetales;Rubinisphaeraceae;SH-PL14
411	17	0.000322061	7897.010797	1.19E-13	1189143.082	8	1.19E-13	16	13.82352941	11	183	31.6973166	3136	126	9.769243193	21.46038761	0.271049596	252	0.484744612	78	44.56811594	11	4.44E-05	77.77260656	15.1790965	776	0.146905654	17	24.39613342	Bacteria	Proteobacteria	Gammaproteobacteria	Xanthomonadales	Xanthomonadaceae	Lysobacter	Bacteria;Proteobacteria;Gammaproteobacteria;Xanthomonadales;Xanthomonadaceae;Lysobacter
430	17	0.000295159	568.8736659	1.59E-14	4679535.022	9	1.59E-14	17	19.05882353	13	244	10.39196402	960	180.5294118	3.878917128	22.90858905	0.352941176	341	0.484744612	66	40.84533648	13	4.43E-05	73.70820911	15.1790965	954	-0.023700831	17	22.92462921	Bacteria	Acidobacteriota	Blastocatellia	Pyrinomonadales	Pyrinomonadaceae	RB41	Bacteria;Acidobacteriota;Blastocatellia;Pyrinomonadales;Pyrinomonadaceae;RB41
427	21	0.000320102	9055.420667	1.40E-13	2047308.138	8	1.40E-13	16	13.33333333	11	221	29.79962232	2640	103.2	11.12383501	26.40336221	0.24691358	301	0.402538232	74	44.29705506	12	4.47E-05	78.99165418	15.1790965	1022	0.275904341	21	24.97425842	Bacteria	Proteobacteria	Gammaproteobacteria	Burkholderiales	Nitrosomonadaceae	MND1	Bacteria;Proteobacteria;Gammaproteobacteria;Burkholderiales;Nitrosomonadaceae;MND1
399	9	0.00027533	40.93515467	1.77E-15	2525572.614	8	1.74E-15	18	23.33333333	9	150	11.70016957	1160	146	2.801244096	12.59530172	0.476190476	219	0.866750152	74	38.10132159	9	4.36E-05	67.89136933	15.1790965	510	-0.424718057	9	20.72012711	Bacteria	Verrucomicrobiota	Omnitrophia	Omnitrophales	Omnitrophaceae	Candidatus_Omnitrophus	Bacteria;Verrucomicrobiota;Omnitrophia;Omnitrophales;Omnitrophaceae;Candidatus_Omnitrophus
395	11	0.000274348	21.88709383	8.26E-16	3601481.94	9	7.58E-16	18	20.09090909	10	175	13.27731996	1600	156.0727273	3.493839632	15.20923506	0.427466151	232	0.638178634	72	37.9654321	11	4.37E-05	67.95089314	15.1790965	574	-0.230693486	11	20.60293961	Bacteria	Proteobacteria	Gammaproteobacteria	Burkholderiales	Nitrosomonadaceae	Ellin6067	Bacteria;Proteobacteria;Gammaproteobacteria;Burkholderiales;Nitrosomonadaceae;Ellin6067
404	11	0.000274123	68.01443847	4.60E-16	3734439.585	9	3.90E-16	18	21	10	172	16.35131673	1960	158.4	4.100180391	15.13801204	0.477272727	242	0.638178634	72	37.93421053	10	4.37E-05	67.45089314	15.1790965	594	-0.248875666	11	20.22793961	Bacteria	Proteobacteria	Gammaproteobacteria	Burkholderiales	TRA3-20	TRA3-20	Bacteria;Proteobacteria;Gammaproteobacteria;Burkholderiales;TRA3-20;TRA3-20
443	22	0.00027894	109.6508074	1.98E-15	16625229.18	13	1.84E-15	18	21.95454545	18	373	27.93653227	2961	349.7835498	12.12739795	31.02219938	0.385167464	505	0.401099539	78	38.60083682	18	4.43E-05	77.00565505	15.1790965	1472	0.016781171	22	25.76700211	Bacteria	Acidobacteriota	Thermoanaerobaculia	Thermoanaerobaculales	Thermoanaerobaculaceae	Subgroup_10	Bacteria;Acidobacteriota;Thermoanaerobaculia;Thermoanaerobaculales;Thermoanaerobaculaceae;Subgroup_10
650	1	1	0	0	1.543080635	1	0	1	1	1	2	1	0	0	1	1	0	2	0	1	1	1	1.42E-05	1	15.18608453	4	0	1	1.5	Bacteria	Firmicutes	Bacilli	Bacillales	Marinococcaceae	Marinococcus	Bacteria;Firmicutes;Bacilli;Bacillales;Marinococcaceae;Marinococcus
651	2	0.000357015	21371	5.65E-08	2782.444978	2	5.65E-08	15	2	2	6	5.843433293	48	0	1.136496848	2.10516811	0.5	6	1	13	49.40521242	2	4.04E-05	58.29628705	14.97664052	14	0	1	8.64642334	Bacteria	Actinobacteriota	Thermoleophilia	Solirubrobacterales	Solirubrobacteraceae	Solirubrobacter	Bacteria;Actinobacteriota;Thermoleophilia;Solirubrobacterales;Solirubrobacteraceae;Solirubrobacter
652	2	0.000287026	0	3.84E-13	5.828488849	2	3.84E-13	16	6	2	11	1.519172724	53	14	1.016529883	2.223873146	0.857142857	14	0.314253344	17	39.71986223	2	4.03E-05	49.59648823	15.1790965	30	-0.492063492	2	7.32093811	Bacteria	Verrucomicrobiota	Verrucomicrobiae	Opitutales	Opitutaceae	Lacunisphaera	Bacteria;Verrucomicrobiota;Verrucomicrobiae;Opitutales;Opitutaceae;Lacunisphaera
438	5	0.00027248	79.25534618	1.17E-15	174126.0391	4	1.17E-15	18	13.6	4	49	5.948679884	940	36.5	1.409676426	6.156643665	0.377777778	73	0.680330737	63	37.70681199	5	4.22E-05	62.42708362	15.1790965	166	-0.224540976	5	17.20450211	Bacteria	Actinobacteriota	Thermoleophilia	Gaiellales	Gaiellaceae	Gaiella	Bacteria;Actinobacteriota;Thermoleophilia;Gaiellales;Gaiellaceae;Gaiella
433	6	0.000291036	598.1553225	1.53E-14	62550.51894	4	1.53E-14	17	9.333333333	5	46	7.560879383	1900	24.8	1.624236855	7.095624725	0.301075269	62	0.752625053	66	40.27473807	5	4.28E-05	63.8939234	15.1790965	154	-0.06989122	6	17.05744171	Bacteria	Actinobacteriota	Thermoleophilia	Solirubrobacterales	67-14	67-14	Bacteria;Actinobacteriota;Thermoleophilia;Solirubrobacterales;67-14;67-14
653	6	0.000200924	135.252381	0	30.91381613	4	0	22	5	4	27	2.046366117	395	24	1.097853858	6.644545588	0.555555556	36	0.752625053	19	27.80470163	4	3.73E-05	42.26138668	15.1790965	102	0.111732712	6	7.704675913	Bacteria	NB1-j	NB1-j	NB1-j	NB1-j	NB1-j	Bacteria;NB1-j;NB1-j;NB1-j;NB1-j;NB1-j
654	4	0.000187301	0.333333333	0	15.20409018	3	0	23	5.25	3	18	1.693067186	201	20.83333333	1.043929444	4.41046836	0.75	25	0.592530984	14	25.91946057	4	3.63E-05	37.29274896	15.1790965	62	-0.11024531	4	5.789837956	Bacteria	Proteobacteria	Alphaproteobacteria	Rhizobiales	Beijerinckiaceae	Microvirga	Bacteria;Proteobacteria;Alphaproteobacteria;Rhizobiales;Beijerinckiaceae;Microvirga
359	2	0.000329815	21140	1.25E-09	116687.8756	2	1.25E-09	16	2.5	2	6	7.106401269	111	0	1.171808008	2.10516811	0.5	7	1	15	45.64116095	2	3.61E-05	55.89169997	14.975896	16	-0.1	1	8.64743042	Bacteria	Myxococcota	Myxococcia	Myxococcales	Anaeromyxobacteraceae	Anaeromyxobacter	Bacteria;Myxococcota;Myxococcia;Myxococcales;Anaeromyxobacteraceae;Anaeromyxobacter
655	5	0.000254388	14.41238095	1.26E-16	597977.4322	4	1.15E-16	19	17.4	4	76	8.706451938	1216	55.2	1.701403932	6.797650859	0.637037037	92	0.592530984	58	35.20325617	5	4.25E-05	59.0581633	15.1790965	204	-0.439316056	4	15.77412605	Bacteria	Proteobacteria	Alphaproteobacteria	Reyranellales	Reyranellaceae	Reyranella	Bacteria;Proteobacteria;Alphaproteobacteria;Reyranellales;Reyranellaceae;Reyranella
656	1	0.00032041	0	1.64E-10	2.408247733	1	1.64E-10	14	6	1	6	1.403032459	0	0	1.005953808	1.094964029	1	7	0	17	44.33963473	1	3.77E-05	51.71074759	15.1790965	14	-0.714285714	1	6.804748535	Bacteria	Actinobacteriota	Acidimicrobiia	Microtrichales	Ilumatobacteraceae	Ilumatobacter	Bacteria;Actinobacteriota;Acidimicrobiia;Microtrichales;Ilumatobacteraceae;Ilumatobacter
324	1	1	0	0	1.543080635	1	0	1	1	1	2	1	0	0	1	1	0	2	0	1	1	1	1.42E-05	1	15.18608453	4	0	1	1.5	Bacteria	Proteobacteria	Alphaproteobacteria	Rhizobiales	Devosiaceae	Devosia	Bacteria;Proteobacteria;Alphaproteobacteria;Rhizobiales;Devosiaceae;Devosia
657	5	0.000270197	6.273300676	5.50E-16	37531.98766	5	5.62E-16	18	8.6	5	41	6.070573381	1756	24	1.406667425	5.966715607	0.373913043	48	0.680330737	57	37.39097541	5	4.25E-05	59.26994076	15.1790965	116	-0.24496337	5	14.93106461	Bacteria	Proteobacteria	Gammaproteobacteria	CCD24	CCD24	CCD24	Bacteria;Proteobacteria;Gammaproteobacteria;CCD24;CCD24;CCD24
410	10	0.000293686	306.566143	3.87E-15	621968.7929	6	3.90E-15	17	12.4	7	105	7.248805294	1278	50.62222222	2.051742299	12.53716048	0.275555556	134	0.72690711	65	40.64140969	8	4.37E-05	68.62487578	15.1790965	358	-0.021458234	10	19.98712921	Bacteria	Verrucomicrobiota	Verrucomicrobiae	Pedosphaerales	Pedosphaeraceae	Pedosphaeraceae	Bacteria;Verrucomicrobiota;Verrucomicrobiae;Pedosphaerales;Pedosphaeraceae;Pedosphaeraceae
658	5	0.000200884	61.13571429	0	26.106395	4	2.30E-17	22	5.6	4	24	1.994828188	316	26.4	1.07796087	5.563118485	0.622222222	33	0.680330737	19	27.79911611	4	3.72E-05	41.76138668	15.1790965	86	-0.04040404	5	7.454675913	Bacteria	Proteobacteria	Gammaproteobacteria	Burkholderiales	Nitrosomonadaceae	mle1-7	Bacteria;Proteobacteria;Gammaproteobacteria;Burkholderiales;Nitrosomonadaceae;mle1-7
659	1	0.000316656	0	3.59E-12	2.910442573	1	3.59E-12	15	5	1	4	1.322425967	0	0	1.004531883	1.047482014	1	6	0	26	43.82013933	1	3.63E-05	54.15316628	15.1790965	12	-0.666666667	1	8.673126221	Bacteria	Proteobacteria	Alphaproteobacteria	Caulobacterales	Caulobacteraceae	Phenylobacterium	Bacteria;Proteobacteria;Alphaproteobacteria;Caulobacterales;Caulobacteraceae;Phenylobacterium
660	6	0.000275634	5680.399747	2.15E-16	229042.9918	4	2.18E-16	18	13.33333333	5	67	16.59568423	1370	34.4	2.579406569	7.594185876	0.303030303	86	2.394962754	77	38.14332966	6	4.18E-05	66.30089314	15.1790965	202	-0.28955863	3	19.85293961	Bacteria	Chloroflexi	Anaerolineae	SBR1031	SBR1031	SBR1031	Bacteria;Chloroflexi;Anaerolineae;SBR1031;SBR1031;SBR1031
661	6	0.000274499	29.45755125	6.44E-16	705771.2243	4	6.20E-16	18	18	5	84	7.354013392	900	60.8	1.681755262	7.997782998	0.409090909	114	0.752625053	67	37.98627505	6	4.29E-05	65.17470267	15.1790965	258	-0.383404335	6	19.03262711	Bacteria	Chloroflexi	KD4-96	KD4-96	KD4-96	KD4-96	Bacteria;Chloroflexi;KD4-96;KD4-96;KD4-96;KD4-96
436	5	0.000291715	69.32253765	3.35E-15	96319.32745	5	3.34E-15	17	12.2	5	49	5.458517991	952	33	1.369597467	6.156643665	0.321052632	66	0.680330737	63	40.36872812	5	4.25E-05	64.4939234	15.1790965	152	-0.30974359	5	17.59650421	Bacteria	Planctomycetota	Planctomycetes	Gemmatales	Gemmataceae	Gemmata	Bacteria;Planctomycetota;Planctomycetes;Gemmatales;Gemmataceae;Gemmata
432	3	0.000231965	0.5	0	11.08489003	3	0	20	6.333333333	3	14	1.839176262	210	14.66666667	1.039090704	3.30530025	0.487179487	22	0.478992551	27	32.10020877	3	3.68E-05	48.79273201	15.1790965	50	-0.31043956	3	10.0022974	Bacteria	Actinobacteriota	MB-A2-108	MB-A2-108	MB-A2-108	MB-A2-108	Bacteria;Actinobacteriota;MB-A2-108;MB-A2-108;MB-A2-108;MB-A2-108
429	5	0.000286862	1.793452381	5.99E-15	32145.12683	5	6.02E-15	17	11	5	44	7.293591203	1668	36	1.509607468	6.037938629	0.423076923	60	0.680330737	54	39.69707401	5	4.26E-05	60.43201863	15.1790965	140	-0.310897436	5	14.86212921	Bacteria	Acidobacteriota	Vicinamibacteria	Vicinamibacterales	Vicinamibacteraceae	Vicinamibacteraceae	Bacteria;Acidobacteriota;Vicinamibacteria;Vicinamibacterales;Vicinamibacteraceae;Vicinamibacteraceae
662	7	0.000314861	306.2488407	1.12E-13	135937.0699	6	1.12E-13	16	14.71428571	6	75	12.35524783	2082	83.80952381	2.333885318	8.794318015	0.377289377	110	0.814527156	71	43.57178841	7	4.36E-05	68.47736846	15.1790965	262	-0.305238385	7	18.99769592	Bacteria	Myxococcota	Polyangia	Polyangiales	BIrii41	BIrii41	Bacteria;Myxococcota;Polyangia;Polyangiales;BIrii41;BIrii41
415	3	0.000231535	0.25	0	14.7058785	3	0	20	6.666666667	3	17	1.806642221	168	15.33333333	1.03849514	3.376523271	0.606060606	23	0.478992551	21	32.04075017	3	3.69E-05	47.95939867	15.1790965	52	-0.338217338	3	9.377297401	Bacteria	Actinobacteriota	Acidimicrobiia	IMCC26256	IMCC26256	IMCC26256	Bacteria;Actinobacteriota;Acidimicrobiia;IMCC26256;IMCC26256;IMCC26256
663	3	0.000309693	0	1.06E-13	13150.01141	3	1.06E-13	16	14.66666667	3	30	6.485503414	992	47	1.271099683	3.685156365	0.611111111	47	0.478992551	63	42.85661195	3	4.19E-05	62.4654637	15.1790965	100	-0.64047619	3	15.22425842	Bacteria	Proteobacteria	Alphaproteobacteria	Caulobacterales	Caulobacteraceae	uncultured	Bacteria;Proteobacteria;Alphaproteobacteria;Caulobacterales;Caulobacteraceae;uncultured
664	1	0.000252016	0	3.45E-17	40719.21828	1	3.16E-17	19	23	1	19	2.773342821	0	0	1.033451725	1.403597122	1	24	0	53	34.875	1	3.58E-05	54.92959187	15.1790965	48	-0.916666667	1	13.36787605	Bacteria	Chloroflexi	Gitt-GS-136	Gitt-GS-136	Gitt-GS-136	Gitt-GS-136	Bacteria;Chloroflexi;Gitt-GS-136;Gitt-GS-136;Gitt-GS-136;Gitt-GS-136
295	1	1	0	0	1.543080635	1	0	1	1	1	2	1	0	0	1	1	0	2	0	1	1	1	1.42E-05	1	15.18608453	4	0	1	1.5	Bacteria	Proteobacteria	Gammaproteobacteria	Oceanospirillales	Halomonadaceae	Candidatus_Portiera	Bacteria;Proteobacteria;Gammaproteobacteria;Oceanospirillales;Halomonadaceae;Candidatus_Portiera
665	1	1	0	0	1.543080635	1	0	1	1	1	2	1	0	0	1	1	0	2	0	1	1	1	1.42E-05	1	15.18608453	4	0	1	1.5	Bacteria	Actinobacteriota	Actinobacteria	Micrococcales	Intrasporangiaceae	Ornithinimicrobium	Bacteria;Actinobacteriota;Actinobacteria;Micrococcales;Intrasporangiaceae;Ornithinimicrobium
666	1	1	0	0	1.543080635	1	0	1	1	1	2	1	0	0	1	1	0	2	0	1	1	1	1.42E-05	1	15.18608453	4	0	1	1.5	Bacteria	Proteobacteria	Alphaproteobacteria	Sphingomonadales	Sphingomonadaceae	Sphingomonas	Bacteria;Proteobacteria;Alphaproteobacteria;Sphingomonadales;Sphingomonadaceae;Sphingomonas
424	1	1	0	0	1.543080635	1	0	1	1	1	2	1	0	0	1	1	0	2	0	1	1	1	1.42E-05	1	15.18608453	4	0	1	1.5	Bacteria	Proteobacteria	Gammaproteobacteria	Pseudomonadales	Moraxellaceae	Acinetobacter	Bacteria;Proteobacteria;Gammaproteobacteria;Pseudomonadales;Moraxellaceae;Acinetobacter
773	9	0.090909091	0.285714286	0	624.6689032	8	0	2	8.777777778	8	79	1.773089695	0	83.11111111	1.121697996	10.90969021	0.877777778	88	0.866750152	10	9.090909091	8	1.44E-05	9.5	15.18467087	248	0.01375989	9	5.75	Bacteria	Proteobacteria	Gammaproteobacteria	Salinisphaerales	Solimonadaceae	Nevskia	Bacteria;Proteobacteria;Gammaproteobacteria;Salinisphaerales;Solimonadaceae;Nevskia
774	6	0.083333333	0	0	93.65594082	6	0	2	7.333333333	6	42	1.598223289	0	50	1.061484089	7.000660696	0.814814815	50	0.752625053	9	6.75	6	1.44E-05	7.5	15.18480045	130	-0.097435897	6	4.75	Bacteria	Firmicutes	Clostridia	Clostridia	Gracilibacteraceae	Lutispora	Bacteria;Firmicutes;Clostridia;Clostridia;Gracilibacteraceae;Lutispora
775	20	0.000211416	0	1.11E-15	3.97644E+13	20	9.18E-17	22	34.85	20	598	38.23128645	2375	717	18.01445851	34.34351784	0.85	717	0.409835658	48	29.25665962	20	3.03E-05	58.59358667	15.1790965	1814	-0.25563961	20	18.20909071	Bacteria	Chloroflexi	Anaerolineae	Anaerolineales	Anaerolineaceae	Anaerolineaceae_UCG-001	Bacteria;Chloroflexi;Anaerolineae;Anaerolineales;Anaerolineaceae;Anaerolineaceae_UCG-001
776	8	0.000263992	1627.384615	2.06E-11	1161.689689	6	2.06E-11	19	10.125	7	65	8.940772872	1526	69.92857143	2.017337284	9.567112025	0.326612903	89	0.837921793	49	36.53220697	8	4.24E-05	57.93203214	15.1790965	234	-0.088578089	8	14.50858688	Bacteria	Firmicutes	Bacilli	Staphylococcales	Staphylococcaceae	Macrococcus	Bacteria;Firmicutes;Bacilli;Staphylococcales;Staphylococcaceae;Macrococcus
675	4	0.029411765	0	0	59.56807336	4	0	3	7.25	4	26	1.771945656	96	33	1.050682587	4.600396418	0.725	33	0.592530984	16	7.529411765	4	1.46E-05	9	15.18396871	78	-0.258658009	4	5.25	Bacteria	Proteobacteria	Gammaproteobacteria	B2M28	B2M28	B2M28	Bacteria;Proteobacteria;Gammaproteobacteria;B2M28;B2M28;B2M28
777	10	0.000234632	223.8547619	0	8013.375058	7	0	20	10.1	8	83	15.04285541	3888	86.33333333	3.251583033	12.01485832	0.480952381	111	0.72690711	49	32.46926326	8	4.13E-05	55.9847955	15.1790965	312	0.012499429	10	14.44370365	Bacteria	Acidobacteriota	AT-s3-28	AT-s3-28	AT-s3-28	AT-s3-28	Bacteria;Acidobacteriota;AT-s3-28;AT-s3-28;AT-s3-28;AT-s3-28
778	5	0.142857143	1.666666667	0	14.53084576	3	0	2	4	3	18	1.273349218	0	17.5	1.0239987	5.420672442	0.666666667	25	0.680330737	6	5.142857143	4	1.43E-05	5.5	15.18521913	70	0.122222222	5	3.75	Bacteria	Proteobacteria	Alphaproteobacteria	Rhizobiales	Rhizobiaceae	Shinella	Bacteria;Proteobacteria;Alphaproteobacteria;Rhizobiales;Rhizobiaceae;Shinella
100	44	0.000298954	0	0.95191052	7.64785E+17	44	0.95191052	17	46.18181818	44	1980	53.0060109	1763	2076	64.21682558	91.39848774	0.923636364	2076	0.707663149	61	41.37040359	44	4.96E-05	83.35004522	15.1790965	6044	-0.023677104	44	27.25004578	Bacteria	Myxococcota	Polyangia	Nannocystales	Nannocystaceae	Pseudenhygromyxa	Bacteria;Myxococcota;Polyangia;Nannocystales;Nannocystaceae;Pseudenhygromyxa
171	4	0.03125	0	0	104.9093046	4	0	3	9.75	4	30	1.948636197	57	43	1.06276729	4.695360446	0.8125	43	0.592530984	16	8	4	1.46E-05	9.333333333	15.18396871	98	-0.386111111	4	5.5	Bacteria	Bacteroidota	Bacteroidia	Cytophagales	Microscillaceae	Chryseolinea	Bacteria;Bacteroidota;Bacteroidia;Cytophagales;Microscillaceae;Chryseolinea
142	7	0.000242014	0	1.92E-15	2.6248E+11	7	1.81E-15	20	14.42857143	7	84	23.92630975	4668	108	3.750629027	9.00798708	0.515306122	108	0.814527156	56	33.49080348	7	2.99E-05	54.63778072	15.1790965	258	-0.264495798	7	14.27386284	Bacteria	Patescibacteria	Berkelbacteria	Berkelbacteria	Berkelbacteria	Berkelbacteria	Bacteria;Patescibacteria;Berkelbacteria;Berkelbacteria;Berkelbacteria;Berkelbacteria
779	1	1	0	0	1.543080635	1	0	1	1	1	2	1	0	0	1	1	0	2	0	1	1	1	1.42E-05	1	15.18608453	4	0	1	1.5	Bacteria	Firmicutes	Clostridia	Peptostreptococcales-Tissierellales	Peptostreptococcales-Tissierellales	Alkaliphilus	Bacteria;Firmicutes;Clostridia;Peptostreptococcales-Tissierellales;Peptostreptococcales-Tissierellales;Alkaliphilus
682	15	0.000312891	1229.676923	3.76E-09	168299.8311	13	3.76E-09	17	15.66666667	15	228	18.35867377	2226	235.7142857	5.74708572	20.50832477	0.580246914	250	0.532259813	37	43.2991239	15	4.52E-05	67.15947745	15.1790965	710	-0.021236559	15	16.89372253	Bacteria	Firmicutes	Negativicutes	Veillonellales-Selenomonadales	Sporomusaceae	Anaerospora	Bacteria;Firmicutes;Negativicutes;Veillonellales-Selenomonadales;Sporomusaceae;Anaerospora
49	2	0.142857143	0	0	2.785100286	2	0	3	2.5	2	6	1.133189909	0	7	1.004803755	2.10516811	0.833333333	7	0.314253344	4	2.285714286	2	1.43E-05	2.833333333	15.18553148	16	-0.1	2	2.375	Bacteria	Bacteroidota	Bacteroidia	Flavobacteriales	Weeksellaceae	Bergeyella	Bacteria;Bacteroidota;Bacteroidia;Flavobacteriales;Weeksellaceae;Bergeyella
780	3	0.000301114	185.0779126	0.000508297	2.18063E+11	2	0.000508297	16	3.666666667	3	11	3.896424822	2536	4.666666667	1.126590229	3.234077228	0.476190476	14	0.314253344	37	41.66937669	3	4.39E-05	54.8503774	15.1790965	34	-0.083333333	2	10.24716187	Bacteria	Proteobacteria	Gammaproteobacteria	Burkholderiales	Rhodocyclaceae	Azospira	Bacteria;Proteobacteria;Gammaproteobacteria;Burkholderiales;Rhodocyclaceae;Azospira
781	3	0.1	2	0	4.42538776	2	0	3	3	2	8	1.17596294	0	8	1.009504945	3.162854206	0.6	12	0.478992551	6	3.6	3	1.43E-05	4.333333333	15.18521913	30	0.019047619	3	3.125	Bacteria	Bacteroidota	Bacteroidia	Chitinophagales	Chitinophagaceae	Flavihumibacter	Bacteria;Bacteroidota;Bacteroidia;Chitinophagales;Chitinophagaceae;Flavihumibacter
782	12	0.000193611	0	4.83E-16	33034.45767	12	4.82E-16	23	13.83333333	12	156	3.100836086	154	178	1.454389256	15.76836001	0.922222222	178	0.583403517	19	26.79264279	12	3.77E-05	42.81320791	15.1790965	488	-0.06980057	12	9.11381793	Bacteria	Actinobacteriota	Actinobacteria	Micrococcales	Intrasporangiaceae	Serinicoccus	Bacteria;Actinobacteriota;Actinobacteria;Micrococcales;Intrasporangiaceae;Serinicoccus
783	9	0.000222321	0	6.29E-14	882.0528746	9	6.30E-14	21	9.555555556	9	90	2.702674919	264	95	1.262548411	11.17084129	0.682539683	95	0.866750152	19	30.76567363	9	3.98E-05	46.14762128	15.1790965	262	-0.024154589	9	9.064646721	Bacteria	Actinobacteriota	Actinobacteria	Propionibacteriales	Propionibacteriaceae	Luteococcus	Bacteria;Actinobacteriota;Actinobacteria;Propionibacteriales;Propionibacteriaceae;Luteococcus
91	2	0.0625	0	0	6.008043273	2	0	2	5.5	2	10	1.385535245	0	13	1.012438086	2.200132139	0.611111111	13	0.314253344	9	5.0625	2	1.44E-05	5.5	15.18480045	28	-0.318181818	2	3.75	Bacteria	Proteobacteria	Gammaproteobacteria	Pseudomonadales	Moraxellaceae	Psychrobacter	Bacteria;Proteobacteria;Gammaproteobacteria;Pseudomonadales;Moraxellaceae;Psychrobacter
683	1	1	0	0	1.543080635	1	0	1	1	1	2	1	0	0	1	1	0	2	0	1	1	1	1.42E-05	1	15.18608453	4	0	1	1.5	Bacteria	Proteobacteria	Gammaproteobacteria	Burkholderiales	Comamonadaceae	Hydrogenophaga	Bacteria;Proteobacteria;Gammaproteobacteria;Burkholderiales;Comamonadaceae;Hydrogenophaga
694	2	0.090909091	5	0	2.369415565	1	0	3	2.5	1	4	1.122978355	1	0	1.004394303	2.057686096	0.5	7	1	6	3.272727273	2	1.43E-05	3.833333333	15.18422132	16	0	1	2.875	Bacteria	Actinobacteriota	Actinobacteria	Glycomycetales	Glycomycetaceae	Glycomyces	Bacteria;Actinobacteriota;Actinobacteria;Glycomycetales;Glycomycetaceae;Glycomyces
253	1	1	0	0	1.543080635	1	0	1	1	1	2	1	0	0	1	1	0	2	0	1	1	1	1.42E-05	1	15.18608453	4	0	1	1.5	Bacteria	Firmicutes	Bacilli	Bacillales	Planococcaceae	Lysinibacillus	Bacteria;Firmicutes;Bacilli;Bacillales;Planococcaceae;Lysinibacillus
784	18	0.038461538	21.05882353	0	5053248.91	17	0	2	18.44444444	17	307	3.009111703	0	308.8235294	1.701994675	25.41447658	0.875661376	350	0.484744612	22	18.61538462	18	1.48E-05	20	15.18044858	1006	0.012881302	17	11	Bacteria	Bacteroidota	Bacteroidia	Chitinophagales	Chitinophagaceae	Dinghuibacter	Bacteria;Bacteroidota;Bacteroidia;Chitinophagales;Chitinophagaceae;Dinghuibacter
237	1	1	0	0	1.543080635	1	0	1	1	1	2	1	0	0	1	1	0	2	0	1	1	1	1.42E-05	1	15.18608453	4	0	1	1.5	Bacteria	Firmicutes	Bacilli	Bacillales	Planococcaceae	Chryseomicrobium	Bacteria;Firmicutes;Bacilli;Bacillales;Planococcaceae;Chryseomicrobium
684	4	0.000199521	0	0	25.71824552	4	0	22	6.5	4	26	1.802295418	156	30	1.052536902	4.600396418	0.928571429	30	0.592530984	19	27.61053472	4	3.62E-05	40.04003026	15.1790965	72	-0.236363636	4	6.57869935	Bacteria	SAR324_clade(Marine_group_B)	SAR324_clade(Marine_group_B)	SAR324_clade(Marine_group_B)	SAR324_clade(Marine_group_B)	SAR324_clade(Marine_group_B)	Bacteria;SAR324_clade(Marine_group_B);SAR324_clade(Marine_group_B);SAR324_clade(Marine_group_B);SAR324_clade(Marine_group_B);SAR324_clade(Marine_group_B)
688	5	0.024390244	0	0	429193.2098	5	0	3	19.8	5	90	2.966580793	44	104	1.192213982	7.13002496	0.99	104	0.680330737	22	11.80487805	5	1.48E-05	13.16666667	15.18336153	228	-0.596666667	5	7.5	Bacteria	Actinobacteriota	Acidimicrobiia	Microtrichales	Ilumatobacteraceae	CL500-29_marine_group	Bacteria;Actinobacteriota;Acidimicrobiia;Microtrichales;Ilumatobacteraceae;CL500-29_marine_group
785	3	0.333333333	0	0	5.297293812	3	0	1	3	3	12	1.182264705	0	12	1.010092328	3.257818235	1	12	0.478992551	3	3	3	1.42E-05	3	15.185702	30	0	3	2.5	Bacteria	Proteobacteria	Alphaproteobacteria	Paracaedibacterales	Paracaedibacteraceae	Candidatus_Finniella	Bacteria;Proteobacteria;Alphaproteobacteria;Paracaedibacterales;Paracaedibacteraceae;Candidatus_Finniella
289	1	1	0	0	1.543080635	1	0	1	1	1	2	1	0	0	1	1	0	2	0	1	1	1	1.42E-05	1	15.18608453	4	0	1	1.5	Bacteria	Bacteroidota	Bacteroidia	Cytophagales	Spirosomaceae	Flectobacillus	Bacteria;Bacteroidota;Bacteroidia;Cytophagales;Spirosomaceae;Flectobacillus
689	26	0.000301568	0	1.07E-08	1.11578E+11	26	1.07E-08	17	29.61538462	26	754	15.44527123	825	796	9.504245202	44.10833945	0.925480769	796	0.433505397	37	41.73220748	26	4.53E-05	69.67812824	15.1790965	2242	-0.064686795	26	18.60368347	Bacteria	Firmicutes	Bacilli	Lactobacillales	Carnobacteriaceae	Marinilactibacillus	Bacteria;Firmicutes;Bacilli;Lactobacillales;Carnobacteriaceae;Marinilactibacillus
761	6	0.000410678	24485.09599	5.44E-06	24932512.8	4	5.44E-06	12	6.333333333	4	32	21.09949381	345	20.53333333	2.811031688	6.763250624	0.395833333	44	0.752625053	32	56.8312115	5	5.08E-05	69.98174603	15.1790965	118	-0.006593407	6	14.58398438	Bacteria	Firmicutes	Clostridia	Clostridiales	Clostridiaceae	Clostridium_sensu_stricto_8	Bacteria;Firmicutes;Clostridia;Clostridiales;Clostridiaceae;Clostridium_sensu_stricto_8
786	4	0.000225327	0	8.20E-17	33669556395	4	8.04E-17	21	10.5	4	34	10.23029726	2643	46	1.590940818	4.790324475	0.403846154	46	0.592530984	57	31.18161334	4	2.92E-05	50.98344208	15.1790965	104	-0.327441077	4	13.24630642	Bacteria	Dadabacteria	Dadabacteriia	Dadabacteriales	Dadabacteriales	Dadabacteriales	Bacteria;Dadabacteria;Dadabacteriia;Dadabacteriales;Dadabacteriales;Dadabacteriales
787	4	0.00032041	0	0.002251832	4.27975E+12	4	0.002251832	16	7.5	4	24	14.88589607	5871	34	1.843117808	4.552914403	0.625	34	0.592530984	62	44.33963473	4	4.63E-05	60.86072816	15.1790965	80	-0.258333333	4	13.37509155	Bacteria	Firmicutes	Negativicutes	Veillonellales-Selenomonadales	Sporomusaceae	Sporomusa	Bacteria;Firmicutes;Negativicutes;Veillonellales-Selenomonadales;Sporomusaceae;Sporomusa
788	8	0.000400481	17622.14328	0.004684538	1.85217E+13	4	0.004684538	14	7.625	6	49	50.93786248	14357	29.57142857	7.101245025	9.18725591	0.293269231	69	0.612297664	83	55.42010412	7	5.19E-05	77.28264236	15.1790965	194	0.048290598	5	20.93786621	Bacteria	Acidobacteriota	Vicinamibacteria	Vicinamibacterales	Vicinamibacteraceae	Luteitalea	Bacteria;Acidobacteriota;Vicinamibacteria;Vicinamibacterales;Vicinamibacteraceae;Luteitalea
177	9	0.000262192	1679.899344	1.55E-14	43721860283	4	1.55E-14	19	7.555555556	6	58	17.75236287	6552	25.66666667	3.325559885	10.41112906	0.225589226	77	0.806887653	63	36.28316728	6	3.02E-05	59.55608725	15.1790965	226	0.183458453	8	16.17272568	Bacteria	Armatimonadota	Chthonomonadetes	Chthonomonadales	Chthonomonadaceae	Chthonomonas	Bacteria;Armatimonadota;Chthonomonadetes;Chthonomonadales;Chthonomonadaceae;Chthonomonas
789	2	0.25	0	0	2.782980402	2	0	2	2.5	2	6	1.133189909	0	7	1.004803755	2.10516811	0.833333333	7	0.314253344	3	2.25	2	1.42E-05	2.5	15.185702	16	-0.1	2	2.25	Bacteria	Proteobacteria	Alphaproteobacteria	Rhizobiales	A0839	A0839	Bacteria;Proteobacteria;Alphaproteobacteria;Rhizobiales;A0839;A0839
790	4	0.000237361	371	1.98E-15	9872156.928	3	2.01E-15	20	6	3	22	2.275495555	336	14	1.07974708	4.505432389	0.522727273	28	0.478992551	24	32.84690244	4	2.91E-05	46.38778072	15.17180675	68	-0.084848485	3	8.664487839	Bacteria	Actinobacteriota	Coriobacteriia	OPB41	OPB41	OPB41	Bacteria;Actinobacteriota;Coriobacteriia;OPB41;OPB41;OPB41
7	1	1	0	0	1.543080635	1	0	1	1	1	2	1	0	0	1	1	0	2	0	1	1	1	1.42E-05	1	15.18608453	4	0	1	1.5	Bacteria	Proteobacteria	Alphaproteobacteria	Rhizobiales	Labraceae	Labrys	Bacteria;Proteobacteria;Alphaproteobacteria;Rhizobiales;Labraceae;Labrys
791	6	0.000230097	102.5079022	0	32.15298358	4	0	20	6.5	5	33	2.138062298	290	27	1.108237955	6.786991631	0.382352941	45	0.752625053	27	31.84169351	5	3.74E-05	49.57209709	15.1790965	120	-0.016991342	6	10.55503178	Bacteria	Proteobacteria	Gammaproteobacteria	Burkholderiales	Burkholderiaceae	Cupriavidus	Bacteria;Proteobacteria;Gammaproteobacteria;Burkholderiales;Burkholderiaceae;Cupriavidus
699	7	0.00023245	16.81695638	0	66.10228058	4	1.15E-17	20	6.142857143	5	35	2.556125947	588	26.19047619	1.168814298	7.844677727	0.383928571	50	0.814527156	29	32.16736402	5	3.87E-05	51.45939867	15.1790965	142	0.104291787	7	11.5022974	Bacteria	Desulfobacterota	Desulfuromonadia	Geobacterales	Geobacteraceae	Citrifermentans	Bacteria;Desulfobacterota;Desulfuromonadia;Geobacterales;Geobacteraceae;Citrifermentans
278	2	0.000295247	0	3.65E-12	2.80881301	2	3.65E-12	15	2.5	2	6	1.1574279	34	7	1.005481422	2.10516811	0.833333333	7	0.314253344	10	40.85739593	2	3.34E-05	47.66171606	15.1790965	16	-0.1	2	5.512481689	Bacteria	Armatimonadota	Armatimonadia	Armatimonadales	Armatimonadales	Armatimonadales	Bacteria;Armatimonadota;Armatimonadia;Armatimonadales;Armatimonadales;Armatimonadales
792	1	0.2	0	0	1.661113756	1	2.87E-18	2	3	1	3	1.161212984	0	0	1.00221511	1.023741007	1	4	0	3	1.8	1	1.42E-05	2	15.185702	8	-0.5	1	2	Bacteria	Chloroflexi	Ktedonobacteria	Ktedonobacterales	Ktedonobacteraceae	1959-1	Bacteria;Chloroflexi;Ktedonobacteria;Ktedonobacterales;Ktedonobacteraceae;1959-1
118	8	0.000377358	28437.90326	7.24E-09	79.46922607	4	7.24E-09	13	5.5	5	34	21.09618458	777	9.285714286	3.364672307	8.831140802	0.244047619	52	0.680330737	39	52.22037736	5	4.75E-05	68.46405261	15.14355527	160	0.238442113	5	15.04992676	Bacteria	Acidobacteriota	Vicinamibacteria	Vicinamibacterales	Vicinamibacteraceae	Vicinamibacter	Bacteria;Acidobacteriota;Vicinamibacteria;Vicinamibacterales;Vicinamibacteraceae;Vicinamibacter
692	1	0.000294985	0	3.57E-12	1.608364479	1	3.57E-12	15	2	1	2	1.080606492	0	0	1.00107054	1	1	3	0	9	40.82123894	1	3.15E-05	46.91171606	15.1790965	6	-0.333333333	1	5.074981689	Bacteria	Verrucomicrobiota	Verrucomicrobiae	Verrucomicrobiales	Verrucomicrobiaceae	Roseimicrobium	Bacteria;Verrucomicrobiota;Verrucomicrobiae;Verrucomicrobiales;Verrucomicrobiaceae;Roseimicrobium
299	10	0.000333	3247.925545	1.97E-11	2499.447948	4	1.97E-11	15	6.8	5	55	10.91860071	3321	24.26666667	2.505258739	11.35011012	0.242857143	78	0.72690711	59	46.08191808	6	4.62E-05	68.2753885	15.1790965	246	0.225497542	10	17.3977356	Bacteria	Bacteroidota	Bacteroidia	Chitinophagales	Chitinophagaceae	Niastella	Bacteria;Bacteroidota;Bacteroidia;Chitinophagales;Chitinophagaceae;Niastella
342	4	0.000229621	202.7970247	0	14.2646356	3	0	20	6.25	3	21	1.897946661	165	14.5	1.056849385	4.481691382	0.446428571	29	0.592530984	23	31.77588978	4	3.65E-05	47.73876375	15.1790965	70	-0.154761905	4	9.430031776	Bacteria	Proteobacteria	Gammaproteobacteria	Oceanospirillales	Pseudohongiellaceae	BIyi10	Bacteria;Proteobacteria;Gammaproteobacteria;Oceanospirillales;Pseudohongiellaceae;BIyi10
686	17	0.000274574	95.13945534	6.67E-16	9921051.068	12	5.05E-16	18	21.52941176	14	281	26.90975292	3024	295.6985294	9.207591303	23.78700631	0.489304813	383	0.484744612	72	37.99670511	15	4.40E-05	70.45089314	15.1790965	1038	-0.097751117	17	21.72793961	Bacteria	Latescibacterota	Latescibacterota	Latescibacterota	Latescibacterota	Latescibacterota	Bacteria;Latescibacterota;Latescibacterota;Latescibacterota;Latescibacterota;Latescibacterota
301	6	0.000273673	4.22461099	3.61E-16	1703006.769	6	3.33E-16	18	26	6	108	11.41078334	1000	151.2	2.192000283	8.567567171	0.619047619	162	0.752625053	73	37.87192118	6	4.29E-05	64.70089314	15.1790965	354	-0.616174356	6	18.79043961	Bacteria	Planctomycetota	BD7-11	BD7-11	BD7-11	BD7-11	Bacteria;Planctomycetota;BD7-11;BD7-11;BD7-11;BD7-11
321	2	0.166666667	3	0	2.303468814	1	5.74E-18	2	2	1	4	1.081271502	0	0	1.003254527	2.057686096	0.5	6	1	4	2.666666667	2	1.43E-05	3	15.18486455	14	0.066666667	1	2.5	Bacteria	Bacteroidota	Bacteroidia	Flavobacteriales	Flavobacteriaceae	Salinimicrobium	Bacteria;Bacteroidota;Bacteroidia;Flavobacteriales;Flavobacteriaceae;Salinimicrobium
303	2	0.000271813	3296.303586	1.63E-16	11245.5245	2	1.66E-16	18	12.5	2	20	8.503988821	532	0	1.24433248	2.437542211	0.5	27	1	70	37.61456918	2	3.84E-05	59.73660743	15.1790965	56	-0.694736842	1	15.59512711	Bacteria	Patescibacteria	Microgenomatia	Candidatus_Levybacteria	Candidatus_Levybacteria	Candidatus_Levybacteria	Bacteria;Patescibacteria;Microgenomatia;Candidatus_Levybacteria;Candidatus_Levybacteria;Candidatus_Levybacteria
693	1	1	0	0	1.543080635	1	0	1	1	1	2	1	0	0	1	1	0	2	0	1	1	1	1.42E-05	1	15.18608453	4	0	1	1.5	Bacteria	Bdellovibrionota	Bdellovibrionia	Bacteriovoracales	Bacteriovoracaceae	Peredibacter	Bacteria;Bdellovibrionota;Bdellovibrionia;Bacteriovoracales;Bacteriovoracaceae;Peredibacter
365	17	0.000298686	425.6931624	2.82E-14	2158922.467	8	2.81E-14	17	15.94117647	12	205	11.60188386	1536	152.4705882	4.115760425	21.98268977	0.279669763	288	0.484744612	75	41.33333333	12	4.43E-05	76.18916149	15.1790965	848	0.084242127	17	24.58087921	Bacteria	Myxococcota	Myxococcia	Myxococcales	Myxococcaceae	P3OB-42	Bacteria;Myxococcota;Myxococcia;Myxococcales;Myxococcaceae;P3OB-42
687	1	1	0	0	1.543080635	1	0	1	1	1	2	1	0	0	1	1	0	2	0	1	1	1	1.42E-05	1	15.18608453	4	0	1	1.5	Bacteria	Bacteroidota	Bacteroidia	Cytophagales	Cytophagaceae	Sporocytophaga	Bacteria;Bacteroidota;Bacteroidia;Cytophagales;Cytophagaceae;Sporocytophaga
356	2	0.000388802	21600	2.54E-06	5459480.532	2	2.54E-06	14	5	2	9	13.70754654	64	0	1.368458472	2.176391132	0.5	12	1	21	53.80404355	2	4.58E-05	64.17409257	14.97747167	26	-0.3	1	11.46862793	Bacteria	Planctomycetota	Phycisphaerae	Tepidisphaerales	CPla-3_termite_group	CPla-3_termite_group	Bacteria;Planctomycetota;Phycisphaerae;Tepidisphaerales;CPla-3_termite_group;CPla-3_termite_group
381	2	0.000265111	0	3.52E-16	1139.215332	2	3.56E-16	18	5.5	2	11	2.262471384	554	13	1.038483507	2.223873146	0.785714286	13	0.314253344	40	36.68716861	2	3.88E-05	52.51755981	15.1790965	28	-0.464285714	2	10.54825211	Bacteria	Verrucomicrobiota	Verrucomicrobiae	Chthoniobacterales	Chthoniobacteraceae	Candidatus_Udaeobacter	Bacteria;Verrucomicrobiota;Verrucomicrobiae;Chthoniobacterales;Chthoniobacteraceae;Candidatus_Udaeobacter
701	2	0.000287026	0	7.02E-13	6.411781345	2	7.02E-13	16	6.5	2	12	1.56891559	53	15	1.018201639	2.247614154	0.928571429	15	0.314253344	17	39.71986223	2	4.06E-05	49.59648823	15.1790965	32	-0.527777778	2	7.32093811	Bacteria	Verrucomicrobiota	Verrucomicrobiae	Opitutales	Opitutaceae	Opitutus	Bacteria;Verrucomicrobiota;Verrucomicrobiae;Opitutales;Opitutaceae;Opitutus
696	3	0.000187266	0	0	10.09651683	3	0	23	5.666666667	3	14	1.635240996	134	20	1.030138373	3.30530025	0.80952381	20	0.478992551	14	25.91460674	3	3.57E-05	36.79274896	15.1790965	46	-0.292063492	3	5.539837956	Bacteria	Planctomycetota	Planctomycetes	Pirellulales	Pirellulaceae	Rhodopirellula	Bacteria;Planctomycetota;Planctomycetes;Pirellulales;Pirellulaceae;Rhodopirellula
408	3	0.000306279	20907	2.79E-11	154403389.3	2	2.79E-11	17	6	2	16	18.78049794	1584	7	1.794038201	3.352782264	0.472222222	21	0.314253344	43	42.38407351	3	3.26E-05	57.20186007	14.97523901	48	-0.223931624	2	11.47215271	Bacteria	Patescibacteria	Parcubacteria	Candidatus_Kaiserbacteria	Candidatus_Kaiserbacteria	Candidatus_Kaiserbacteria	Bacteria;Patescibacteria;Parcubacteria;Candidatus_Kaiserbacteria;Candidatus_Kaiserbacteria;Candidatus_Kaiserbacteria
349	3	0.000269906	5.226087944	1.07E-16	115591.7117	3	1.09E-16	18	13.33333333	3	34	4.439010725	640	14.33333333	1.175368761	3.780120393	0.52	43	0.314253344	60	37.35060729	3	4.10E-05	58.77232171	15.1790965	92	-0.533068783	2	14.88418961	Bacteria	Verrucomicrobiota	Verrucomicrobiae	Opitutales	Opitutaceae	Alterococcus	Bacteria;Verrucomicrobiota;Verrucomicrobiae;Opitutales;Opitutaceae;Alterococcus
716	1	1	0	0	1.543080635	1	0	1	1	1	2	1	0	0	1	1	0	2	0	1	1	1	1.42E-05	1	15.18608453	4	0	1	1.5	Bacteria	Proteobacteria	Gammaproteobacteria	Gammaproteobacteria_Incertae_Sedis	Unknown_Family	Candidatus_Ovatusbacter	Bacteria;Proteobacteria;Gammaproteobacteria;Gammaproteobacteria_Incertae_Sedis;Unknown_Family;Candidatus_Ovatusbacter
420	4	0.000200844	0	0	20.8141845	4	0	22	6.25	4	21	1.921545717	237	29	1.058254039	4.481691382	0.694444444	29	0.592530984	19	27.79353284	4	3.70E-05	41.26138668	15.1790965	70	-0.214141414	4	7.204675913	Bacteria	Sumerlaeota	Sumerlaeia	Sumerlaeales	Sumerlaeaceae	Sumerlaea	Bacteria;Sumerlaeota;Sumerlaeia;Sumerlaeales;Sumerlaeaceae;Sumerlaea
294	1	1	0	0	1.543080635	1	0	1	1	1	2	1	0	0	1	1	0	2	0	1	1	1	1.42E-05	1	15.18608453	4	0	1	1.5	Bacteria	Bacteroidota	Bacteroidia	Cytophagales	Amoebophilaceae	Candidatus_Cardinium	Bacteria;Bacteroidota;Bacteroidia;Cytophagales;Amoebophilaceae;Candidatus_Cardinium
733	1	1	0	0	1.543080635	1	0	1	1	1	2	1	0	0	1	1	0	2	0	1	1	1	1.42E-05	1	15.18608453	4	0	1	1.5	Bacteria	Actinobacteriota	Actinobacteria	Micrococcales	Micrococcaceae	Kocuria	Bacteria;Actinobacteriota;Actinobacteria;Micrococcales;Micrococcaceae;Kocuria
793	1	1	0	0	1.543080635	1	0	1	1	1	2	1	0	0	1	1	0	2	0	1	1	1	1.42E-05	1	15.18608453	4	0	1	1.5	Bacteria	Proteobacteria	Alphaproteobacteria	Rhizobiales	Rhizobiaceae	Aureimonas	Bacteria;Proteobacteria;Alphaproteobacteria;Rhizobiales;Rhizobiaceae;Aureimonas
772	1	1	0	0	1.543080635	1	0	1	1	1	2	1	0	0	1	1	0	2	0	1	1	1	1.42E-05	1	15.18608453	4	0	1	1.5	Bacteria	Proteobacteria	Gammaproteobacteria	Enterobacterales	Enterobacteriaceae	Escherichia-Shigella	Bacteria;Proteobacteria;Gammaproteobacteria;Enterobacterales;Enterobacteriaceae;Escherichia-Shigella
