# Supplementary material for: Microbial influencers and cotton leaf curl disease (CLCuD) susceptibility: a network perspective
Source: Front Microbiol. 2024 Jun 17;15:1381883. doi: 10.3389/fmicb.2024.1381883 (PMC11215052; doi:10.3389/fmicb.2024.1381883)
Supplement: SUPPLEMENTARY TABLE S1 — Metadata associated with the deposited sequences. [file Data_Sheet_1.zip › Supplementary Table S5.csv]

	degree	closeness	betweenness	eigen_centrality	subgraph_centrality	coreness	authority_score	eccentricity	neighborhood_connectivity	h_index	lh_index	spreading_score	collective_influence	cluster_rank	ivi	hubness_score	topocoefficient	diffusion_degree	dmnc	geokpath	lincent	lobby	markovcent	closeness_latora	entropy	laplacian	leverage	mnc	closeness_residual	Kingdom	Phylum	Class	Order	Family	Genus	label
56	12	0.05	16.61666667	1.32E-16	4139.917844	9	0	2	10.5	10	115	1.352457474	0	98.27272727	1.054897778	9.809338682	0.694444444	138	0.711113335	16	12.8	10	3.76E-05	14	14.19756223	408	0.102053469	11	8	Bacteria	Firmicutes	Bacilli	Lactobacillales	Carnobacteriaceae	Atopostipes	Bacteria;Firmicutes;Bacilli;Lactobacillales;Carnobacteriaceae;Atopostipes
568	12	0.05	3.839285714	1.59E-16	4406.0554	9	0	2	10.83333333	10	119	1.338073113	0	109.7272727	1.053113535	9.857141676	0.677083333	142	0.741080144	16	12.8	10	3.76E-05	14	14.20262406	416	0.067944157	12	8	Bacteria	Firmicutes	Bacilli	Bacillales	Planococcaceae	Planococcus	Bacteria;Firmicutes;Bacilli;Bacillales;Planococcaceae;Planococcus
667	11	0.047619048	1.028571429	1.32E-16	4199.130135	9	0	2	11.63636364	10	115	1.360758367	0	123.8363636	1.052163478	9.13125649	0.727272727	139	0.765814361	16	12.19047619	10	3.76E-05	13.5	14.20262406	388	-0.023792584	11	7.75	Bacteria	Proteobacteria	Gammaproteobacteria	Alteromonadales	Alteromonadaceae	Rheinheimera	Bacteria;Proteobacteria;Gammaproteobacteria;Alteromonadales;Alteromonadaceae;Rheinheimera
668	4	0.033333333	0	5.29E-17	618.714509	4	0	3	12.5	4	43	1.352610669	12	54	1.019381788	3.524227261	0.892857143	54	0.395020656	16	8.533333333	4	3.76E-05	9.666666667	14.20262406	120	-0.512908497	4	5.75	Bacteria	Bacteroidota	Bacteroidia	Flavobacteriales	Flavobacteriaceae	Flavobacterium	Bacteria;Bacteroidota;Bacteroidia;Flavobacteriales;Flavobacteriaceae;Flavobacterium
669	14	0.055555556	7.927380952	1.85E-16	5372.887642	9	0	2	10.28571429	10	132	1.330615464	0	107.6483516	1.060113264	11.36866579	0.642857143	158	0.694769966	16	14.22222222	10	3.76E-05	15	14.20262406	498	0.166949862	14	8.5	Bacteria	Deinococcota	Deinococci	Deinococcales	Trueperaceae	Truepera	Bacteria;Deinococcota;Deinococci;Deinococcales;Trueperaceae;Truepera
408	11	0.047619048	3.33452381	1.59E-16	3679.637564	9	0	2	10.72727273	9	110	1.328463302	0	98.50909091	1.047573684	9.071502748	0.670454545	129	0.765814361	16	12.19047619	10	3.76E-05	13.5	14.20262406	368	0.031470574	11	7.75	Bacteria	Patescibacteria	Parcubacteria	Candidatus_Kaiserbacteria	Candidatus_Kaiserbacteria	Candidatus_Kaiserbacteria	Bacteria;Patescibacteria;Parcubacteria;Candidatus_Kaiserbacteria;Candidatus_Kaiserbacteria;Candidatus_Kaiserbacteria
57	13	0.052631579	6.447619048	1.85E-16	4871.753488	9	0	2	10.61538462	10	126	1.337291847	0	108.4102564	1.057139951	10.61887911	0.663461538	151	0.786302139	16	13.47368421	10	3.76E-05	14.5	14.20262406	458	0.113853473	13	8.25	Bacteria	Verrucomicrobiota	Verrucomicrobiae	Chthoniobacterales	Terrimicrobiaceae	Terrimicrobium	Bacteria;Verrucomicrobiota;Verrucomicrobiae;Chthoniobacterales;Terrimicrobiaceae;Terrimicrobium
234	8	0.04	2.595238095	9.25E-17	1671.783363	6	0	3	10.5	7	73	1.301566875	0	59.14285714	1.031867562	6.595078481	0.7	92	0.65171695	16	10.24	7	3.76E-05	11.83333333	14.20262406	240	-0.108525015	8	6.875	Bacteria	Proteobacteria	Gammaproteobacteria	Xanthomonadales	Xanthomonadaceae	Thermomonas	Bacteria;Proteobacteria;Gammaproteobacteria;Xanthomonadales;Xanthomonadaceae;Thermomonas
297	13	0.052631579	6.551190476	1.59E-16	4643.160235	9	0	2	10.38461538	9	124	1.327850187	0	102.4615385	1.055560678	10.59497761	0.649038462	148	0.786302139	16	13.47368421	10	3.76E-05	14.5	14.20262406	452	0.125758235	13	8.25	Bacteria	Actinobacteriota	Actinobacteria	Streptosporangiales	Streptosporangiaceae	Nonomuraea	Bacteria;Actinobacteriota;Actinobacteria;Streptosporangiales;Streptosporangiaceae;Nonomuraea
670	10	0.045454545	0.1	1.72E-16	3704.490572	9	0	2	12	10	108	1.370150014	0	127.1111111	1.048905393	8.36951906	0.75	130	0.72690711	16	11.63636364	10	3.76E-05	13	14.20262406	350	-0.088264634	10	7.5	Bacteria	Proteobacteria	Gammaproteobacteria	Xanthomonadales	Xanthomonadaceae	Pseudoxanthomonas	Bacteria;Proteobacteria;Gammaproteobacteria;Xanthomonadales;Xanthomonadaceae;Pseudoxanthomonas
671	10	0.045454545	0.1	1.72E-16	3704.490572	9	0	2	12	10	108	1.370150014	0	127.1111111	1.048905393	8.36951906	0.75	130	0.72690711	16	11.63636364	10	3.76E-05	13	14.20262406	350	-0.088264634	10	7.5	Bacteria	Proteobacteria	Gammaproteobacteria	Cellvibrionales	Cellvibrionaceae	Cellvibrio	Bacteria;Proteobacteria;Gammaproteobacteria;Cellvibrionales;Cellvibrionaceae;Cellvibrio
665	9	0.041666667	2.28452381	1.19E-16	2205.880872	6	0	3	10.55555556	7	84	1.31002057	0	75.11111111	1.036753181	7.404618906	0.703703704	104	0.688301591	16	10.66666667	8	3.76E-05	12.33333333	14.20262406	280	-0.054812004	9	7.125	Bacteria	Actinobacteriota	Actinobacteria	Micrococcales	Intrasporangiaceae	Ornithinimicrobium	Bacteria;Actinobacteriota;Actinobacteria;Micrococcales;Intrasporangiaceae;Ornithinimicrobium
440	11	0.047619048	1.028571429	1.59E-16	4199.130135	9	0	2	11.63636364	10	115	1.360758367	0	123.8363636	1.052163478	9.13125649	0.727272727	139	0.765814361	16	12.19047619	10	3.76E-05	13.5	14.20262406	388	-0.023792584	11	7.75	Bacteria	Firmicutes	Bacilli	Lactobacillales	Streptococcaceae	Streptococcus	Bacteria;Firmicutes;Bacilli;Lactobacillales;Streptococcaceae;Streptococcus
672	7	0.003816794	0	1.19E-16	1402.244348	7	0	6	10.71428571	7	67	1.343348486	156	82	1.031721274	5.845291799	0.669642857	82	0.698166133	22	17.13358779	7	4.45E-05	22.93333333	14.19645435	206	-0.163749294	7	9.21875	Eukaryota	Phragmoplastophyta	Embryophyta	Magnoliophyta	Magnoliophyta	Magnoliophyta	Eukaryota;Phragmoplastophyta;Embryophyta;Magnoliophyta;Magnoliophyta;Magnoliophyta
673	7	0.003816794	0	1.45E-16	1402.244348	7	0	6	10.71428571	7	67	1.343348486	156	82	1.031721274	5.845291799	0.669642857	82	0.698166133	22	17.13358779	7	4.45E-05	22.93333333	14.19645435	206	-0.163749294	7	9.21875	Bacteria	Bacteroidota	Bacteroidia	Flavobacteriales	Flavobacteriaceae	Ulvibacter	Bacteria;Bacteroidota;Bacteroidia;Flavobacteriales;Flavobacteriaceae;Ulvibacter
674	7	0.003816794	0	1.19E-16	1402.244348	7	0	6	10.71428571	7	67	1.343348486	156	82	1.031721274	5.845291799	0.669642857	82	0.698166133	22	17.13358779	7	4.45E-05	22.93333333	14.19645435	206	-0.163749294	7	9.21875	Bacteria	Bacteroidota	Bacteroidia	Bacteroidales	Bacteroidetes_BD2-2	Bacteroidetes_BD2-2	Bacteria;Bacteroidota;Bacteroidia;Bacteroidales;Bacteroidetes_BD2-2;Bacteroidetes_BD2-2
675	7	0.003816794	0	1.19E-16	1402.244349	7	0	6	10.71428571	7	67	1.343348486	156	82	1.031721274	5.845291799	0.669642857	82	0.698166133	22	17.13358779	7	4.45E-05	22.93333333	14.19645435	206	-0.163749294	7	9.21875	Bacteria	Proteobacteria	Gammaproteobacteria	B2M28	B2M28	B2M28	Bacteria;Proteobacteria;Gammaproteobacteria;B2M28;B2M28;B2M28
50	15	0.004739336	73.06496134	2.11E-16	7609.51362	10	0	6	10.53333333	10	155	1.822271492	1652	107.0952381	1.152974366	12.32161519	0.526666667	173	0.63002182	35	21.27488152	11	4.45E-05	29.86666667	14.19645435	556	0.19061882	15	13.234375	Bacteria	Actinobacteriota	Actinobacteria	Propionibacteriales	Propionibacteriaceae	Propioniciclava	Bacteria;Actinobacteriota;Actinobacteria;Propionibacteriales;Propionibacteriaceae;Propioniciclava
483	16	0.004950495	116.479027	2.11E-16	8583.745609	10	0	5	10.5625	11	164	1.993454595	1950	112.5416667	1.19527332	13.10725412	0.480113636	185	0.585154945	36	22.22277228	11	4.45E-05	31.01666667	14.19645435	610	0.218065842	16	13.9375	Bacteria	Proteobacteria	Gammaproteobacteria	Pasteurellales	Pasteurellaceae	Haemophilus	Bacteria;Proteobacteria;Gammaproteobacteria;Pasteurellales;Pasteurellaceae;Haemophilus
445	16	0.004950495	116.479027	2.38E-16	8583.745609	10	0	5	10.5625	11	164	1.993454595	1950	112.5416667	1.19527332	13.10725412	0.480113636	185	0.585154945	36	22.22277228	11	4.45E-05	31.01666667	14.19645435	610	0.218065842	16	13.9375	Bacteria	Proteobacteria	Alphaproteobacteria	Sphingomonadales	Sphingomonadaceae	Novosphingobium	Bacteria;Proteobacteria;Alphaproteobacteria;Sphingomonadales;Sphingomonadaceae;Novosphingobium
210	12	0.004901961	50.59111044	1.59E-16	6211.706553	10	0	5	11.91666667	11	133	1.823153461	1408	126.8181818	1.124481271	10.02445215	0.518115942	155	0.741080144	37	22.00490196	11	4.45E-05	29.26666667	14.19645435	442	0.01965074	12	13.125	Bacteria	Campilobacterota	Campylobacteria	Campylobacterales	Arcobacteraceae	Arcobacter	Bacteria;Campilobacterota;Campylobacteria;Campylobacterales;Arcobacteraceae;Arcobacter
214	11	0.004830918	3.011507687	1.59E-16	6027.229359	10	0	5	12.63636364	11	129	1.722079602	1300	144.5454545	1.101810203	9.298566969	0.574380165	150	0.765814361	36	21.68599034	11	4.45E-05	28.51666667	14.19645435	410	-0.063136944	11	12.6875	Bacteria	Firmicutes	Bacilli	Erysipelotrichales	Erysipelotrichaceae	Erysipelothrix	Bacteria;Firmicutes;Bacilli;Erysipelotrichales;Erysipelotrichaceae;Erysipelothrix
487	11	0.004830918	3.011507687	1.06E-16	6027.22936	10	0	5	12.63636364	11	129	1.722079602	1300	144.5454545	1.101810203	9.298566969	0.574380165	150	0.765814361	36	21.68599034	11	4.45E-05	28.51666667	14.19645435	410	-0.063136944	11	12.6875	Bacteria	Actinobacteriota	Actinobacteria	Micromonosporales	Micromonosporaceae	Micromonospora	Bacteria;Actinobacteriota;Actinobacteria;Micromonosporales;Micromonosporaceae;Micromonospora
141	11	0.004830918	3.011507687	1.32E-16	6027.229361	10	0	5	12.63636364	11	129	1.722079602	1300	144.5454545	1.101810203	9.298566969	0.574380165	150	0.765814361	36	21.68599034	11	4.45E-05	28.51666667	14.19645435	410	-0.063136944	11	12.6875	Bacteria	Proteobacteria	Gammaproteobacteria	Burkholderiales	Burkholderiaceae	Burkholderia-Caballeronia-Paraburkholderia	Bacteria;Proteobacteria;Gammaproteobacteria;Burkholderiales;Burkholderiaceae;Burkholderia-Caballeronia-Paraburkholderia
676	11	0.004830918	3.011507687	1.06E-16	6027.229359	10	0	5	12.63636364	11	129	1.722079602	1300	144.5454545	1.101810203	9.298566969	0.574380165	150	0.765814361	36	21.68599034	11	4.45E-05	28.51666667	14.19645435	410	-0.063136944	11	12.6875	Bacteria	Firmicutes	Bacilli	Lactobacillales	Enterococcaceae	Enterococcus	Bacteria;Firmicutes;Bacilli;Lactobacillales;Enterococcaceae;Enterococcus
407	13	0.005882353	638.90696	2.11E-16	5626.881608	10	0	5	11.07692308	11	136	3.502366237	3120	92.58974359	1.394658443	10.73838659	0.35483871	157	0.72690711	54	26.40588235	11	4.45E-05	33.03333333	14.1743198	470	0.11380405	10	15.78125	Bacteria	Proteobacteria	Gammaproteobacteria	Xanthomonadales	Xanthomonadaceae	Arenimonas	Bacteria;Proteobacteria;Gammaproteobacteria;Xanthomonadales;Xanthomonadaceae;Arenimonas
637	11	0.004830918	3.011507687	1.32E-16	6027.22936	10	0	5	12.63636364	11	129	1.722079602	1300	144.5454545	1.101810203	9.298566969	0.574380165	150	0.765814361	36	21.68599034	11	4.45E-05	28.51666667	14.19645435	410	-0.063136944	11	12.6875	Bacteria	Proteobacteria	Gammaproteobacteria	Burkholderiales	Burkholderiaceae	Ralstonia	Bacteria;Proteobacteria;Gammaproteobacteria;Burkholderiales;Burkholderiaceae;Ralstonia
677	12	0.005181347	233.9138751	1.85E-16	4509.642097	9	0	5	10.25	9	119	2.42036735	3179	81.81818182	1.207690902	9.857141676	0.488095238	135	0.741080144	43	23.25906736	10	4.45E-05	29.78333333	14.19645435	402	0.115576665	12	13.46875	Bacteria	Actinobacteriota	Actinobacteria	Propionibacteriales	Nocardioidaceae	Aeromicrobium	Bacteria;Actinobacteriota;Actinobacteria;Propionibacteriales;Nocardioidaceae;Aeromicrobium
619	1	1	0	1.49E-17	1.543080643	1	0	1	1	1	2	1	0	0	1	1	0	2	0	1	1	1	3.60E-05	1	14.20721369	4	0	1	1.5	Bacteria	Proteobacteria	Alphaproteobacteria	Rickettsiales	SM2D12	SM2D12	Bacteria;Proteobacteria;Alphaproteobacteria;Rickettsiales;SM2D12;SM2D12
678	44	0.000620347	1.59371251	7.94E-14	2.89091E+17	42	7.90E-14	12	45.06818182	42	1862	5.410895621	1806	1958.433404	4.376056655	52.38592633	0.901363636	2027	0.419556015	54	29.21153846	43	7.93E-05	66.94303752	14.19907842	5946	-0.00945552	44	25.93017578	Bacteria	Bacteroidota	Bacteroidia	Flavobacteriales	Flavobacteriaceae	Lutibacter	Bacteria;Bacteroidota;Bacteroidia;Flavobacteriales;Flavobacteriaceae;Lutibacter
679	44	0.000620347	1.59371251	7.94E-14	2.89091E+17	42	7.90E-14	12	45.06818182	42	1862	5.410895621	1806	1958.433404	4.376056655	52.38592633	0.901363636	2027	0.419556015	54	29.21153846	43	7.93E-05	66.94303752	14.19907842	5946	-0.00945552	44	25.93017578	Bacteria	Verrucomicrobiota	Verrucomicrobiae	Pedosphaerales	Pedosphaeraceae	Oikopleura	Bacteria;Verrucomicrobiota;Verrucomicrobiae;Pedosphaerales;Pedosphaeraceae;Oikopleura
680	44	0.000620347	1.59371251	7.93E-14	2.89091E+17	42	7.90E-14	12	45.06818182	42	1862	5.410895621	1806	1958.433404	4.376056655	52.38592633	0.901363636	2027	0.419556015	54	29.21153846	43	7.93E-05	66.94303752	14.19907842	5946	-0.00945552	44	25.93017578	Bacteria	Synergistota	Synergistia	Synergistales	Synergistaceae	Thermovirga	Bacteria;Synergistota;Synergistia;Synergistales;Synergistaceae;Thermovirga
681	48	0.000693963	210.8444872	1.72E-13	3.1144E+17	42	1.71E-13	11	43.29166667	42	1941	9.054068894	2632	1848.941489	7.570061726	56.04236422	0.801697531	2126	0.465584295	60	32.67800139	43	7.95E-05	72.39227994	14.19907842	6508	0.058706684	48	28.36035156	Bacteria	Proteobacteria	Gammaproteobacteria	Cellvibrionales	Spongiibacteraceae	BD1-7_clade	Bacteria;Proteobacteria;Gammaproteobacteria;Cellvibrionales;Spongiibacteraceae;BD1-7_clade
121	48	0.000693963	210.8444872	1.72E-13	3.1144E+17	42	1.71E-13	11	43.29166667	42	1941	9.054068894	2632	1848.941489	7.570061726	56.04236422	0.801697531	2126	0.465584295	60	32.67800139	43	7.95E-05	72.39227994	14.19907842	6508	0.058706684	48	28.36035156	Bacteria	Proteobacteria	Gammaproteobacteria	Burkholderiales	Comamonadaceae	Variovorax	Bacteria;Proteobacteria;Gammaproteobacteria;Burkholderiales;Comamonadaceae;Variovorax
142	44	0.000620347	1.59371251	7.95E-14	2.89091E+17	42	7.90E-14	12	45.06818182	42	1862	5.410895621	1806	1958.433404	4.376056655	52.38592633	0.901363636	2027	0.419556015	54	29.21153846	43	7.93E-05	66.94303752	14.19907842	5946	-0.00945552	44	25.93017578	Bacteria	Patescibacteria	Berkelbacteria	Berkelbacteria	Berkelbacteria	Berkelbacteria	Bacteria;Patescibacteria;Berkelbacteria;Berkelbacteria;Berkelbacteria;Berkelbacteria
515	44	0.000620347	1.59371251	7.95E-14	2.89091E+17	42	7.90E-14	12	45.06818182	42	1862	5.410895621	1806	1958.433404	4.376056655	52.38592633	0.901363636	2027	0.419556015	54	29.21153846	43	7.93E-05	66.94303752	14.19907842	5946	-0.00945552	44	25.93017578	Bacteria	Proteobacteria	Alphaproteobacteria	Sphingomonadales	Sphingomonadaceae	Rhizorhapis	Bacteria;Proteobacteria;Alphaproteobacteria;Sphingomonadales;Sphingomonadaceae;Rhizorhapis
76	44	0.000620347	1.59371251	7.93E-14	2.89091E+17	42	7.90E-14	12	45.06818182	42	1862	5.410895621	1806	1958.433404	4.376056655	52.38592633	0.901363636	2027	0.419556015	54	29.21153846	43	7.93E-05	66.94303752	14.19907842	5946	-0.00945552	44	25.93017578	Bacteria	Chloroflexi	Chloroflexia	Chloroflexales	Chloroflexaceae	FFCH7168	Bacteria;Chloroflexi;Chloroflexia;Chloroflexales;Chloroflexaceae;FFCH7168
539	44	0.000620347	1.59371251	7.93E-14	2.89091E+17	42	7.90E-14	12	45.06818182	42	1862	5.410895621	1806	1958.433404	4.376056655	52.38592633	0.901363636	2027	0.419556015	54	29.21153846	43	7.93E-05	66.94303752	14.19907842	5946	-0.00945552	44	25.93017578	Bacteria	Desulfobacterota	Desulfovibrionia	Desulfovibrionales	Desulfovibrionaceae	Desulfovibrio	Bacteria;Desulfobacterota;Desulfovibrionia;Desulfovibrionales;Desulfovibrionaceae;Desulfovibrio
235	44	0.000620347	1.59371251	7.93E-14	2.89091E+17	42	7.90E-14	12	45.06818182	42	1862	5.410895621	1806	1958.433404	4.376056655	52.38592633	0.901363636	2027	0.419556015	54	29.21153846	43	7.93E-05	66.94303752	14.19907842	5946	-0.00945552	44	25.93017578	Bacteria	Chloroflexi	Chloroflexia	Thermomicrobiales	Thermomicrobiaceae	Nitrolancea	Bacteria;Chloroflexi;Chloroflexia;Thermomicrobiales;Thermomicrobiaceae;Nitrolancea
682	44	0.000620347	1.59371251	7.94E-14	2.89091E+17	42	7.90E-14	12	45.06818182	42	1862	5.410895621	1806	1958.433404	4.376056655	52.38592633	0.901363636	2027	0.419556015	54	29.21153846	43	7.93E-05	66.94303752	14.19907842	5946	-0.00945552	44	25.93017578	Bacteria	Firmicutes	Negativicutes	Veillonellales-Selenomonadales	Sporomusaceae	Anaerospora	Bacteria;Firmicutes;Negativicutes;Veillonellales-Selenomonadales;Sporomusaceae;Anaerospora
547	44	0.000620347	1.59371251	7.94E-14	2.89091E+17	42	7.90E-14	12	45.06818182	42	1862	5.410895621	1806	1958.433404	4.376056655	52.38592633	0.901363636	2027	0.419556015	54	29.21153846	43	7.93E-05	66.94303752	14.19907842	5946	-0.00945552	44	25.93017578	Bacteria	Verrucomicrobiota	Verrucomicrobiae	Opitutales	Puniceicoccaceae	Cerasicoccus	Bacteria;Verrucomicrobiota;Verrucomicrobiae;Opitutales;Puniceicoccaceae;Cerasicoccus
555	48	0.000693963	210.8444872	1.71E-13	3.1144E+17	42	1.71E-13	11	43.29166667	42	1941	9.054068894	2632	1848.941489	7.570061726	56.04236422	0.801697531	2126	0.465584295	60	32.67800139	43	7.95E-05	72.39227994	14.19907842	6508	0.058706684	48	28.36035156	Bacteria	Proteobacteria	Alphaproteobacteria	Rhizobiales	Pleomorphomonadaceae	Prosthecomicrobium	Bacteria;Proteobacteria;Alphaproteobacteria;Rhizobiales;Pleomorphomonadaceae;Prosthecomicrobium
683	48	0.000693963	210.8444872	1.71E-13	3.1144E+17	42	1.71E-13	11	43.29166667	42	1941	9.054068894	2632	1848.941489	7.570061726	56.04236422	0.801697531	2126	0.465584295	60	32.67800139	43	7.95E-05	72.39227994	14.19907842	6508	0.058706684	48	28.36035156	Bacteria	Proteobacteria	Gammaproteobacteria	Burkholderiales	Comamonadaceae	Hydrogenophaga	Bacteria;Proteobacteria;Gammaproteobacteria;Burkholderiales;Comamonadaceae;Hydrogenophaga
684	44	0.000620347	1.59371251	7.95E-14	2.89091E+17	42	7.90E-14	12	45.06818182	42	1862	5.410895621	1806	1958.433404	4.376056655	52.38592633	0.901363636	2027	0.419556015	54	29.21153846	43	7.93E-05	66.94303752	14.19907842	5946	-0.00945552	44	25.93017578	Bacteria	SAR324_clade(Marine_group_B)	SAR324_clade(Marine_group_B)	SAR324_clade(Marine_group_B)	SAR324_clade(Marine_group_B)	SAR324_clade(Marine_group_B)	Bacteria;SAR324_clade(Marine_group_B);SAR324_clade(Marine_group_B);SAR324_clade(Marine_group_B);SAR324_clade(Marine_group_B);SAR324_clade(Marine_group_B)
571	48	0.000693963	210.8444872	1.71E-13	3.1144E+17	42	1.71E-13	11	43.29166667	42	1941	9.054068894	2632	1848.941489	7.570061726	56.04236422	0.801697531	2126	0.465584295	60	32.67800139	43	7.95E-05	72.39227994	14.19907842	6508	0.058706684	48	28.36035156	Bacteria	Planctomycetota	Phycisphaerae	Tepidisphaerales	Tepidisphaeraceae	Tepidisphaeraceae	Bacteria;Planctomycetota;Phycisphaerae;Tepidisphaerales;Tepidisphaeraceae;Tepidisphaeraceae
152	44	0.000620347	1.59371251	7.92E-14	2.89091E+17	42	7.90E-14	12	45.06818182	42	1862	5.410895621	1806	1958.433404	4.376056655	52.38592633	0.901363636	2027	0.419556015	54	29.21153846	43	7.93E-05	66.94303752	14.19907842	5946	-0.00945552	44	25.93017578	Bacteria	Chloroflexi	Chloroflexia	Chloroflexales	Chloroflexaceae	Chloronema	Bacteria;Chloroflexi;Chloroflexia;Chloroflexales;Chloroflexaceae;Chloronema
132	47	0.000692042	161.5301017	1.22E-13	3.10762E+17	42	1.22E-13	11	43.91489362	42	1934	8.967309386	2990	1907.906568	7.411260143	55.28062679	0.844517185	2111	0.453213562	59	32.58754325	43	7.94E-05	71.47561328	14.19907842	6384	0.038798305	47	27.79785156	Bacteria	Proteobacteria	Gammaproteobacteria	Burkholderiales	Comamonadaceae	Rhizobacter	Bacteria;Proteobacteria;Gammaproteobacteria;Burkholderiales;Comamonadaceae;Rhizobacter
177	44	0.000620347	1.59371251	7.94E-14	2.89091E+17	42	7.90E-14	12	45.06818182	42	1862	5.410895621	1806	1958.433404	4.376056655	52.38592633	0.901363636	2027	0.419556015	54	29.21153846	43	7.93E-05	66.94303752	14.19907842	5946	-0.00945552	44	25.93017578	Bacteria	Armatimonadota	Chthonomonadetes	Chthonomonadales	Chthonomonadaceae	Chthonomonas	Bacteria;Armatimonadota;Chthonomonadetes;Chthonomonadales;Chthonomonadaceae;Chthonomonas
178	44	0.000620347	1.59371251	7.95E-14	2.89091E+17	42	7.90E-14	12	45.06818182	42	1862	5.410895621	1806	1958.433404	4.376056655	52.38592633	0.901363636	2027	0.419556015	54	29.21153846	43	7.93E-05	66.94303752	14.19907842	5946	-0.00945552	44	25.93017578	Bacteria	Proteobacteria	Gammaproteobacteria	Burkholderiales	Rhodocyclaceae	Azoarcus	Bacteria;Proteobacteria;Gammaproteobacteria;Burkholderiales;Rhodocyclaceae;Azoarcus
296	48	0.000693963	210.8444872	1.72E-13	3.1144E+17	42	1.71E-13	11	43.29166667	42	1941	9.054068894	2632	1848.941489	7.570061726	56.04236422	0.801697531	2126	0.465584295	60	32.67800139	43	7.95E-05	72.39227994	14.19907842	6508	0.058706684	48	28.36035156	Bacteria	Proteobacteria	Gammaproteobacteria	Burkholderiales	Methylophilaceae	MM2	Bacteria;Proteobacteria;Gammaproteobacteria;Burkholderiales;Methylophilaceae;MM2
531	28	0.000611995	0	3.73E-14	1.1525E+17	28	3.71E-14	12	43.96428571	28	1190	5.426072209	2538	1259	3.166475955	33.50570831	0.935410334	1259	0.490293412	52	28.81823745	28	7.89E-05	58.22637085	14.19907842	3274	-0.21984127	28	21.39892578	Bacteria	Elusimicrobiota	Elusimicrobia	Lineage_IV	Lineage_IV	Lineage_IV	Bacteria;Elusimicrobiota;Elusimicrobia;Lineage_IV;Lineage_IV;Lineage_IV
473	47	0.000692042	161.5301017	1.23E-13	3.10762E+17	42	1.22E-13	11	43.91489362	42	1934	8.967309386	2990	1907.906568	7.411260143	55.28062679	0.844517185	2111	0.453213562	59	32.58754325	43	7.94E-05	71.47561328	14.19907842	6384	0.038798305	47	27.79785156	Bacteria	Acidobacteriota	Blastocatellia	Blastocatellales	Blastocatellaceae	JGI_0001001-H03	Bacteria;Acidobacteriota;Blastocatellia;Blastocatellales;Blastocatellaceae;JGI_0001001-H03
140	44	0.000620347	1.59371251	7.94E-14	2.89091E+17	42	7.90E-14	12	45.06818182	42	1862	5.410895621	1806	1958.433404	4.376056655	52.38592633	0.901363636	2027	0.419556015	54	29.21153846	43	7.93E-05	66.94303752	14.19907842	5946	-0.00945552	44	25.93017578	Bacteria	Bacteroidota	Bacteroidia	Bacteroidetes_VC2.1_Bac22	Bacteroidetes_VC2.1_Bac22	Bacteroidetes_VC2.1_Bac22	Bacteria;Bacteroidota;Bacteroidia;Bacteroidetes_VC2.1_Bac22;Bacteroidetes_VC2.1_Bac22;Bacteroidetes_VC2.1_Bac22
504	44	0.000620347	1.59371251	7.92E-14	2.89091E+17	42	7.90E-14	12	45.06818182	42	1862	5.410895621	1806	1958.433404	4.376056655	52.38592633	0.901363636	2027	0.419556015	54	29.21153846	43	7.93E-05	66.94303752	14.19907842	5946	-0.00945552	44	25.93017578	Bacteria	MBNT15	MBNT15	MBNT15	MBNT15	MBNT15	Bacteria;MBNT15;MBNT15;MBNT15;MBNT15;MBNT15
204	28	0.000611995	0	3.74E-14	1.1525E+17	28	3.71E-14	12	43.96428571	28	1190	5.426072209	2538	1259	3.166475955	33.50570831	0.935410334	1259	0.490293412	52	28.81823745	28	7.89E-05	58.22637085	14.19907842	3274	-0.21984127	28	21.39892578	Bacteria	Bacteroidota	Bacteroidia	Chitinophagales	Chitinophagaceae	Flavitalea	Bacteria;Bacteroidota;Bacteroidia;Chitinophagales;Chitinophagaceae;Flavitalea
328	47	0.000692042	161.5301017	1.22E-13	3.10762E+17	42	1.22E-13	11	43.91489362	42	1934	8.967309386	2990	1907.906568	7.411260143	55.28062679	0.844517185	2111	0.453213562	59	32.58754325	43	7.94E-05	71.47561328	14.19907842	6384	0.038798305	47	27.79785156	Bacteria	Myxococcota	Myxococcia	Myxococcales	Myxococcaceae	KD3-10	Bacteria;Myxococcota;Myxococcia;Myxococcales;Myxococcaceae;KD3-10
685	44	0.000620347	1.59371251	7.93E-14	2.89091E+17	42	7.90E-14	12	45.06818182	42	1862	5.410895621	1806	1958.433404	4.376056655	52.38592633	0.901363636	2027	0.419556015	54	29.21153846	43	7.93E-05	66.94303752	14.19907842	5946	-0.00945552	44	25.93017578	Bacteria	Actinobacteriota	Actinobacteria	Micromonosporales	Micromonosporaceae	Longispora	Bacteria;Actinobacteriota;Actinobacteria;Micromonosporales;Micromonosporaceae;Longispora
686	48	0.000693963	210.8444872	1.72E-13	3.1144E+17	42	1.71E-13	11	43.29166667	42	1941	9.054068894	2632	1848.941489	7.570061726	56.04236422	0.801697531	2126	0.465584295	60	32.67800139	43	7.95E-05	72.39227994	14.19907842	6508	0.058706684	48	28.36035156	Bacteria	Latescibacterota	Latescibacterota	Latescibacterota	Latescibacterota	Latescibacterota	Bacteria;Latescibacterota;Latescibacterota;Latescibacterota;Latescibacterota;Latescibacterota
371	48	0.000693963	210.8444872	1.71E-13	3.1144E+17	42	1.71E-13	11	43.29166667	42	1941	9.054068894	2632	1848.941489	7.570061726	56.04236422	0.801697531	2126	0.465584295	60	32.67800139	43	7.95E-05	72.39227994	14.19907842	6508	0.058706684	48	28.36035156	Bacteria	Acidobacteriota	Subgroup_5	Subgroup_5	Subgroup_5	Subgroup_5	Bacteria;Acidobacteriota;Subgroup_5;Subgroup_5;Subgroup_5;Subgroup_5
320	48	0.000693963	210.8444872	1.71E-13	3.1144E+17	42	1.71E-13	11	43.29166667	42	1941	9.054068894	2632	1848.941489	7.570061726	56.04236422	0.801697531	2126	0.465584295	60	32.67800139	43	7.95E-05	72.39227994	14.19907842	6508	0.058706684	48	28.36035156	Bacteria	Patescibacteria	Parcubacteria	Candidatus_Yanofskybacteria	Candidatus_Yanofskybacteria	Candidatus_Yanofskybacteria	Bacteria;Patescibacteria;Parcubacteria;Candidatus_Yanofskybacteria;Candidatus_Yanofskybacteria;Candidatus_Yanofskybacteria
687	48	0.000693963	210.8444872	1.72E-13	3.1144E+17	42	1.71E-13	11	43.29166667	42	1941	9.054068894	2632	1848.941489	7.570061726	56.04236422	0.801697531	2126	0.465584295	60	32.67800139	43	7.95E-05	72.39227994	14.19907842	6508	0.058706684	48	28.36035156	Bacteria	Bacteroidota	Bacteroidia	Cytophagales	Cytophagaceae	Sporocytophaga	Bacteria;Bacteroidota;Bacteroidia;Cytophagales;Cytophagaceae;Sporocytophaga
390	48	0.000693963	210.8444872	1.71E-13	3.1144E+17	42	1.71E-13	11	43.29166667	42	1941	9.054068894	2632	1848.941489	7.570061726	56.04236422	0.801697531	2126	0.465584295	60	32.67800139	43	7.95E-05	72.39227994	14.19907842	6508	0.058706684	48	28.36035156	Bacteria	Acidobacteriota	Blastocatellia	Blastocatellales	Blastocatellaceae	Blastocatella	Bacteria;Acidobacteriota;Blastocatellia;Blastocatellales;Blastocatellaceae;Blastocatella
373	48	0.000693963	210.8444872	1.71E-13	3.1144E+17	42	1.71E-13	11	43.29166667	42	1941	9.054068894	2632	1848.941489	7.570061726	56.04236422	0.801697531	2126	0.465584295	60	32.67800139	43	7.95E-05	72.39227994	14.19907842	6508	0.058706684	48	28.36035156	Bacteria	Verrucomicrobiota	Omnitrophia	Omnitrophales	Omnitrophales	Omnitrophales	Bacteria;Verrucomicrobiota;Omnitrophia;Omnitrophales;Omnitrophales;Omnitrophales
615	47	0.000692042	161.5301017	1.22E-13	3.10762E+17	42	1.22E-13	11	43.91489362	42	1934	8.967309386	2990	1907.906568	7.411260143	55.28062679	0.844517185	2111	0.453213562	59	32.58754325	43	7.94E-05	71.47561328	14.19907842	6384	0.038798305	47	27.79785156	Bacteria	Proteobacteria	Alphaproteobacteria	Sphingomonadales	Sphingomonadaceae	Sphingoaurantiacus	Bacteria;Proteobacteria;Alphaproteobacteria;Sphingomonadales;Sphingomonadaceae;Sphingoaurantiacus
386	44	0.000620347	1.59371251	7.92E-14	2.89091E+17	42	7.90E-14	12	45.06818182	42	1862	5.410895621	1806	1958.433404	4.376056655	52.38592633	0.901363636	2027	0.419556015	54	29.21153846	43	7.93E-05	66.94303752	14.19907842	5946	-0.00945552	44	25.93017578	Bacteria	Patescibacteria	Microgenomatia	Candidatus_Woesebacteria	Candidatus_Woesebacteria	Candidatus_Woesebacteria	Bacteria;Patescibacteria;Microgenomatia;Candidatus_Woesebacteria;Candidatus_Woesebacteria;Candidatus_Woesebacteria
362	48	0.000693963	210.8444872	1.71E-13	3.1144E+17	42	1.71E-13	11	43.29166667	42	1941	9.054068894	2632	1848.941489	7.570061726	56.04236422	0.801697531	2126	0.465584295	60	32.67800139	43	7.95E-05	72.39227994	14.19907842	6508	0.058706684	48	28.36035156	Bacteria	Patescibacteria	ABY1	Candidatus_Uhrbacteria	Candidatus_Uhrbacteria	Candidatus_Uhrbacteria	Bacteria;Patescibacteria;ABY1;Candidatus_Uhrbacteria;Candidatus_Uhrbacteria;Candidatus_Uhrbacteria
353	44	0.000620347	1.59371251	7.94E-14	2.89091E+17	42	7.90E-14	12	45.06818182	42	1862	5.410895621	1806	1958.433404	4.376056655	52.38592633	0.901363636	2027	0.419556015	54	29.21153846	43	7.93E-05	66.94303752	14.19907842	5946	-0.00945552	44	25.93017578	Bacteria	WS2	WS2	WS2	WS2	WS2	Bacteria;WS2;WS2;WS2;WS2;WS2
364	48	0.000693963	210.8444872	1.72E-13	3.1144E+17	42	1.71E-13	11	43.29166667	42	1941	9.054068894	2632	1848.941489	7.570061726	56.04236422	0.801697531	2126	0.465584295	60	32.67800139	43	7.95E-05	72.39227994	14.19907842	6508	0.058706684	48	28.36035156	Bacteria	Planctomycetota	Phycisphaerae	Phycisphaerales	Phycisphaeraceae	AKYG587	Bacteria;Planctomycetota;Phycisphaerae;Phycisphaerales;Phycisphaeraceae;AKYG587
384	44	0.000620347	1.59371251	7.94E-14	2.89091E+17	42	7.90E-14	12	45.06818182	42	1862	5.410895621	1806	1958.433404	4.376056655	52.38592633	0.901363636	2027	0.419556015	54	29.21153846	43	7.93E-05	66.94303752	14.19907842	5946	-0.00945552	44	25.93017578	Bacteria	Patescibacteria	Parcubacteria	Candidatus_Adlerbacteria	Candidatus_Adlerbacteria	Candidatus_Adlerbacteria	Bacteria;Patescibacteria;Parcubacteria;Candidatus_Adlerbacteria;Candidatus_Adlerbacteria;Candidatus_Adlerbacteria
535	47	0.000692042	161.5301017	1.23E-13	3.10762E+17	42	1.22E-13	11	43.91489362	42	1934	8.967309386	2990	1907.906568	7.411260143	55.28062679	0.844517185	2111	0.453213562	59	32.58754325	43	7.94E-05	71.47561328	14.19907842	6384	0.038798305	47	27.79785156	Bacteria	Proteobacteria	Alphaproteobacteria	Rhodobacterales	Rhodobacteraceae	Limibaculum	Bacteria;Proteobacteria;Alphaproteobacteria;Rhodobacterales;Rhodobacteraceae;Limibaculum
378	44	0.000620347	1.59371251	7.93E-14	2.89091E+17	42	7.90E-14	12	45.06818182	42	1862	5.410895621	1806	1958.433404	4.376056655	52.38592633	0.901363636	2027	0.419556015	54	29.21153846	43	7.93E-05	66.94303752	14.19907842	5946	-0.00945552	44	25.93017578	Bacteria	Cyanobacteria	Cyanobacteriia	Cyanobacteriales	Coleofasciculaceae	Microcoleus_Es-Yyy1400	Bacteria;Cyanobacteria;Cyanobacteriia;Cyanobacteriales;Coleofasciculaceae;Microcoleus_Es-Yyy1400
349	48	0.000693963	210.8444872	1.71E-13	3.1144E+17	42	1.71E-13	11	43.29166667	42	1941	9.054068894	2632	1848.941489	7.570061726	56.04236422	0.801697531	2126	0.465584295	60	32.67800139	43	7.95E-05	72.39227994	14.19907842	6508	0.058706684	48	28.36035156	Bacteria	Verrucomicrobiota	Verrucomicrobiae	Opitutales	Opitutaceae	Alterococcus	Bacteria;Verrucomicrobiota;Verrucomicrobiae;Opitutales;Opitutaceae;Alterococcus
259	48	0.000693963	210.8444872	1.72E-13	3.1144E+17	42	1.71E-13	11	43.29166667	42	1941	9.054068894	2632	1848.941489	7.570061726	56.04236422	0.801697531	2126	0.465584295	60	32.67800139	43	7.95E-05	72.39227994	14.19907842	6508	0.058706684	48	28.36035156	Bacteria	Proteobacteria	Gammaproteobacteria	Burkholderiales	Comamonadaceae	Curvibacter	Bacteria;Proteobacteria;Gammaproteobacteria;Burkholderiales;Comamonadaceae;Curvibacter
688	28	0.000769823	1412.366513	9.34E-13	8.83243E+16	23	9.34E-13	10	41.35714286	24	1039	18.64890056	837	1007.15873	9.123401339	31.7011453	0.700968523	1186	0.490293412	65	36.25019246	25	7.93E-05	66.31944444	14.19907842	3128	-0.162780147	28	25.09570313	Bacteria	Actinobacteriota	Acidimicrobiia	Microtrichales	Ilumatobacteraceae	CL500-29_marine_group	Bacteria;Actinobacteriota;Acidimicrobiia;Microtrichales;Ilumatobacteraceae;CL500-29_marine_group
495	28	0.000769823	1412.366513	9.34E-13	8.83243E+16	23	9.34E-13	10	41.35714286	24	1039	18.64890056	837	1007.15873	9.123401339	31.7011453	0.700968523	1186	0.490293412	65	36.25019246	25	7.93E-05	66.31944444	14.19907842	3128	-0.162780147	28	25.09570313	Bacteria	Firmicutes	Bacilli	Bacillales	Planococcaceae	Paenisporosarcina	Bacteria;Firmicutes;Bacilli;Bacillales;Planococcaceae;Paenisporosarcina
689	23	0.000765697	876.7752064	9.25E-13	5.53792E+16	21	9.24E-13	10	40.34782609	21	829	12.95481352	1870	830.715415	5.482725103	25.80107717	0.707856598	951	0.478803177	65	36.05589587	22	7.91E-05	63.48611111	14.19907842	2408	-0.23839568	23	23.59570313	Bacteria	Firmicutes	Bacilli	Lactobacillales	Carnobacteriaceae	Marinilactibacillus	Bacteria;Firmicutes;Bacilli;Lactobacillales;Carnobacteriaceae;Marinilactibacillus
278	28	0.000769823	1412.366513	9.34E-13	8.83243E+16	23	9.34E-13	10	41.35714286	24	1039	18.64890056	837	1007.15873	9.123401339	31.7011453	0.700968523	1186	0.490293412	65	36.25019246	25	7.93E-05	66.31944444	14.19907842	3128	-0.162780147	28	25.09570313	Bacteria	Armatimonadota	Armatimonadia	Armatimonadales	Armatimonadales	Armatimonadales	Bacteria;Armatimonadota;Armatimonadia;Armatimonadales;Armatimonadales;Armatimonadales
690	25	0.00076746	1532.754489	1.43E-12	5.55349E+16	21	1.43E-12	10	37.76	21	845	18.11598518	1872	729.98	7.796777499	27.34845353	0.651034483	969	0.476735409	65	36.13891021	22	7.95E-05	64.65277778	14.19907842	2538	-0.144789935	25	24.22070313	Bacteria	Proteobacteria	Gammaproteobacteria	Burkholderiales	Rhodocyclaceae	Georgfuchsia	Bacteria;Proteobacteria;Gammaproteobacteria;Burkholderiales;Rhodocyclaceae;Georgfuchsia
365	23	0.000765697	876.7752064	9.25E-13	5.53792E+16	21	9.24E-13	10	40.34782609	21	829	12.95481352	1870	830.715415	5.482725103	25.80107717	0.707856598	951	0.478803177	65	36.05589587	22	7.91E-05	63.48611111	14.19907842	2408	-0.23839568	23	23.59570313	Bacteria	Myxococcota	Myxococcia	Myxococcales	Myxococcaceae	P3OB-42	Bacteria;Myxococcota;Myxococcia;Myxococcales;Myxococcaceae;P3OB-42
268	5	0.004901961	89.79993131	7.27E-17	223.5292375	3	0	5	7	4	33	1.461955681	1276	20	1.029008674	4.082801968	0.411764706	40	0.54426459	43	22.00490196	4	4.45E-05	25.61666667	14.19645435	100	-0.070261438	5	11.21875	Bacteria	Proteobacteria	Gammaproteobacteria	Burkholderiales	Methylophilaceae	Methylobacillus	Bacteria;Proteobacteria;Gammaproteobacteria;Burkholderiales;Methylophilaceae;Methylobacillus
691	8	0.000802568	118.209367	7.06E-12	5.47411E+13	7	7.06E-12	9	12.875	8	90	3.656125422	8407	87.21428571	1.264795348	6.798241204	0.378676471	111	0.65171695	66	37.79213483	8	7.82E-05	53.94920635	14.19907842	278	-0.19982722	8	17.5390625	Bacteria	Verrucomicrobiota	Verrucomicrobiae	Opitutales	Opitutaceae	IMCC26134	Bacteria;Verrucomicrobiota;Verrucomicrobiae;Opitutales;Opitutaceae;IMCC26134
557	11	0.000930233	6521.629189	1.10E-09	4.40129E+12	7	1.10E-09	8	9.727272727	8	92	16.62480405	10740	64.36363636	3.00931291	8.856389277	0.344155844	118	0.72690711	66	43.80372093	9	8.13E-05	58.85	14.19907842	346	0.093423886	10	19.2578125	Bacteria	Proteobacteria	Gammaproteobacteria	Xanthomonadales	Rhodanobacteraceae	Tahibacter	Bacteria;Proteobacteria;Gammaproteobacteria;Xanthomonadales;Rhodanobacteraceae;Tahibacter
135	9	0.000887311	803.9689812	1.52E-09	72637066519	6	1.52E-09	8	9	8	71	3.065907584	1872	50	1.220404085	7.249259176	0.38647343	90	0.713785231	45	41.7826087	8	8.08E-05	54.06666667	14.19907842	252	0.024871001	8	16.0703125	Bacteria	Bacteroidota	Bacteroidia	Chitinophagales	Chitinophagaceae	Chitinophaga	Bacteria;Bacteroidota;Bacteroidia;Chitinophagales;Chitinophagaceae;Chitinophaga
692	11	0.000887311	801.4728491	1.47E-10	4.44916E+12	7	1.47E-10	8	9.909090909	8	94	4.981400755	10780	78.54545455	1.516582285	8.880290773	0.43083004	120	0.765814361	60	41.7826087	9	7.99E-05	55.96666667	14.19907842	350	0.076586922	11	17.453125	Bacteria	Verrucomicrobiota	Verrucomicrobiae	Verrucomicrobiales	Verrucomicrobiaceae	Roseimicrobium	Bacteria;Verrucomicrobiota;Verrucomicrobiae;Verrucomicrobiales;Verrucomicrobiaceae;Roseimicrobium
323	8	0.000805153	20.38736467	3.22E-11	3.00442E+11	6	3.22E-11	9	9.125	7	66	2.396273187	6643	57.85714286	1.13473806	6.511423242	0.651785714	81	0.65171695	46	37.91384863	8	7.83E-05	50.1265873	14.19907842	218	-0.037523063	8	14.25390625	Bacteria	Proteobacteria	Alphaproteobacteria	Ferrovibrionales	Ferrovibrionaceae	Ferrovibrio	Bacteria;Proteobacteria;Alphaproteobacteria;Ferrovibrionales;Ferrovibrionaceae;Ferrovibrio
693	10	0.000816993	60.01191574	4.95E-11	5.14143E+12	7	4.95E-11	9	10.7	8	93	3.357364706	9495	93.6	1.283672375	8.190257833	0.50952381	117	0.72690711	53	38.47140523	9	7.94E-05	52.9765873	14.19907842	324	-0.024895572	10	16.12890625	Bacteria	Bdellovibrionota	Bdellovibrionia	Bacteriovoracales	Bacteriovoracaceae	Peredibacter	Bacteria;Bdellovibrionota;Bdellovibrionia;Bacteriovoracales;Bacteriovoracaceae;Peredibacter
630	11	0.000887311	833.7268775	1.47E-10	5.1622E+12	7	1.47E-10	8	10.36363636	8	99	5.283660719	10780	90.90909091	1.55921537	8.940044516	0.450592885	125	0.765814361	60	41.7826087	9	7.99E-05	55.96666667	14.19907842	360	0.038992937	11	17.453125	Bacteria	Bacteroidota	Bacteroidia	Cytophagales	Microscillaceae	Ohtaekwangia	Bacteria;Bacteroidota;Bacteroidia;Cytophagales;Microscillaceae;Ohtaekwangia
356	10	0.000840336	517.6697314	2.62E-11	5.61317E+13	7	2.62E-11	9	12.3	8	106	5.276901616	11169	100.4888889	1.52117935	8.345617563	0.341666667	133	0.72690711	72	39.57058824	9	7.93E-05	57.05992063	14.19907842	356	-0.073015873	10	19.19140625	Bacteria	Planctomycetota	Phycisphaerae	Tepidisphaerales	CPla-3_termite_group	CPla-3_termite_group	Bacteria;Planctomycetota;Phycisphaerae;Tepidisphaerales;CPla-3_termite_group;CPla-3_termite_group
631	14	0.000848176	3853.03102	2.58E-11	1.42248E+15	7	2.58E-11	9	17.21428571	11	213	20.03936897	13845	137.3076923	4.409480837	12.33667641	0.419860627	255	0.694769966	74	39.93977947	11	8.00E-05	60.05992063	14.19907842	692	-0.048748369	14	20.94140625	Bacteria	Bdellovibrionota	Bdellovibrionia	Bdellovibrionales	Bdellovibrionaceae	Bdellovibrio	Bacteria;Bdellovibrionota;Bdellovibrionia;Bdellovibrionales;Bdellovibrionaceae;Bdellovibrio
381	8	0.000919963	3600.119289	6.34E-09	48285073442	6	6.34E-09	7	8.5	6	58	7.706042872	1505	32.57142857	1.626354087	6.415817255	0.354166667	76	0.602100043	41	43.32014719	7	7.95E-05	53.81666667	14.19907842	208	0.023013416	6	15.5390625	Bacteria	Verrucomicrobiota	Verrucomicrobiae	Chthoniobacterales	Chthoniobacteraceae	Candidatus_Udaeobacter	Bacteria;Verrucomicrobiota;Verrucomicrobiae;Chthoniobacterales;Chthoniobacteraceae;Candidatus_Udaeobacter
260	14	0.000848176	3853.03102	2.58E-11	1.42248E+15	7	2.58E-11	9	17.21428571	11	213	20.03936897	13845	137.3076923	4.409480837	12.33667641	0.419860627	255	0.694769966	74	39.93977947	11	8.00E-05	60.05992063	14.19907842	692	-0.048748369	14	20.94140625	Bacteria	Cyanobacteria	Vampirivibrionia	Obscuribacterales	Obscuribacteraceae	Obscuribacteraceae	Bacteria;Cyanobacteria;Vampirivibrionia;Obscuribacterales;Obscuribacteraceae;Obscuribacteraceae
80	6	0.000766284	0	3.46E-09	1727448527	6	3.46E-09	9	6.666666667	6	42	1.214190234	265	46	1.017218078	4.868440896	0.740740741	46	0.652275046	17	36.0835249	6	6.59E-05	42.60674603	14.19907842	122	-0.046153846	6	8.943359375	Bacteria	Bacteroidota	Bacteroidia	Cytophagales	Amoebophilaceae	Candidatus_Amoebophilus	Bacteria;Bacteroidota;Bacteroidia;Cytophagales;Amoebophilaceae;Candidatus_Amoebophilus
694	6	0.000766284	0	3.46E-09	1727448527	6	3.46E-09	9	6.666666667	6	42	1.214190234	265	46	1.017218078	4.868440896	0.740740741	46	0.652275046	17	36.0835249	6	6.59E-05	42.60674603	14.19907842	122	-0.046153846	6	8.943359375	Bacteria	Actinobacteriota	Actinobacteria	Glycomycetales	Glycomycetaceae	Glycomyces	Bacteria;Actinobacteriota;Actinobacteria;Glycomycetales;Glycomycetaceae;Glycomyces
453	9	0.000914077	2642.842985	2.02E-07	5.89133E+12	6	2.02E-07	8	5.888888889	6	55	4.51934443	632	31	1.363214308	7.058047201	0.346405229	62	0.688301591	28	43.04296161	6	7.13E-05	52.03214286	14.19907842	196	0.217006033	9	13.88671875	Bacteria	Proteobacteria	Gammaproteobacteria	Coxiellales	Coxiellaceae	Coxiella	Bacteria;Proteobacteria;Gammaproteobacteria;Coxiellales;Coxiellaceae;Coxiella
695	6	0.000766284	0	3.46E-09	1727448527	6	3.46E-09	9	6.666666667	6	42	1.214190234	265	46	1.017218078	4.868440896	0.740740741	46	0.652275046	17	36.0835249	6	6.59E-05	42.60674603	14.19907842	122	-0.046153846	6	8.943359375	Bacteria	Planctomycetota	Planctomycetes	Pirellulales	Pirellulaceae	Blastopirellula	Bacteria;Planctomycetota;Planctomycetes;Pirellulales;Pirellulaceae;Blastopirellula
696	7	0.000766871	2.5	6.56E-09	6191867335	6	6.56E-09	9	6.142857143	6	46	1.202240055	318	38.0952381	1.018897919	5.594326082	0.682539683	50	0.698166133	17	36.11119632	6	6.75E-05	43.10674603	14.19907842	142	0.076048951	7	9.193359375	Bacteria	Planctomycetota	Planctomycetes	Pirellulales	Pirellulaceae	Rhodopirellula	Bacteria;Planctomycetota;Planctomycetes;Pirellulales;Pirellulaceae;Rhodopirellula
266	6	0.000766284	0	3.46E-09	1727448527	6	3.46E-09	9	6.666666667	6	42	1.214190234	265	46	1.017218078	4.868440896	0.740740741	46	0.652275046	17	36.0835249	6	6.59E-05	42.60674603	14.19907842	122	-0.046153846	6	8.943359375	Bacteria	Proteobacteria	Alphaproteobacteria	Sphingomonadales	Sphingomonadaceae	Sphingobium	Bacteria;Proteobacteria;Alphaproteobacteria;Sphingomonadales;Sphingomonadaceae;Sphingobium
697	7	0.000978474	5832.031598	6.23E-08	5.6093E+11	6	6.23E-08	7	9.142857143	6	52	12.44511651	1794	37.19047619	1.942156085	5.666030572	0.36	71	0.652275046	45	46.07534247	7	8.24E-05	56.43809524	14.19907842	184	-0.072327879	6	17.15625	Bacteria	Proteobacteria	Gammaproteobacteria	Gammaproteobacteria_Incertae_Sedis	Unknown_Family	Candidatus_Berkiella	Bacteria;Proteobacteria;Gammaproteobacteria;Gammaproteobacteria_Incertae_Sedis;Unknown_Family;Candidatus_Berkiella
698	4	0.004901961	11.5889418	5.95E-17	841.5432643	3	0	6	9.75	3	35	1.477691074	1158	28.66666667	1.025055021	3.428621274	0.609375	43	0.395020656	48	22.00490196	4	4.45E-05	25.23333333	14.19645435	98	-0.299019608	4	11.078125	Bacteria	Deinococcota	Deinococci	Thermales	Thermaceae	Thermus	Bacteria;Deinococcota;Deinococci;Thermales;Thermaceae;Thermus
130	12	0.005952381	28.87379667	1.85E-16	21844.00401	9	0	6	12.25	10	126	1.825070078	1672	106	1.123713972	9.940796915	0.35	159	0.741080144	56	26.7202381	10	4.45E-05	33.11666667	14.19645435	450	0.021526356	12	15.984375	Bacteria	Proteobacteria	Alphaproteobacteria	Azospirillales	Azospirillaceae	Desertibacter	Bacteria;Proteobacteria;Alphaproteobacteria;Azospirillales;Azospirillaceae;Desertibacter
699	2	0.004273504	0	2.97E-17	147.3563281	2	0	7	8.5	2	15	1.261456968	280	19	1.007400082	1.833441921	0.653846154	19	0.314253344	34	19.18376068	2	4.44E-05	22.05952381	14.19645435	40	-0.533333333	2	9.0234375	Bacteria	Desulfobacterota	Desulfuromonadia	Geobacterales	Geobacteraceae	Citrifermentans	Bacteria;Desulfobacterota;Desulfuromonadia;Geobacterales;Geobacteraceae;Citrifermentans
118	12	0.006535948	485.3256624	2.38E-16	12626.94253	9	2.64E-17	5	10.91666667	10	120	2.742138643	1518	75.83333333	1.253955681	9.869092424	0.266260163	143	0.741080144	63	29.33986928	10	4.45E-05	34.78333333	14.19645435	418	0.072708768	12	17.21875	Bacteria	Acidobacteriota	Vicinamibacteria	Vicinamibacterales	Vicinamibacteraceae	Vicinamibacter	Bacteria;Acidobacteriota;Vicinamibacteria;Vicinamibacterales;Vicinamibacteraceae;Vicinamibacter
627	10	0.005747126	11.21976136	1.72E-16	14258.808	9	0	6	12.5	9	107	1.794737347	1674	108	1.100250575	8.357568311	0.403225806	135	0.72690711	56	25.79885057	10	4.45E-05	31.45	14.19645435	360	-0.078302388	10	14.984375	Bacteria	Proteobacteria	Gammaproteobacteria	Burkholderiales	Comamonadaceae	Piscinibacter	Bacteria;Proteobacteria;Gammaproteobacteria;Burkholderiales;Comamonadaceae;Piscinibacter
628	11	0.005882353	16.59717896	1.32E-16	22711.11857	9	2.64E-17	6	13.54545455	10	123	1.893311915	1680	130.9090909	1.1239132	9.226862478	0.398395722	160	0.765814361	56	26.40588235	10	4.45E-05	32.45	14.19645435	430	-0.081137927	11	15.609375	Bacteria	Proteobacteria	Alphaproteobacteria	Rhizobiales	Beijerinckiaceae	Bosea	Bacteria;Proteobacteria;Alphaproteobacteria;Rhizobiales;Beijerinckiaceae;Bosea
299	11	0.005882353	16.59717896	1.59E-16	22711.11857	9	2.64E-17	6	13.54545455	10	123	1.893311915	1680	130.9090909	1.1239132	9.226862478	0.398395722	160	0.765814361	56	26.40588235	10	4.45E-05	32.45	14.19645435	430	-0.081137927	11	15.609375	Bacteria	Bacteroidota	Bacteroidia	Chitinophagales	Chitinophagaceae	Niastella	Bacteria;Bacteroidota;Bacteroidia;Chitinophagales;Chitinophagaceae;Niastella
629	14	0.006097561	72.91889976	2.91E-16	47454.46932	9	0	6	14.07142857	11	157	2.158495361	1898	134.4835165	1.20166361	11.6674345	0.38030888	211	0.694769966	56	27.37195122	11	4.45E-05	34.45	14.19645435	604	0.021198328	14	16.734375	Bacteria	Proteobacteria	Alphaproteobacteria	Rhizobiales	Rhodomicrobiaceae	Rhodomicrobium	Bacteria;Proteobacteria;Alphaproteobacteria;Rhizobiales;Rhodomicrobiaceae;Rhodomicrobium
700	10	0.005747126	11.21976136	1.32E-16	14258.808	9	0	6	12.5	9	107	1.794737347	1674	108	1.100250575	8.357568311	0.403225806	135	0.72690711	56	25.79885057	10	4.45E-05	31.45	14.19645435	360	-0.078302388	10	14.984375	Bacteria	Bacteroidota	Bacteroidia	Chitinophagales	Chitinophagaceae	Edaphobaculum	Bacteria;Bacteroidota;Bacteroidia;Chitinophagales;Chitinophagaceae;Edaphobaculum
701	13	0.006060606	47.40771595	1.85E-16	41146.16917	9	2.64E-17	6	14.38461538	10	148	2.063107669	1752	135.8974359	1.173007856	10.88179557	0.388773389	200	0.786302139	56	27.20606061	11	4.45E-05	33.95	14.19645435	556	-0.025482973	13	16.484375	Bacteria	Verrucomicrobiota	Verrucomicrobiae	Opitutales	Opitutaceae	Opitutus	Bacteria;Verrucomicrobiota;Verrucomicrobiae;Opitutales;Opitutaceae;Opitutus
655	15	0.006622517	221.7441582	2.11E-16	99762.44489	9	0	5	15.8	12	179	2.778938084	1890	129.6	1.331319709	12.60843316	0.359090909	252	0.63002182	59	29.72847682	12	4.45E-05	36.45	14.19645435	714	-0.001553925	15	18.09375	Bacteria	Proteobacteria	Alphaproteobacteria	Reyranellales	Reyranellaceae	Reyranella	Bacteria;Proteobacteria;Alphaproteobacteria;Reyranellales;Reyranellaceae;Reyranella
350	20	0.005952381	106.4832904	2.38E-16	151414.6029	9	2.64E-17	5	14.45	12	225	1.991895475	741	147.9947368	1.246311843	16.54857854	0.370512821	309	0.524052153	48	26.7202381	13	4.46E-05	36.9	14.19645435	998	0.186397169	20	17.84375	Bacteria	Verrucomicrobiota	Verrucomicrobiae	Verrucomicrobiales	Rubritaleaceae	Luteolibacter	Bacteria;Verrucomicrobiota;Verrucomicrobiae;Verrucomicrobiales;Rubritaleaceae;Luteolibacter
702	10	0.005154639	14.65046749	1.19E-16	21896.29033	9	0	6	13.1	9	110	1.612805788	792	90.86666667	1.07855729	8.393420557	0.436666667	141	0.72690711	43	23.13917526	10	4.45E-05	29.9	14.19645435	372	-0.112851004	10	13.859375	Bacteria	Proteobacteria	Alphaproteobacteria	Rhizobiales	Xanthobacteraceae	Bradyrhizobium	Bacteria;Proteobacteria;Alphaproteobacteria;Rhizobiales;Xanthobacteraceae;Bradyrhizobium
363	3	0.000777605	0	2.65E-11	4412525536	3	2.65E-11	9	9.333333333	3	26	1.321408544	442	31	1.013204095	2.642982346	0.717948718	31	0.478992551	30	36.61664075	3	7.21E-05	45.0265873	14.19907842	68	-0.508658009	3	11.19140625	Bacteria	Patescibacteria	Saccharimonadia	Saccharimonadales	LWQ8	LWQ8	Bacteria;Patescibacteria;Saccharimonadia;Saccharimonadales;LWQ8;LWQ8
703	8	0.000931099	863.7857036	9.00E-08	1.16531E+12	6	9.00E-08	7	8.75	7	61	2.99606139	1239	41.78571429	1.189565183	6.4516695	0.375	78	0.620592119	39	43.84450652	7	8.30E-05	54.2547619	14.19907842	212	0.003980986	7	15.75	Bacteria	Firmicutes	Bacilli	Bacillales	Bacillaceae	Anoxybacillus	Bacteria;Firmicutes;Bacilli;Bacillales;Bacillaceae;Anoxybacillus
102	5	0.1	0	7.93E-17	25.45748992	5	6.61E-18	3	5.2	5	30	1.133070059	0	31	1.009464037	4.046949723	0.866666667	31	0.54426459	7	4.9	5	3.66E-05	5.833333333	14.20493924	82	-0.018181818	5	3.875	Bacteria	Actinobacteriota	Actinobacteria	Micrococcales	Microbacteriaceae	Curtobacterium	Bacteria;Actinobacteriota;Actinobacteria;Micrococcales;Microbacteriaceae;Curtobacterium
148	5	0.1	0	8.59E-17	25.45748992	5	6.61E-18	3	5.2	5	30	1.133070059	0	31	1.009464037	4.046949723	0.866666667	31	0.54426459	7	4.9	5	3.66E-05	5.833333333	14.20493924	82	-0.018181818	5	3.875	Bacteria	Actinobacteriota	Actinobacteria	Kineosporiales	Kineosporiaceae	Pseudokineococcus	Bacteria;Actinobacteriota;Actinobacteria;Kineosporiales;Kineosporiaceae;Pseudokineococcus
563	6	0.125	10	1.06E-16	27.40339484	5	0	2	4.5	5	31	1.118740806	0	22	1.010187174	4.736982663	0.722222222	33	0.54426459	7	6.125	5	3.66E-05	6.5	14.20066869	96	0.159090909	5	4.25	Bacteria	Firmicutes	Bacilli	Lactobacillales	Lactobacillaceae	Lactobacillus	Bacteria;Firmicutes;Bacilli;Lactobacillales;Lactobacillaceae;Lactobacillus
239	5	0.1	0	7.93E-17	25.45748992	5	6.61E-18	3	5.2	5	30	1.133070059	0	31	1.009464037	4.046949723	0.866666667	31	0.54426459	7	4.9	5	3.66E-05	5.833333333	14.20493924	82	-0.018181818	5	3.875	Bacteria	Actinobacteriota	Actinobacteria	Propionibacteriales	Nocardioidaceae	Marmoricola	Bacteria;Actinobacteriota;Actinobacteria;Propionibacteriales;Nocardioidaceae;Marmoricola
314	5	0.1	0	7.27E-17	25.45748992	5	6.61E-18	3	5.2	5	30	1.133070059	0	31	1.009464037	4.046949723	0.866666667	31	0.54426459	7	4.9	5	3.66E-05	5.833333333	14.20493924	82	-0.018181818	5	3.875	Bacteria	Actinobacteriota	Actinobacteria	Euzebyales	Euzebyaceae	Euzebya	Bacteria;Actinobacteriota;Actinobacteria;Euzebyales;Euzebyaceae;Euzebya
83	9	0.076923077	1.833333333	1.45E-16	413.5294173	7	0	2	8.111111111	7	68	1.237002511	0	70.61111111	1.028158331	7.213406931	0.737373737	82	0.688301591	11	9.307692308	7	3.71E-05	10	14.20381064	236	0.056535948	9	6	Bacteria	Bacteroidota	Bacteroidia	Cytophagales	Hymenobacteraceae	Nibribacter	Bacteria;Bacteroidota;Bacteroidia;Cytophagales;Hymenobacteraceae;Nibribacter
704	9	0.076923077	1.833333333	1.32E-16	413.5294173	7	0	2	8.111111111	7	68	1.237002511	0	70.61111111	1.028158331	7.213406931	0.737373737	82	0.688301591	11	9.307692308	7	3.71E-05	10	14.20381064	236	0.056535948	9	6	Bacteria	Proteobacteria	Alphaproteobacteria	Rhizobiales	Rhizobiaceae	Aurantimonas	Bacteria;Proteobacteria;Alphaproteobacteria;Rhizobiales;Rhizobiaceae;Aurantimonas
194	9	0.076923077	1.833333333	1.59E-16	413.5294173	7	0	2	8.111111111	7	68	1.237002511	0	70.61111111	1.028158331	7.213406931	0.737373737	82	0.688301591	11	9.307692308	7	3.71E-05	10	14.20381064	236	0.056535948	9	6	Bacteria	Proteobacteria	Gammaproteobacteria	Pseudomonadales	Moraxellaceae	Enhydrobacter	Bacteria;Proteobacteria;Gammaproteobacteria;Pseudomonadales;Moraxellaceae;Enhydrobacter
225	9	0.076923077	1.833333333	6.61E-17	413.5294173	7	0	2	8.111111111	7	68	1.237002511	0	70.61111111	1.028158331	7.213406931	0.737373737	82	0.688301591	11	9.307692308	7	3.71E-05	10	14.20381064	236	0.056535948	9	6	Bacteria	Bacteroidota	Bacteroidia	Cytophagales	Hymenobacteraceae	Hymenobacter	Bacteria;Bacteroidota;Bacteroidia;Cytophagales;Hymenobacteraceae;Hymenobacter
281	7	0.058823529	0	7.93E-17	290.2324638	7	0	3	8.714285714	7	56	1.251502269	12	68	1.02339168	5.713833566	0.968253968	68	0.698166133	11	7.117647059	7	3.71E-05	8.666666667	14.20381064	178	-0.107142857	7	5.25	Bacteria	Actinobacteriota	Actinobacteria	Corynebacteriales	Nocardiaceae	Rhodococcus	Bacteria;Actinobacteriota;Actinobacteria;Corynebacteriales;Nocardiaceae;Rhodococcus
705	7	0.058823529	0	7.93E-17	290.2324638	7	0	3	8.714285714	7	56	1.251502269	12	68	1.02339168	5.713833566	0.968253968	68	0.698166133	11	7.117647059	7	3.71E-05	8.666666667	14.20381064	178	-0.107142857	7	5.25	Bacteria	Firmicutes	Clostridia	Peptostreptococcales-Tissierellales	Peptostreptococcaceae	Romboutsia	Bacteria;Firmicutes;Clostridia;Peptostreptococcales-Tissierellales;Peptostreptococcaceae;Romboutsia
706	8	0.071428571	18	1.59E-16	240.9854453	6	0	2	7.25	6	52	1.221487234	0	37.71428571	1.023273047	6.344112764	0.659090909	66	0.501750035	11	8.642857143	7	3.71E-05	9.5	14.19711356	188	0.105882353	6	5.75	Bacteria	Proteobacteria	Alphaproteobacteria	Rhodobacterales	Rhodobacteraceae	Amaricoccus	Bacteria;Proteobacteria;Alphaproteobacteria;Rhodobacterales;Rhodobacteraceae;Amaricoccus
293	6	0.055555556	0	7.93E-17	223.8298869	6	0	3	9	6	48	1.255552209	10	60	1.020440376	4.940145387	1	60	0.652275046	11	6.722222222	6	3.71E-05	8.166666667	14.20381064	150	-0.2	6	5	Bacteria	Proteobacteria	Gammaproteobacteria	Burkholderiales	Comamonadaceae	Aquabacterium	Bacteria;Proteobacteria;Gammaproteobacteria;Burkholderiales;Comamonadaceae;Aquabacterium
446	9	0.076923077	1.833333333	1.59E-16	413.5294173	7	0	2	8.111111111	7	68	1.237002511	0	70.61111111	1.028158331	7.213406931	0.737373737	82	0.688301591	11	9.307692308	7	3.71E-05	10	14.20381064	236	0.056535948	9	6	Bacteria	Deinococcota	Deinococci	Deinococcales	Deinococcaceae	Deinococcus	Bacteria;Deinococcota;Deinococci;Deinococcales;Deinococcaceae;Deinococcus
707	1	0.055555556	0	8.26E-18	1.60626577	1	0	3	2	1	2	1.028249182	0	0	1.000409313	1	1	3	0	7	2.722222222	1	3.66E-05	3.166666667	14.20493924	6	-0.333333333	1	2.375	Bacteria	Actinobacteriota	Actinobacteria	Corynebacteriales	Corynebacteriaceae	Corynebacterium	Bacteria;Actinobacteriota;Actinobacteria;Corynebacteriales;Corynebacteriaceae;Corynebacterium
613	4	0.000944287	3837.998535	1.28E-05	2.34897E+16	2	1.28E-05	7	4.75	3	17	4.893001247	924	7.666666667	1.182471534	3.213507802	0.365384615	23	1.257013375	25	44.46553352	4	7.09E-05	50.8452381	14.19907842	58	-0.012820513	2	13.3046875	Bacteria	Proteobacteria	Alphaproteobacteria	Rhizobiales	Hyphomicrobiaceae	Hyphomicrobium	Bacteria;Proteobacteria;Alphaproteobacteria;Rhizobiales;Hyphomicrobiaceae;Hyphomicrobium
708	2	0.5	0	2.64E-17	2.70827166	2	0	1	2	2	6	1.031040826	0	6	1.001171969	1.725885186	1	6	0.314253344	2	2	2	3.61E-05	2	14.20675419	14	0	2	2	Bacteria	Proteobacteria	Gammaproteobacteria	Burkholderiales	Methylophilaceae	UBA6140	Bacteria;Proteobacteria;Gammaproteobacteria;Burkholderiales;Methylophilaceae;UBA6140
255	2	0.5	0	1.98E-17	2.70827166	2	0	1	2	2	6	1.031040826	0	6	1.001171969	1.725885186	1	6	0.314253344	2	2	2	3.61E-05	2	14.20675419	14	0	2	2	Bacteria	Firmicutes	Bacilli	Exiguobacterales	Exiguobacteraceae	Exiguobacterium	Bacteria;Firmicutes;Bacilli;Exiguobacterales;Exiguobacteraceae;Exiguobacterium
709	1	0.028571429	0	1.32E-17	36.24576327	1	0	3	12	1	11	1.310741005	0	0	1.005045347	1.107556736	1	13	0	16	7.314285714	1	3.76E-05	7.833333333	14.20262406	26	-0.846153846	1	4.75	Bacteria	Firmicutes	Bacilli	Staphylococcales	Staphylococcaceae	Staphylococcus	Bacteria;Firmicutes;Bacilli;Staphylococcales;Staphylococcaceae;Staphylococcus
277	7	0.04	1.682142857	1.32E-16	1267.668565	6	0	2	10.57142857	6	64	1.302817457	0	61.71428571	1.028111663	5.809439553	0.660714286	81	0.698166133	16	10.24	7	3.76E-05	11.5	14.20262406	204	-0.174498747	7	6.75	Bacteria	Proteobacteria	Gammaproteobacteria	Burkholderiales	Comamonadaceae	Schlegelella	Bacteria;Proteobacteria;Gammaproteobacteria;Burkholderiales;Comamonadaceae;Schlegelella
652	24	0.00625	166.2063012	3.70E-16	226418.2202	9	0	5	14.79166667	13	275	2.223244865	713	168.9021739	1.362253129	19.85844473	0.343992248	379	0.475683907	48	28.05625	14	4.46E-05	39.56666667	14.19645435	1310	0.250255196	24	19.34375	Bacteria	Verrucomicrobiota	Verrucomicrobiae	Opitutales	Opitutaceae	Lacunisphaera	Bacteria;Verrucomicrobiota;Verrucomicrobiae;Opitutales;Opitutaceae;Lacunisphaera
600	1	0.003333333	0	1.65E-17	1.924000183	1	0	7	2	1	2	1.028249182	0	0	1.000409313	1	1	3	0	14	14.96333333	1	4.40E-05	16.54285714	14.19645435	6	-0.333333333	1	5.2578125	Bacteria	Proteobacteria	Gammaproteobacteria	Steroidobacterales	Woeseiaceae	Woeseia	Bacteria;Proteobacteria;Gammaproteobacteria;Steroidobacterales;Woeseiaceae;Woeseia
710	8	0.005780347	114.6881044	1.06E-16	23406.0994	5	0	6	14.25	6	81	2.025548391	1155	65.35714286	1.102522967	6.690684468	0.415441176	122	0.698166133	55	25.94797688	6	4.45E-05	31.03333333	14.19645435	300	-0.161661356	7	14.921875	Bacteria	Proteobacteria	Alphaproteobacteria	Rhodobacterales	Rhodobacteraceae	Rubellimicrobium	Bacteria;Proteobacteria;Alphaproteobacteria;Rhodobacterales;Rhodobacteraceae;Rubellimicrobium
632	21	0.005952381	88.72283505	3.17E-16	185194.5113	9	0	5	14.33333333	13	230	1.963573592	840	156.4	1.250224463	17.28641448	0.377192982	322	0.501624566	48	26.7202381	14	4.46E-05	37.23333333	14.19645435	1064	0.21975479	21	17.96875	Bacteria	Verrucomicrobiota	Verrucomicrobiae	Chthoniobacterales	Chthoniobacteraceae	Chthoniobacter	Bacteria;Verrucomicrobiota;Verrucomicrobiae;Chthoniobacterales;Chthoniobacteraceae;Chthoniobacter
298	19	0.00591716	56.31887289	2.11E-16	169835.2573	9	0	5	15.26315789	12	221	1.891561786	738	171.6666667	1.212481141	15.82269336	0.391363023	309	0.527004087	48	26.56213018	13	4.46E-05	36.4	14.19645435	960	0.132477826	19	17.59375	Bacteria	Actinobacteriota	Actinobacteria	Pseudonocardiales	Pseudonocardiaceae	Pseudonocardia	Bacteria;Actinobacteriota;Actinobacteria;Pseudonocardiales;Pseudonocardiaceae;Pseudonocardia
635	11	0.005376344	8.58779605	2.11E-16	57541.04409	9	0	6	15.81818182	9	129	1.604957308	330	131.1818182	1.08603027	9.298566969	0.451948052	185	0.765814361	45	24.1344086	10	4.45E-05	31.4	14.19645435	480	-0.138846252	11	14.859375	Bacteria	Proteobacteria	Gammaproteobacteria	Steroidobacterales	Steroidobacteraceae	Steroidobacter	Bacteria;Proteobacteria;Gammaproteobacteria;Steroidobacterales;Steroidobacteraceae;Steroidobacter
711	5	0.034482759	0.125	4.62E-17	580.055059	5	0	3	10	5	44	1.279660819	12	49.5	1.018828964	4.214260201	0.714285714	55	0.54426459	16	8.827586207	5	3.76E-05	10.16666667	14.20262406	130	-0.314407814	5	6	Bacteria	Proteobacteria	Gammaproteobacteria	Xanthomonadales	Xanthomonadaceae	Stenotrophomonas	Bacteria;Proteobacteria;Gammaproteobacteria;Xanthomonadales;Xanthomonadaceae;Stenotrophomonas
506	57	0.000840336	0	0.82046821	9.69E+25	57	0.82046821	12	66.92982456	57	3306	14.58978179	4760	3872	16.49116434	78.45787555	0.904457089	3872	0.577319119	81	39.57058824	57	9.10E-05	87.91305916	14.19907842	10936	-0.075964691	57	37.01220703	Bacteria	Myxococcota	Polyangia	Blfdi19	Blfdi19	Blfdi19	Bacteria;Myxococcota;Polyangia;Blfdi19;Blfdi19;Blfdi19
475	57	0.000840336	0	0.82046821	9.69E+25	57	0.82046821	12	66.92982456	57	3306	14.58978179	4760	3872	16.49116434	78.45787555	0.904457089	3872	0.577319119	81	39.57058824	57	9.10E-05	87.91305916	14.19907842	10936	-0.075964691	57	37.01220703	Bacteria	Bacteroidota	Bacteroidia	Chitinophagales	Chitinophagaceae	Chitinophagaceae	Bacteria;Bacteroidota;Bacteroidia;Chitinophagales;Chitinophagaceae;Chitinophagaceae
556	57	0.000840336	0	0.82046821	9.69E+25	57	0.82046821	12	66.92982456	57	3306	14.58978179	4760	3872	16.49116434	78.45787555	0.904457089	3872	0.577319119	81	39.57058824	57	9.10E-05	87.91305916	14.19907842	10936	-0.075964691	57	37.01220703	Bacteria	Entotheonellaeota	Entotheonellia	Entotheonellales	Entotheonellaceae	Entotheonellaceae	Bacteria;Entotheonellaeota;Entotheonellia;Entotheonellales;Entotheonellaceae;Entotheonellaceae
712	57	0.000840336	0	0.82046821	9.69E+25	57	0.82046821	12	66.92982456	57	3306	14.58978179	4760	3872	16.49116434	78.45787555	0.904457089	3872	0.577319119	81	39.57058824	57	9.10E-05	87.91305916	14.19907842	10936	-0.075964691	57	37.01220703	Bacteria	Firmicutes	Bacilli	Brevibacillales	Brevibacillaceae	Brevibacillus	Bacteria;Firmicutes;Bacilli;Brevibacillales;Brevibacillaceae;Brevibacillus
588	57	0.000840336	0	0.82046821	9.69E+25	57	0.82046821	12	66.92982456	57	3306	14.58978179	4760	3872	16.49116434	78.45787555	0.904457089	3872	0.577319119	81	39.57058824	57	9.10E-05	87.91305916	14.19907842	10936	-0.075964691	57	37.01220703	Bacteria	Chloroflexi	Chloroflexia	Chloroflexales	Herpetosiphonaceae	Herpetosiphon	Bacteria;Chloroflexi;Chloroflexia;Chloroflexales;Herpetosiphonaceae;Herpetosiphon
713	57	0.000840336	0	0.82046821	9.69E+25	57	0.82046821	12	66.92982456	57	3306	14.58978179	4760	3872	16.49116434	78.45787555	0.904457089	3872	0.577319119	81	39.57058824	57	9.10E-05	87.91305916	14.19907842	10936	-0.075964691	57	37.01220703	Bacteria	Bacteroidota	Bacteroidia	Cytophagales	Hymenobacteraceae	Adhaeribacter	Bacteria;Bacteroidota;Bacteroidia;Cytophagales;Hymenobacteraceae;Adhaeribacter
509	57	0.000840336	0	0.82046821	9.69E+25	57	0.82046821	12	66.92982456	57	3306	14.58978179	4760	3872	16.49116434	78.45787555	0.904457089	3872	0.577319119	81	39.57058824	57	9.10E-05	87.91305916	14.19907842	10936	-0.075964691	57	37.01220703	Bacteria	Proteobacteria	Gammaproteobacteria	Burkholderiales	Comamonadaceae	Delftia	Bacteria;Proteobacteria;Gammaproteobacteria;Burkholderiales;Comamonadaceae;Delftia
714	57	0.000840336	0	0.82046821	9.69E+25	57	0.82046821	12	66.92982456	57	3306	14.58978179	4760	3872	16.49116434	78.45787555	0.904457089	3872	0.577319119	81	39.57058824	57	9.10E-05	87.91305916	14.19907842	10936	-0.075964691	57	37.01220703	Bacteria	Actinobacteriota	Actinobacteria	Corynebacteriales	Nocardiaceae	Gordonia	Bacteria;Actinobacteriota;Actinobacteria;Corynebacteriales;Nocardiaceae;Gordonia
589	74	0.000970874	126.360449	1	1.44E+26	57	1	11	63.05405405	57	4144	62.47819194	26645	4002.939652	90.1320113	100	0.778445112	4740	0.803371263	104	45.71747573	57	9.12E-05	101.8830087	14.19907842	14882	0.085391688	74	44.52441406	Bacteria	Actinobacteriota	Actinobacteria	Micrococcales	Micrococcaceae	Nesterenkonia	Bacteria;Actinobacteriota;Actinobacteria;Micrococcales;Micrococcaceae;Nesterenkonia
180	57	0.000840336	0	0.82046821	9.69E+25	57	0.82046821	12	66.92982456	57	3306	14.58978179	4760	3872	16.49116434	78.45787555	0.904457089	3872	0.577319119	81	39.57058824	57	9.10E-05	87.91305916	14.19907842	10936	-0.075964691	57	37.01220703	Bacteria	Firmicutes	Bacilli	Paenibacillales	Paenibacillaceae	Cohnella	Bacteria;Firmicutes;Bacilli;Paenibacillales;Paenibacillaceae;Cohnella
398	57	0.000840336	0	0.82046821	9.69E+25	57	0.82046821	12	66.92982456	57	3306	14.58978179	4760	3872	16.49116434	78.45787555	0.904457089	3872	0.577319119	81	39.57058824	57	9.10E-05	87.91305916	14.19907842	10936	-0.075964691	57	37.01220703	Bacteria	Proteobacteria	Gammaproteobacteria	Burkholderiales	Comamonadaceae	Ramlibacter	Bacteria;Proteobacteria;Gammaproteobacteria;Burkholderiales;Comamonadaceae;Ramlibacter
228	57	0.000840336	0	0.82046821	9.69E+25	57	0.82046821	12	66.92982456	57	3306	14.58978179	4760	3872	16.49116434	78.45787555	0.904457089	3872	0.577319119	81	39.57058824	57	9.10E-05	87.91305916	14.19907842	10936	-0.075964691	57	37.01220703	Bacteria	Actinobacteriota	Actinobacteria	Streptosporangiales	Nocardiopsaceae	Nocardiopsis	Bacteria;Actinobacteriota;Actinobacteria;Streptosporangiales;Nocardiopsaceae;Nocardiopsis
608	57	0.000840336	0	0.82046821	9.69E+25	57	0.82046821	12	66.92982456	57	3306	14.58978179	4760	3872	16.49116434	78.45787555	0.904457089	3872	0.577319119	81	39.57058824	57	9.10E-05	87.91305916	14.19907842	10936	-0.075964691	57	37.01220703	Bacteria	Chloroflexi	Anaerolineae	Caldilineales	Caldilineaceae	Litorilinea	Bacteria;Chloroflexi;Anaerolineae;Caldilineales;Caldilineaceae;Litorilinea
306	57	0.000840336	0	0.82046821	9.69E+25	57	0.82046821	12	66.92982456	57	3306	14.58978179	4760	3872	16.49116434	78.45787555	0.904457089	3872	0.577319119	81	39.57058824	57	9.10E-05	87.91305916	14.19907842	10936	-0.075964691	57	37.01220703	Bacteria	Proteobacteria	Gammaproteobacteria	Salinisphaerales	Solimonadaceae	Polycyclovorans	Bacteria;Proteobacteria;Gammaproteobacteria;Salinisphaerales;Solimonadaceae;Polycyclovorans
501	74	0.000970874	126.360449	1	1.44E+26	57	1	11	63.05405405	57	4144	62.47819194	26645	4002.939652	90.1320113	100	0.778445112	4740	0.803371263	104	45.71747573	57	9.12E-05	101.8830087	14.19907842	14882	0.085391688	74	44.52441406	Bacteria	RCP2-54	RCP2-54	RCP2-54	RCP2-54	RCP2-54	Bacteria;RCP2-54;RCP2-54;RCP2-54;RCP2-54;RCP2-54
715	74	0.000970874	126.360449	1	1.44E+26	57	1	11	63.05405405	57	4144	62.47819194	26645	4002.939652	90.1320113	100	0.778445112	4740	0.803371263	104	45.71747573	57	9.12E-05	101.8830087	14.19907842	14882	0.085391688	74	44.52441406	Bacteria	Firmicutes	Clostridia	Clostridia	Hungateiclostridiaceae	Acetivibrio	Bacteria;Firmicutes;Clostridia;Clostridia;Hungateiclostridiaceae;Acetivibrio
307	57	0.000840336	0	0.82046821	9.69E+25	57	0.82046821	12	66.92982456	57	3306	14.58978179	4760	3872	16.49116434	78.45787555	0.904457089	3872	0.577319119	81	39.57058824	57	9.10E-05	87.91305916	14.19907842	10936	-0.075964691	57	37.01220703	Bacteria	Planctomycetota	Pla4_lineage	Pla4_lineage	Pla4_lineage	Pla4_lineage	Bacteria;Planctomycetota;Pla4_lineage;Pla4_lineage;Pla4_lineage;Pla4_lineage
716	57	0.000840336	0	0.82046821	9.69E+25	57	0.82046821	12	66.92982456	57	3306	14.58978179	4760	3872	16.49116434	78.45787555	0.904457089	3872	0.577319119	81	39.57058824	57	9.10E-05	87.91305916	14.19907842	10936	-0.075964691	57	37.01220703	Bacteria	Proteobacteria	Gammaproteobacteria	Gammaproteobacteria_Incertae_Sedis	Unknown_Family	Candidatus_Ovatusbacter	Bacteria;Proteobacteria;Gammaproteobacteria;Gammaproteobacteria_Incertae_Sedis;Unknown_Family;Candidatus_Ovatusbacter
372	57	0.000840336	0	0.82046821	9.69E+25	57	0.82046821	12	66.92982456	57	3306	14.58978179	4760	3872	16.49116434	78.45787555	0.904457089	3872	0.577319119	81	39.57058824	57	9.10E-05	87.91305916	14.19907842	10936	-0.075964691	57	37.01220703	Bacteria	Planctomycetota	Planctomycetes	Planctomycetales	Rubinisphaeraceae	Planctomicrobium	Bacteria;Planctomycetota;Planctomycetes;Planctomycetales;Rubinisphaeraceae;Planctomicrobium
422	74	0.000970874	126.360449	1	1.44E+26	57	1	11	63.05405405	57	4144	62.47819194	26645	4002.939652	90.1320113	100	0.778445112	4740	0.803371263	104	45.71747573	57	9.12E-05	101.8830087	14.19907842	14882	0.085391688	74	44.52441406	Bacteria	Planctomycetota	Phycisphaerae	Tepidisphaerales	Tepidisphaerales	Tepidisphaerales	Bacteria;Planctomycetota;Phycisphaerae;Tepidisphaerales;Tepidisphaerales;Tepidisphaerales
358	74	0.000970874	126.360449	1	1.44E+26	57	1	11	63.05405405	57	4144	62.47819194	26645	4002.939652	90.1320113	100	0.778445112	4740	0.803371263	104	45.71747573	57	9.12E-05	101.8830087	14.19907842	14882	0.085391688	74	44.52441406	Bacteria	Proteobacteria	Gammaproteobacteria	Burkholderiales	Nitrosomonadaceae	Nitrosospira	Bacteria;Proteobacteria;Gammaproteobacteria;Burkholderiales;Nitrosomonadaceae;Nitrosospira
229	74	0.000970874	126.360449	1	1.44E+26	57	1	11	63.05405405	57	4144	62.47819194	26645	4002.939652	90.1320113	100	0.778445112	4740	0.803371263	104	45.71747573	57	9.12E-05	101.8830087	14.19907842	14882	0.085391688	74	44.52441406	Bacteria	Actinobacteriota	Actinobacteria	Micrococcales	Bogoriellaceae	Georgenia	Bacteria;Actinobacteriota;Actinobacteria;Micrococcales;Bogoriellaceae;Georgenia
230	57	0.000840336	0	0.82046821	9.69E+25	57	0.82046821	12	66.92982456	57	3306	14.58978179	4760	3872	16.49116434	78.45787555	0.904457089	3872	0.577319119	81	39.57058824	57	9.10E-05	87.91305916	14.19907842	10936	-0.075964691	57	37.01220703	Bacteria	Chloroflexi	Anaerolineae	Ardenticatenales	Ardenticatenaceae	Ardenticatenaceae	Bacteria;Chloroflexi;Anaerolineae;Ardenticatenales;Ardenticatenaceae;Ardenticatenaceae
112	74	0.000970874	126.360449	1	1.44E+26	57	1	11	63.05405405	57	4144	62.47819194	26645	4002.939652	90.1320113	100	0.778445112	4740	0.803371263	104	45.71747573	57	9.12E-05	101.8830087	14.19907842	14882	0.085391688	74	44.52441406	Bacteria	Proteobacteria	Alphaproteobacteria	Rhizobiales	Beijerinckiaceae	Chelatococcus	Bacteria;Proteobacteria;Alphaproteobacteria;Rhizobiales;Beijerinckiaceae;Chelatococcus
315	74	0.000970874	126.360449	1	1.44E+26	57	1	11	63.05405405	57	4144	62.47819194	26645	4002.939652	90.1320113	100	0.778445112	4740	0.803371263	104	45.71747573	57	9.12E-05	101.8830087	14.19907842	14882	0.085391688	74	44.52441406	Bacteria	Elusimicrobiota	Elusimicrobia	MVP-88	MVP-88	MVP-88	Bacteria;Elusimicrobiota;Elusimicrobia;MVP-88;MVP-88;MVP-88
717	57	0.000840336	0	0.82046821	9.69E+25	57	0.82046821	12	66.92982456	57	3306	14.58978179	4760	3872	16.49116434	78.45787555	0.904457089	3872	0.577319119	81	39.57058824	57	9.10E-05	87.91305916	14.19907842	10936	-0.075964691	57	37.01220703	Bacteria	Cyanobacteria	Cyanobacteriia	Cyanobacteriales	Oscillatoriaceae	Oscillatoria_PCC-10802	Bacteria;Cyanobacteria;Cyanobacteriia;Cyanobacteriales;Oscillatoriaceae;Oscillatoria_PCC-10802
248	74	0.000970874	126.360449	1	1.44E+26	57	1	11	63.05405405	57	4144	62.47819194	26645	4002.939652	90.1320113	100	0.778445112	4740	0.803371263	104	45.71747573	57	9.12E-05	101.8830087	14.19907842	14882	0.085391688	74	44.52441406	Bacteria	Actinobacteriota	Actinobacteria	Propionibacteriales	Nocardioidaceae	Kribbella	Bacteria;Actinobacteriota;Actinobacteria;Propionibacteriales;Nocardioidaceae;Kribbella
400	74	0.000970874	126.360449	1	1.44E+26	57	1	11	63.05405405	57	4144	62.47819194	26645	4002.939652	90.1320113	100	0.778445112	4740	0.803371263	104	45.71747573	57	9.12E-05	101.8830087	14.19907842	14882	0.085391688	74	44.52441406	Bacteria	Gemmatimonadota	BD2-11_terrestrial_group	BD2-11_terrestrial_group	BD2-11_terrestrial_group	BD2-11_terrestrial_group	Bacteria;Gemmatimonadota;BD2-11_terrestrial_group;BD2-11_terrestrial_group;BD2-11_terrestrial_group;BD2-11_terrestrial_group
382	57	0.000840336	0	0.82046821	9.69E+25	57	0.82046821	12	66.92982456	57	3306	14.58978179	4760	3872	16.49116434	78.45787555	0.904457089	3872	0.577319119	81	39.57058824	57	9.10E-05	87.91305916	14.19907842	10936	-0.075964691	57	37.01220703	Bacteria	Verrucomicrobiota	Verrucomicrobiae	Pedosphaerales	Pedosphaeraceae	Ellin516	Bacteria;Verrucomicrobiota;Verrucomicrobiae;Pedosphaerales;Pedosphaeraceae;Ellin516
718	74	0.000970874	126.360449	1	1.44E+26	57	1	11	63.05405405	57	4144	62.47819194	26645	4002.939652	90.1320113	100	0.778445112	4740	0.803371263	104	45.71747573	57	9.12E-05	101.8830087	14.19907842	14882	0.085391688	74	44.52441406	Bacteria	Actinobacteriota	Actinobacteria	Pseudonocardiales	Pseudonocardiaceae	Kibdelosporangium	Bacteria;Actinobacteriota;Actinobacteria;Pseudonocardiales;Pseudonocardiaceae;Kibdelosporangium
316	57	0.000840336	0	0.82046821	9.69E+25	57	0.82046821	12	66.92982456	57	3306	14.58978179	4760	3872	16.49116434	78.45787555	0.904457089	3872	0.577319119	81	39.57058824	57	9.10E-05	87.91305916	14.19907842	10936	-0.075964691	57	37.01220703	Bacteria	Chloroflexi	Anaerolineae	Anaerolineales	Anaerolineaceae	UTCFX1	Bacteria;Chloroflexi;Anaerolineae;Anaerolineales;Anaerolineaceae;UTCFX1
261	74	0.000970874	126.360449	1	1.44E+26	57	1	11	63.05405405	57	4144	62.47819194	26645	4002.939652	90.1320113	100	0.778445112	4740	0.803371263	104	45.71747573	57	9.12E-05	101.8830087	14.19907842	14882	0.085391688	74	44.52441406	Bacteria	Gemmatimonadota	Longimicrobia	Longimicrobiales	Longimicrobiaceae	Longimicrobium	Bacteria;Gemmatimonadota;Longimicrobia;Longimicrobiales;Longimicrobiaceae;Longimicrobium
393	74	0.000970874	126.360449	1	1.44E+26	57	1	11	63.05405405	57	4144	62.47819194	26645	4002.939652	90.1320113	100	0.778445112	4740	0.803371263	104	45.71747573	57	9.12E-05	101.8830087	14.19907842	14882	0.085391688	74	44.52441406	Bacteria	Bdellovibrionota	Bdellovibrionia	Bdellovibrionales	Bdellovibrionaceae	OM27_clade	Bacteria;Bdellovibrionota;Bdellovibrionia;Bdellovibrionales;Bdellovibrionaceae;OM27_clade
402	74	0.000970874	126.360449	1	1.44E+26	57	1	11	63.05405405	57	4144	62.47819194	26645	4002.939652	90.1320113	100	0.778445112	4740	0.803371263	104	45.71747573	57	9.12E-05	101.8830087	14.19907842	14882	0.085391688	74	44.52441406	Bacteria	Chloroflexi	Dehalococcoidia	S085	S085	S085	Bacteria;Chloroflexi;Dehalococcoidia;S085;S085;S085
719	57	0.000840336	0	0.82046821	9.69E+25	57	0.82046821	12	66.92982456	57	3306	14.58978179	4760	3872	16.49116434	78.45787555	0.904457089	3872	0.577319119	81	39.57058824	57	9.10E-05	87.91305916	14.19907842	10936	-0.075964691	57	37.01220703	Bacteria	Myxococcota	Polyangia	MSB-4B10	MSB-4B10	MSB-4B10	Bacteria;Myxococcota;Polyangia;MSB-4B10;MSB-4B10;MSB-4B10
181	74	0.000970874	126.360449	1	1.44E+26	57	1	11	63.05405405	57	4144	62.47819194	26645	4002.939652	90.1320113	100	0.778445112	4740	0.803371263	104	45.71747573	57	9.12E-05	101.8830087	14.19907842	14882	0.085391688	74	44.52441406	Bacteria	Firmicutes	Bacilli	Bacillales	Bacillaceae	Terribacillus	Bacteria;Firmicutes;Bacilli;Bacillales;Bacillaceae;Terribacillus
720	74	0.000970874	126.360449	1	1.44E+26	57	1	11	63.05405405	57	4144	62.47819194	26645	4002.939652	90.1320113	100	0.778445112	4740	0.803371263	104	45.71747573	57	9.12E-05	101.8830087	14.19907842	14882	0.085391688	74	44.52441406	Bacteria	Bacteroidota	Bacteroidia	Chitinophagales	Chitinophagaceae	Niabella	Bacteria;Bacteroidota;Bacteroidia;Chitinophagales;Chitinophagaceae;Niabella
205	74	0.000970874	126.360449	1	1.44E+26	57	1	11	63.05405405	57	4144	62.47819194	26645	4002.939652	90.1320113	100	0.778445112	4740	0.803371263	104	45.71747573	57	9.12E-05	101.8830087	14.19907842	14882	0.085391688	74	44.52441406	Bacteria	Proteobacteria	Alphaproteobacteria	Defluviicoccales	Defluviicoccaceae	Defluviicoccus	Bacteria;Proteobacteria;Alphaproteobacteria;Defluviicoccales;Defluviicoccaceae;Defluviicoccus
182	74	0.000970874	126.360449	1	1.44E+26	57	1	11	63.05405405	57	4144	62.47819194	26645	4002.939652	90.1320113	100	0.778445112	4740	0.803371263	104	45.71747573	57	9.12E-05	101.8830087	14.19907842	14882	0.085391688	74	44.52441406	Bacteria	Proteobacteria	Alphaproteobacteria	Rhizobiales	Xanthobacteraceae	Rhodoplanes	Bacteria;Proteobacteria;Alphaproteobacteria;Rhizobiales;Xanthobacteraceae;Rhodoplanes
14	74	0.000970874	126.360449	1	1.44E+26	57	1	11	63.05405405	57	4144	62.47819194	26645	4002.939652	90.1320113	100	0.778445112	4740	0.803371263	104	45.71747573	57	9.12E-05	101.8830087	14.19907842	14882	0.085391688	74	44.52441406	Bacteria	Patescibacteria	ABY1	Candidatus_Magasanikbacteria	Candidatus_Magasanikbacteria	Candidatus_Magasanikbacteria	Bacteria;Patescibacteria;ABY1;Candidatus_Magasanikbacteria;Candidatus_Magasanikbacteria;Candidatus_Magasanikbacteria
638	74	0.000970874	126.360449	1	1.44E+26	57	1	11	63.05405405	57	4144	62.47819194	26645	4002.939652	90.1320113	100	0.778445112	4740	0.803371263	104	45.71747573	57	9.12E-05	101.8830087	14.19907842	14882	0.085391688	74	44.52441406	Bacteria	Dependentiae	Babeliae	Babeliales	Vermiphilaceae	Vermiphilaceae	Bacteria;Dependentiae;Babeliae;Babeliales;Vermiphilaceae;Vermiphilaceae
620	74	0.000970874	126.360449	1	1.44E+26	57	1	11	63.05405405	57	4144	62.47819194	26645	4002.939652	90.1320113	100	0.778445112	4740	0.803371263	104	45.71747573	57	9.12E-05	101.8830087	14.19907842	14882	0.085391688	74	44.52441406	Bacteria	Chloroflexi	Anaerolineae	RBG-13-54-9	RBG-13-54-9	RBG-13-54-9	Bacteria;Chloroflexi;Anaerolineae;RBG-13-54-9;RBG-13-54-9;RBG-13-54-9
484	57	0.000840336	0	0.82046821	9.69E+25	57	0.82046821	12	66.92982456	57	3306	14.58978179	4760	3872	16.49116434	78.45787555	0.904457089	3872	0.577319119	81	39.57058824	57	9.10E-05	87.91305916	14.19907842	10936	-0.075964691	57	37.01220703	Bacteria	Chloroflexi	Anaerolineae	SBR1031	A4b	OLB13	Bacteria;Chloroflexi;Anaerolineae;SBR1031;A4b;OLB13
721	74	0.000970874	126.360449	1	1.44E+26	57	1	11	63.05405405	57	4144	62.47819194	26645	4002.939652	90.1320113	100	0.778445112	4740	0.803371263	104	45.71747573	57	9.12E-05	101.8830087	14.19907842	14882	0.085391688	74	44.52441406	Bacteria	Bacteroidota	Bacteroidia	Cytophagales	Hymenobacteraceae	Pontibacter	Bacteria;Bacteroidota;Bacteroidia;Cytophagales;Hymenobacteraceae;Pontibacter
722	74	0.000970874	126.360449	1	1.44E+26	57	1	11	63.05405405	57	4144	62.47819194	26645	4002.939652	90.1320113	100	0.778445112	4740	0.803371263	104	45.71747573	57	9.12E-05	101.8830087	14.19907842	14882	0.085391688	74	44.52441406	Bacteria	Chloroflexi	Chloroflexia	Thermomicrobiales	AKYG1722	AKYG1722	Bacteria;Chloroflexi;Chloroflexia;Thermomicrobiales;AKYG1722;AKYG1722
723	57	0.000840336	0	0.82046821	9.69E+25	57	0.82046821	12	66.92982456	57	3306	14.58978179	4760	3872	16.49116434	78.45787555	0.904457089	3872	0.577319119	81	39.57058824	57	9.10E-05	87.91305916	14.19907842	10936	-0.075964691	57	37.01220703	Bacteria	Firmicutes	Bacilli	Staphylococcales	Staphylococcaceae	Salinicoccus	Bacteria;Firmicutes;Bacilli;Staphylococcales;Staphylococcaceae;Salinicoccus
388	70	0.00091659	17.25263301	0.959653105	1.33E+26	57	0.959653105	11	63.71428571	57	3956	14.5115034	4623	3944.757764	19.65773536	95.04093053	0.816849817	4530	0.762911393	87	43.16131989	57	9.12E-05	96.60681818	14.19907842	13890	0.052662324	70	41.37597656	Bacteria	Bacteroidota	Rhodothermia	Rhodothermales	Rhodothermaceae	Rhodothermaceae	Bacteria;Bacteroidota;Rhodothermia;Rhodothermales;Rhodothermaceae;Rhodothermaceae
276	70	0.00091659	17.25263301	0.959653105	1.33E+26	57	0.959653105	11	63.71428571	57	3956	14.5115034	4623	3944.757764	19.65773536	95.04093053	0.816849817	4530	0.762911393	87	43.16131989	57	9.12E-05	96.60681818	14.19907842	13890	0.052662324	70	41.37597656	Bacteria	Latescibacterota	Latescibacteria	Latescibacterales	Latescibacteraceae	Latescibacteraceae	Bacteria;Latescibacterota;Latescibacteria;Latescibacterales;Latescibacteraceae;Latescibacteraceae
454	74	0.000970874	126.360449	1	1.44E+26	57	1	11	63.05405405	57	4144	62.47819194	26645	4002.939652	90.1320113	100	0.778445112	4740	0.803371263	104	45.71747573	57	9.12E-05	101.8830087	14.19907842	14882	0.085391688	74	44.52441406	Bacteria	Proteobacteria	Alphaproteobacteria	Rhizobiales	Rhizobiales_Incertae_Sedis	Bauldia	Bacteria;Proteobacteria;Alphaproteobacteria;Rhizobiales;Rhizobiales_Incertae_Sedis;Bauldia
44	70	0.00091659	17.25263301	0.959653105	1.33E+26	57	0.959653105	11	63.71428571	57	3956	14.5115034	4623	3944.757764	19.65773536	95.04093053	0.816849817	4530	0.762911393	87	43.16131989	57	9.12E-05	96.60681818	14.19907842	13890	0.052662324	70	41.37597656	Bacteria	Cyanobacteria	Cyanobacteriia	Oxyphotobacteria_Incertae_Sedis	Unknown_Family	Leptolyngbya_EcFYyyy-00	Bacteria;Cyanobacteria;Cyanobacteriia;Oxyphotobacteria_Incertae_Sedis;Unknown_Family;Leptolyngbya_EcFYyyy-00
610	74	0.000970874	126.360449	1	1.44E+26	57	1	11	63.05405405	57	4144	62.47819194	26645	4002.939652	90.1320113	100	0.778445112	4740	0.803371263	104	45.71747573	57	9.12E-05	101.8830087	14.19907842	14882	0.085391688	74	44.52441406	Bacteria	Actinobacteriota	Actinobacteria	Micromonosporales	Micromonosporaceae	Allocatelliglobosispora	Bacteria;Actinobacteriota;Actinobacteria;Micromonosporales;Micromonosporaceae;Allocatelliglobosispora
195	74	0.000970874	126.360449	1	1.44E+26	57	1	11	63.05405405	57	4144	62.47819194	26645	4002.939652	90.1320113	100	0.778445112	4740	0.803371263	104	45.71747573	57	9.12E-05	101.8830087	14.19907842	14882	0.085391688	74	44.52441406	Bacteria	Actinobacteriota	Actinobacteria	Pseudonocardiales	Pseudonocardiaceae	Saccharothrix	Bacteria;Actinobacteriota;Actinobacteria;Pseudonocardiales;Pseudonocardiaceae;Saccharothrix
425	74	0.000970874	126.360449	1	1.44E+26	57	1	11	63.05405405	57	4144	62.47819194	26645	4002.939652	90.1320113	100	0.778445112	4740	0.803371263	104	45.71747573	57	9.12E-05	101.8830087	14.19907842	14882	0.085391688	74	44.52441406	Bacteria	Acidobacteriota	Subgroup_25	Subgroup_25	Subgroup_25	Subgroup_25	Bacteria;Acidobacteriota;Subgroup_25;Subgroup_25;Subgroup_25;Subgroup_25
183	74	0.000970874	126.360449	1	1.44E+26	57	1	11	63.05405405	57	4144	62.47819194	26645	4002.939652	90.1320113	100	0.778445112	4740	0.803371263	104	45.71747573	57	9.12E-05	101.8830087	14.19907842	14882	0.085391688	74	44.52441406	Bacteria	Firmicutes	Limnochordia	Limnochordia	Limnochordia	Hydrogenispora	Bacteria;Firmicutes;Limnochordia;Limnochordia;Limnochordia;Hydrogenispora
290	74	0.000970874	126.360449	1	1.44E+26	57	1	11	63.05405405	57	4144	62.47819194	26645	4002.939652	90.1320113	100	0.778445112	4740	0.803371263	104	45.71747573	57	9.12E-05	101.8830087	14.19907842	14882	0.085391688	74	44.52441406	Bacteria	Firmicutes	Bacilli	Lactobacillales	Aerococcaceae	Aerococcus	Bacteria;Firmicutes;Bacilli;Lactobacillales;Aerococcaceae;Aerococcus
196	74	0.000970874	126.360449	1	1.44E+26	57	1	11	63.05405405	57	4144	62.47819194	26645	4002.939652	90.1320113	100	0.778445112	4740	0.803371263	104	45.71747573	57	9.12E-05	101.8830087	14.19907842	14882	0.085391688	74	44.52441406	Bacteria	Actinobacteriota	Actinobacteria	Pseudonocardiales	Pseudonocardiaceae	Lechevalieria	Bacteria;Actinobacteriota;Actinobacteria;Pseudonocardiales;Pseudonocardiaceae;Lechevalieria
258	74	0.000970874	126.360449	1	1.44E+26	57	1	11	63.05405405	57	4144	62.47819194	26645	4002.939652	90.1320113	100	0.778445112	4740	0.803371263	104	45.71747573	57	9.12E-05	101.8830087	14.19907842	14882	0.085391688	74	44.52441406	Bacteria	Proteobacteria	Alphaproteobacteria	Ferrovibrionales	Ferrovibrionales	Taonella	Bacteria;Proteobacteria;Alphaproteobacteria;Ferrovibrionales;Ferrovibrionales;Taonella
616	9	0.000776398	2.392857143	1.13E-05	1.85041E+16	6	1.13E-05	10	12	6	92	1.82248329	2120	87.75	1.092925907	7.500224893	0.545454545	117	0.688301591	37	36.55978261	7	8.50E-05	49.59166667	14.19907842	306	-0.085810486	9	13.95507813	Bacteria	Myxococcota	Polyangia	Nannocystales	Nannocystaceae	Nannocystis	Bacteria;Myxococcota;Polyangia;Nannocystales;Nannocystaceae;Nannocystis
622	6	0.000773994	0	8.67E-06	1.08183E+16	6	8.67E-06	10	12.83333333	6	62	1.696666662	1400	83	1.053795263	5.107455865	0.611111111	83	0.652275046	37	36.44659443	6	8.26E-05	47.925	14.19907842	196	-0.29	6	13.08007813	Bacteria	Proteobacteria	Alphaproteobacteria	Kiloniellales	Kiloniellaceae	Tagaea	Bacteria;Proteobacteria;Alphaproteobacteria;Kiloniellales;Kiloniellaceae;Tagaea
391	19	0.000922509	293.8726187	0.000196644	5.56561E+18	11	0.000196644	9	17.36842105	13	273	4.011755075	3942	197.9707602	1.726015957	16.44413228	0.48245614	349	0.527004087	49	43.4400369	13	8.81E-05	63.14404762	14.19907842	1040	0.095887759	19	21.53515625	Bacteria	Gemmatimonadota	AKAU4049	AKAU4049	AKAU4049	AKAU4049	Bacteria;Gemmatimonadota;AKAU4049;AKAU4049;AKAU4049;AKAU4049
420	18	0.000922509	239.7441022	0.000135429	2.63981E+18	11	0.000135429	9	17.22222222	12	248	3.677577092	3689	188.6535948	1.607962131	15.46728137	0.465465465	328	0.536747115	49	43.4400369	13	8.79E-05	62.81071429	14.19907842	962	0.077463391	18	21.41015625	Bacteria	Sumerlaeota	Sumerlaeia	Sumerlaeales	Sumerlaeaceae	Sumerlaea	Bacteria;Sumerlaeota;Sumerlaeia;Sumerlaeales;Sumerlaeaceae;Sumerlaea
322	6	0.000773994	0	8.67E-06	1.08183E+16	6	8.67E-06	10	12.83333333	6	62	1.696666662	1400	83	1.053795263	5.107455865	0.611111111	83	0.652275046	37	36.44659443	6	8.26E-05	47.925	14.19907842	196	-0.29	6	13.08007813	Bacteria	Verrucomicrobiota	Verrucomicrobiae	Pedosphaerales	Pedosphaeraceae	Ellin517	Bacteria;Verrucomicrobiota;Verrucomicrobiae;Pedosphaerales;Pedosphaeraceae;Ellin517
536	19	0.000922509	293.8726187	0.000196644	5.56561E+18	11	0.000196644	9	17.36842105	13	273	4.011755075	3942	197.9707602	1.726015957	16.44413228	0.48245614	349	0.527004087	49	43.4400369	13	8.81E-05	63.14404762	14.19907842	1040	0.095887759	19	21.53515625	Bacteria	Firmicutes	Bacilli	Thermoactinomycetales	Thermoactinomycetaceae	Thermoflavimicrobium	Bacteria;Firmicutes;Bacilli;Thermoactinomycetales;Thermoactinomycetaceae;Thermoflavimicrobium
541	9	0.000846024	3.49851995	3.66E-05	1.93005E+17	8	3.66E-05	10	18.55555556	9	127	1.999141326	1208	161.3333333	1.11840735	7.918501088	0.562289562	176	0.688301591	39	39.83840948	9	8.56E-05	55.33214286	14.19907842	424	-0.311519921	9	17.54492188	Bacteria	Proteobacteria	Gammaproteobacteria	R7C24	R7C24	R7C24	Bacteria;Proteobacteria;Gammaproteobacteria;R7C24;R7C24;R7C24
85	13	0.00091659	28.02288035	7.05E-05	7.14622E+17	10	7.05E-05	9	18.92307692	11	189	2.697438968	2748	195.9102564	1.285341228	11.37177626	0.525641026	259	0.786302139	48	43.16131989	12	8.71E-05	60.06071429	14.19907842	674	-0.150128459	13	19.97265625	Bacteria	Actinobacteriota	Actinobacteria	Micrococcales	Promicromonosporaceae	Promicromonospora	Bacteria;Actinobacteriota;Actinobacteria;Micrococcales;Promicromonosporaceae;Promicromonospora
724	12	0.000915751	25.11552543	6.72E-05	6.49436E+17	10	6.72E-05	9	19.25	10	175	2.626321969	2519	195.1363636	1.253241246	10.52638359	0.534722222	243	0.741080144	48	43.12179487	11	8.69E-05	59.56071429	14.19907842	618	-0.194787445	12	19.72265625	Bacteria	Myxococcota	Polyangia	Polyangiales	Sandaracinaceae	Sandaracinus	Bacteria;Myxococcota;Polyangia;Polyangiales;Sandaracinaceae;Sandaracinus
324	4	0.000981354	4056.993786	0.000808166	9.4005E+19	2	0.000808166	8	3.5	2	13	4.581238042	9537	3	1.165448753	3.165704808	0.3	18	0	71	46.21099117	3	7.20E-05	55.46904762	14.19023739	48	0.165151515	2	16.9453125	Bacteria	Proteobacteria	Alphaproteobacteria	Rhizobiales	Devosiaceae	Devosia	Bacteria;Proteobacteria;Alphaproteobacteria;Rhizobiales;Devosiaceae;Devosia
569	50	0.000948767	4.159090909	0.698413761	7.02E+25	47	0.698413761	11	66.44	50	2776	39.15260798	17885	3338.968163	38.28290959	67.37740354	0.820246914	3372	0.491628208	104	44.67647059	50	9.09E-05	89.88300866	14.19907842	9194	-0.133495476	50	38.52441406	Bacteria	Proteobacteria	Alphaproteobacteria	Acetobacterales	Acetobacteraceae	Craurococcus-Caldovatus	Bacteria;Proteobacteria;Alphaproteobacteria;Acetobacterales;Acetobacteraceae;Craurococcus-Caldovatus
185	50	0.000948767	4.159090909	0.698413761	7.02E+25	47	0.698413761	11	66.44	50	2776	39.15260798	17885	3338.968163	38.28290959	67.37740354	0.820246914	3372	0.491628208	104	44.67647059	50	9.09E-05	89.88300866	14.19907842	9194	-0.133495476	50	38.52441406	Bacteria	Actinobacteriota	Actinobacteria	Micromonosporales	Micromonosporaceae	Virgisporangium	Bacteria;Actinobacteriota;Actinobacteria;Micromonosporales;Micromonosporaceae;Virgisporangium
351	50	0.000948767	4.159090909	0.698413761	7.02E+25	47	0.698413761	11	66.44	50	2776	39.15260798	17885	3338.968163	38.28290959	67.37740354	0.820246914	3372	0.491628208	104	44.67647059	50	9.09E-05	89.88300866	14.19907842	9194	-0.133495476	50	38.52441406	Bacteria	Actinobacteriota	Thermoleophilia	Solirubrobacterales	Solirubrobacteraceae	Parviterribacter	Bacteria;Actinobacteriota;Thermoleophilia;Solirubrobacterales;Solirubrobacteraceae;Parviterribacter
725	50	0.000948767	4.159090909	0.698413761	7.02E+25	47	0.698413761	11	66.44	50	2776	39.15260798	17885	3338.968163	38.28290959	67.37740354	0.820246914	3372	0.491628208	104	44.67647059	50	9.09E-05	89.88300866	14.19907842	9194	-0.133495476	50	38.52441406	Bacteria	Firmicutes	Bacilli	Thermoactinomycetales	Thermoactinomycetaceae	Thermoactinomycetaceae	Bacteria;Firmicutes;Bacilli;Thermoactinomycetales;Thermoactinomycetaceae;Thermoactinomycetaceae
86	54	0.001033058	1028.681063	0.702140532	7.10E+25	47	0.702140532	10	62.01851852	50	2801	58.79024764	19080	2932.144654	59.97724552	70.38850102	0.712856535	3403	0.539777617	107	48.64566116	50	9.10E-05	94.26904762	14.19907842	9668	-0.032507632	54	40.75195313	Bacteria	Actinobacteriota	Actinobacteria	Corynebacteriales	Nocardiaceae	Nocardia	Bacteria;Actinobacteriota;Actinobacteria;Corynebacteriales;Nocardiaceae;Nocardia
621	52	0.00095057	25.09461556	0.700706758	7.07E+25	47	0.700706758	11	64.15384615	50	2792	39.16816464	18615	3132.494721	39.15469024	68.9247799	0.792022792	3388	0.510864452	104	44.76140684	50	9.10E-05	90.88300866	14.19907842	9428	-0.0813486	52	39.02441406	Bacteria	Chloroflexi	Ktedonobacteria	C0119	C0119	C0119	Bacteria;Chloroflexi;Ktedonobacteria;C0119;C0119;C0119
274	50	0.000948767	4.159090909	0.698413761	7.02E+25	47	0.698413761	11	66.44	50	2776	39.15260798	17885	3338.968163	38.28290959	67.37740354	0.820246914	3372	0.491628208	104	44.67647059	50	9.09E-05	89.88300866	14.19907842	9194	-0.133495476	50	38.52441406	Bacteria	Patescibacteria	Saccharimonadia	Saccharimonadales	S32	TM7	Bacteria;Patescibacteria;Saccharimonadia;Saccharimonadales;S32;TM7
368	50	0.000948767	4.159090909	0.698413761	7.02E+25	47	0.698413761	11	66.44	50	2776	39.15260798	17885	3338.968163	38.28290959	67.37740354	0.820246914	3372	0.491628208	104	44.67647059	50	9.09E-05	89.88300866	14.19907842	9194	-0.133495476	50	38.52441406	Bacteria	Planctomycetota	Phycisphaerae	Phycisphaerales	Phycisphaeraceae	I-8	Bacteria;Planctomycetota;Phycisphaerae;Phycisphaerales;Phycisphaeraceae;I-8
387	52	0.00095057	25.09461556	0.700706758	7.07E+25	47	0.700706758	11	64.15384615	50	2792	39.16816464	18615	3132.494721	39.15469024	68.9247799	0.792022792	3388	0.510864452	104	44.76140684	50	9.10E-05	90.88300866	14.19907842	9428	-0.0813486	52	39.02441406	Bacteria	Chloroflexi	OLB14	OLB14	OLB14	OLB14	Bacteria;Chloroflexi;OLB14;OLB14;OLB14;OLB14
537	50	0.000948767	4.159090909	0.698413761	7.02E+25	47	0.698413761	11	66.44	50	2776	39.15260798	17885	3338.968163	38.28290959	67.37740354	0.820246914	3372	0.491628208	104	44.67647059	50	9.09E-05	89.88300866	14.19907842	9194	-0.133495476	50	38.52441406	Bacteria	Myxococcota	Polyangia	Polyangiales	Polyangiaceae	Minicystis	Bacteria;Myxococcota;Polyangia;Polyangiales;Polyangiaceae;Minicystis
45	50	0.000948767	4.159090909	0.698413761	7.02E+25	47	0.698413761	11	66.44	50	2776	39.15260798	17885	3338.968163	38.28290959	67.37740354	0.820246914	3372	0.491628208	104	44.67647059	50	9.09E-05	89.88300866	14.19907842	9194	-0.133495476	50	38.52441406	Bacteria	Planctomycetota	Phycisphaerae	Phycisphaerales	Phycisphaeraceae	CL500-3	Bacteria;Planctomycetota;Phycisphaerae;Phycisphaerales;Phycisphaeraceae;CL500-3
419	51	0.001029866	747.5678211	0.658047085	6.23E+25	47	0.658047085	10	61.60784314	47	2630	49.62854415	18000	2757.249412	47.7579136	66.31067646	0.708136128	3193	0.496743864	107	48.4953656	48	9.10E-05	92.76904762	14.19907842	8936	-0.05422409	51	40.00195313	Bacteria	Gemmatimonadota	Gemmatimonadetes	Gemmatimonadales	Gemmatimonadaceae	Roseisolibacter	Bacteria;Gemmatimonadota;Gemmatimonadetes;Gemmatimonadales;Gemmatimonadaceae;Roseisolibacter
186	50	0.000948767	4.159090909	0.698413761	7.02E+25	47	0.698413761	11	66.44	50	2776	39.15260798	17885	3338.968163	38.28290959	67.37740354	0.820246914	3372	0.491628208	104	44.67647059	50	9.09E-05	89.88300866	14.19907842	9194	-0.133495476	50	38.52441406	Bacteria	Actinobacteriota	Actinobacteria	Pseudonocardiales	Pseudonocardiaceae	Actinophytocola	Bacteria;Actinobacteriota;Actinobacteria;Pseudonocardiales;Pseudonocardiaceae;Actinophytocola
626	53	0.001088139	3703.788086	0.658559627	6.24E+25	47	0.658559627	10	60.24528302	47	2680	93.34406634	11180	2602.924528	92.37492279	68.26437827	0.60245283	3246	0.525221348	121	51.23939064	48	9.13E-05	98.06666667	14.19907842	9248	-0.023150811	53	43.54882813	Bacteria	Bacteroidota	Bacteroidia	Chitinophagales	Chitinophagaceae	Flavisolibacter	Bacteria;Bacteroidota;Bacteroidia;Chitinophagales;Chitinophagaceae;Flavisolibacter
726	50	0.000948767	4.159090909	0.698413761	7.02E+25	47	0.698413761	11	66.44	50	2776	39.15260798	17885	3338.968163	38.28290959	67.37740354	0.820246914	3372	0.491628208	104	44.67647059	50	9.09E-05	89.88300866	14.19907842	9194	-0.133495476	50	38.52441406	Bacteria	Actinobacteriota	Actinobacteria	Kineosporiales	Kineosporiaceae	Quadrisphaera	Bacteria;Actinobacteriota;Actinobacteria;Kineosporiales;Kineosporiaceae;Quadrisphaera
416	52	0.001089325	1940.281269	0.658533724	6.24E+25	47	0.658533724	10	60.80769231	47	2648	61.3237745	11679	2673.485671	59.77587947	67.20387213	0.590365945	3214	0.510864452	120	51.29520697	48	9.11E-05	97.98333333	14.19907842	9080	-0.035900029	52	43.61132813	Bacteria	Actinobacteriota	Actinobacteria	0319-7L14	0319-7L14	0319-7L14	Bacteria;Actinobacteriota;Actinobacteria;0319-7L14;0319-7L14;0319-7L14
262	54	0.001094092	4180.083113	0.659198196	6.25E+25	47	0.659198196	10	59.25925926	47	2684	100	11077	2519.519217	100	68.99026346	0.56980057	3254	0.539777617	121	51.51969365	48	9.13E-05	99.23333333	14.19907842	9370	-0.000174008	54	44.29882813	Bacteria	Chloroflexi	Chloroflexia	Kallotenuales	AKIW781	AKIW781	Bacteria;Chloroflexi;Chloroflexia;Kallotenuales;AKIW781;AKIW781
385	17	0.005882353	131.7455005	2.38E-16	102358.5146	9	0	5	13	11	169	1.953119991	784	113.75	1.19820498	13.84509006	0.331825038	238	0.516886868	48	26.40588235	12	4.45E-05	35.56666667	14.19645435	748	0.200634995	16	17.21875	Bacteria	Acidobacteriota	Blastocatellia	Blastocatellales	Blastocatellaceae	Stenotrophobacter	Bacteria;Acidobacteriota;Blastocatellia;Blastocatellales;Blastocatellaceae;Stenotrophobacter
389	3	0.004651163	0	4.62E-17	1521.108432	3	0	6	10.33333333	3	25	1.362722177	466	34	1.014716883	2.631031597	0.574074074	34	0.478992551	41	20.87906977	3	4.45E-05	24.23333333	14.19645435	74	-0.495959596	3	10.484375	Bacteria	Acidobacteriota	Blastocatellia	Nov-24	Nov-24	Nov-24	Bacteria;Acidobacteriota;Blastocatellia;11-24;11-24;11-24
395	18	0.005988024	34.25894771	2.38E-16	160354.3129	9	0	5	15.38888889	12	206	1.783094658	578	183.1699346	1.177418582	14.96534994	0.366402116	295	0.536747115	48	26.88023952	13	4.45E-05	36.4	14.19645435	896	0.103568617	18	17.71875	Bacteria	Proteobacteria	Gammaproteobacteria	Burkholderiales	Nitrosomonadaceae	Ellin6067	Bacteria;Proteobacteria;Gammaproteobacteria;Burkholderiales;Nitrosomonadaceae;Ellin6067
633	21	0.006097561	58.68048835	2.64E-16	205299.6928	9	0	5	14.85714286	13	235	1.873749386	680	185.5285714	1.228515321	17.34616822	0.353741497	333	0.501624566	48	27.37195122	14	4.46E-05	37.9	14.19645435	1086	0.195068776	21	18.46875	Bacteria	Proteobacteria	Gammaproteobacteria	Gammaproteobacteria_Incertae_Sedis	Unknown_Family	Acidibacter	Bacteria;Proteobacteria;Gammaproteobacteria;Gammaproteobacteria_Incertae_Sedis;Unknown_Family;Acidibacter
187	20	0.006060606	37.65309016	2.91E-16	204098.0798	9	0	5	15.55	13	233	1.83537019	646	200.3421053	1.209989779	16.64418453	0.370238095	331	0.524052153	48	27.20606061	14	4.46E-05	37.4	14.19645435	1042	0.143153147	20	18.21875	Bacteria	Myxococcota	Polyangia	Polyangiales	Phaselicystidaceae	Phaselicystis	Bacteria;Myxococcota;Polyangia;Polyangiales;Phaselicystidaceae;Phaselicystis
413	6	0.004926108	2.736147186	7.93E-17	11311.22224	5	0	6	12.83333333	5	59	1.542268112	765	60.86666667	1.042067938	5.071603619	0.513333333	83	0.652275046	43	22.11330049	6	4.45E-05	27.06666667	14.19645435	196	-0.265556706	6	12.234375	Bacteria	Planctomycetota	OM190	OM190	OM190	OM190	Bacteria;Planctomycetota;OM190;OM190;OM190;OM190
403	20	0.001013171	75.56776571	0.001500536	3.24E+20	14	0.001500536	9	22.35	18	369	28.95048082	57912	385.8894737	8.408281172	18.26948632	0.573076923	467	0.524052153	98	47.70921986	18	8.87E-05	70.13214286	14.19907842	1314	-0.048499519	20	26.33984375	Bacteria	Chloroflexi	JG30-KF-CM66	JG30-KF-CM66	JG30-KF-CM66	JG30-KF-CM66	Bacteria;Chloroflexi;JG30-KF-CM66;JG30-KF-CM66;JG30-KF-CM66;JG30-KF-CM66
394	18	0.001011122	124.3310504	0.001414804	2.88E+20	14	0.001414804	9	22	18	326	25.20692608	51816	324.7058824	6.760386596	16.39943975	0.564102564	414	0.536747115	98	47.61274014	18	8.84E-05	69.13214286	14.19907842	1134	-0.092046056	18	25.83984375	Bacteria	Patescibacteria	Parcubacteria	Parcubacteria	Parcubacteria	Parcubacteria	Bacteria;Patescibacteria;Parcubacteria;Parcubacteria;Parcubacteria;Parcubacteria
202	18	0.001011122	73.88676383	0.001455228	3.05E+20	14	0.001455228	9	22.44444444	18	333	25.81631281	51816	358.5620915	6.935313353	16.48309499	0.575498575	422	0.536747115	98	47.61274014	18	8.85E-05	69.13214286	14.19907842	1150	-0.102309496	18	25.83984375	Bacteria	Proteobacteria	Alphaproteobacteria	Acetobacterales	Acetobacteraceae	Roseomonas	Bacteria;Proteobacteria;Alphaproteobacteria;Acetobacterales;Acetobacteraceae;Roseomonas
647	26	0.000929368	44.17621936	0.000360185	1.86725E+19	14	0.000360185	9	20.03846154	18	429	4.157601398	5425	343.3476923	2.066829411	23.05502437	0.541580042	547	0.481190991	49	43.76301115	18	8.90E-05	66.81071429	14.19907842	1744	0.143221962	26	23.41015625	Bacteria	Proteobacteria	Alphaproteobacteria	Caulobacterales	Hyphomonadaceae	SWB02	Bacteria;Proteobacteria;Alphaproteobacteria;Caulobacterales;Hyphomonadaceae;SWB02
658	22	0.000925926	37.1806621	0.000268671	1.04E+19	14	0.000268671	9	20.18181818	17	357	3.707521155	4557	302.5974026	1.774369791	19.48224172	0.545454545	466	0.48704944	49	43.60092593	18	8.87E-05	64.81071429	14.19907842	1394	0.061649657	22	22.41015625	Bacteria	Proteobacteria	Gammaproteobacteria	Burkholderiales	Nitrosomonadaceae	mle1-7	Bacteria;Proteobacteria;Gammaproteobacteria;Burkholderiales;Nitrosomonadaceae;mle1-7
240	29	0.001022495	323.5266655	0.001047784	1.58E+20	14	0.001047784	9	19.86206897	18	482	39.47608331	86716	366.5763547	15.35371435	25.72266062	0.50928382	605	0.462386678	98	48.14826176	19	8.92E-05	74.63214286	14.19907842	2022	0.197776878	29	28.58984375	Bacteria	Proteobacteria	Alphaproteobacteria	Azospirillales	Azospirillaceae	Skermanella	Bacteria;Proteobacteria;Alphaproteobacteria;Azospirillales;Azospirillaceae;Skermanella
727	20	0.001013171	75.56776571	0.001500536	3.24E+20	14	0.001500536	9	22.35	18	369	28.95048082	57912	385.8894737	8.408281172	18.26948632	0.573076923	467	0.524052153	98	47.70921986	18	8.87E-05	70.13214286	14.19907842	1314	-0.048499519	20	26.33984375	Bacteria	Actinobacteriota	Acidimicrobiia	Microtrichales	Iamiaceae	Iamia	Bacteria;Actinobacteriota;Acidimicrobiia;Microtrichales;Iamiaceae;Iamia
542	29	0.001119821	1987.801778	0.001554368	3.48E+20	14	0.001554368	8	20.31034483	19	490	48.06155947	84840	383.5862069	18.61881107	25.8182666	0.414496833	618	0.462386678	106	52.731243	19	8.95E-05	78.40714286	14.19907842	2048	0.183983859	29	30.8203125	Bacteria	Acidobacteriota	Acidobacteriae	Solibacterales	Solibacteraceae	Candidatus_Solibacter	Bacteria;Acidobacteriota;Acidobacteriae;Solibacterales;Solibacteraceae;Candidatus_Solibacter
120	20	0.001013171	126.1681117	0.001461417	3.07E+20	14	0.001461417	9	22.1	18	362	28.56262946	57912	359.8736842	8.272157128	18.18583108	0.566666667	462	0.524052153	98	47.70921986	18	8.87E-05	70.13214286	14.19907842	1304	-0.042379568	20	26.33984375	Bacteria	Proteobacteria	Alphaproteobacteria	Rhizobiales	Xanthobacteraceae	Pseudolabrys	Bacteria;Proteobacteria;Alphaproteobacteria;Rhizobiales;Xanthobacteraceae;Pseudolabrys
585	30	0.001119821	2268.431098	0.001535495	3.39E+20	14	0.001535495	8	20	19	499	49.93321303	87870	375.1034483	19.8764342	26.60390553	0.416666667	630	0.436935644	106	52.731243	19	8.95E-05	78.74047619	14.19907842	2130	0.208334258	30	30.9453125	Bacteria	Actinobacteriota	Actinobacteria	Frankiales	Sporichthyaceae	Sporichthya	Bacteria;Actinobacteriota;Actinobacteria;Frankiales;Sporichthyaceae;Sporichthya
659	9	0.000870322	92.72490785	1.45E-07	3.0342E+12	6	1.45E-07	7	8.444444444	7	66	1.63332401	1504	54.30555556	1.069348595	7.189505434	0.527777778	85	0.688301591	32	40.98259356	7	8.25E-05	50.82619048	14.19907842	242	0.072217133	9	13.6015625	Bacteria	Proteobacteria	Alphaproteobacteria	Caulobacterales	Caulobacteraceae	Phenylobacterium	Bacteria;Proteobacteria;Alphaproteobacteria;Caulobacterales;Caulobacteraceae;Phenylobacterium
645	8	0.00095511	67.80633333	1.80E-06	4.68042E+14	6	1.80E-06	7	9.75	6	63	2.023386923	3500	55.28571429	1.0990064	6.475570997	0.4875	86	0.65171695	51	44.97516714	7	8.28E-05	55.06428571	14.19907842	228	-0.074380358	8	16.15625	Bacteria	Planctomycetota	Planctomycetes	Planctomycetales	Schlesneriaceae	Planctopirus	Bacteria;Planctomycetota;Planctomycetes;Planctomycetales;Schlesneriaceae;Planctopirus
119	14	0.001038422	3205.537133	1.86E-06	4.9943E+14	6	1.86E-06	7	8.357142857	8	102	8.187958917	7410	64.78021978	2.15215277	11.01014334	0.334285714	131	0.694769966	62	48.89823468	8	8.47E-05	61.79285714	14.19907842	444	0.261546746	14	19.8828125	Bacteria	Proteobacteria	Alphaproteobacteria	Rhizobiales	Rhizobiales_Incertae_Sedis	Nordella	Bacteria;Proteobacteria;Alphaproteobacteria;Rhizobiales;Rhizobiales_Incertae_Sedis;Nordella
643	8	0.000956938	68.58966667	1.80E-06	4.6807E+14	6	1.80E-06	7	10.125	7	64	2.0769119	3486	66.75	1.104221477	6.487521745	0.460227273	89	0.65171695	51	45.06124402	8	8.28E-05	55.39761905	14.19907842	234	-0.101761311	8	16.40625	Bacteria	Acidobacteriota	Acidobacteriae	Bryobacterales	Bryobacteraceae	Bryobacter	Bacteria;Acidobacteriota;Acidobacteriae;Bryobacterales;Bryobacteraceae;Bryobacter
728	12	0.001036269	3114.50425	1.81E-06	4.70735E+14	6	1.81E-06	7	8.916666667	8	90	8.242570746	6270	64.90909091	2.002681794	9.510569971	0.356666667	119	0.741080144	62	48.79689119	8	8.43E-05	60.79285714	14.19907842	370	0.158859737	12	19.3828125	Bacteria	Proteobacteria	Alphaproteobacteria	Sphingomonadales	Sphingomonadaceae	Altererythrobacter	Bacteria;Proteobacteria;Alphaproteobacteria;Sphingomonadales;Sphingomonadaceae;Altererythrobacter
644	8	0.000911577	160.3689237	1.17E-07	1.95642E+12	6	1.17E-07	7	8	6	56	1.691681975	1491	36	1.066999531	6.391915758	0.5	72	0.65171695	34	42.92525068	6	8.20E-05	52.06428571	14.19907842	200	0.054401154	8	14.1796875	Bacteria	Myxococcota	Polyangia	Polyangiales	Polyangiaceae	Pajaroellobacter	Bacteria;Myxococcota;Polyangia;Polyangiales;Polyangiaceae;Pajaroellobacter
58	7	0.000914077	8.893992565	6.58E-08	6.23981E+11	6	6.58E-08	7	9.714285714	7	56	1.517293239	1278	60.71428571	1.045396477	5.713833566	0.53968254	75	0.698166133	36	43.04296161	7	8.16E-05	52.06428571	14.19907842	192	-0.147327879	7	14.3046875	Bacteria	Proteobacteria	Alphaproteobacteria	Rhizobiales	Xanthobacteraceae	Pseudorhodoplanes	Bacteria;Proteobacteria;Alphaproteobacteria;Rhizobiales;Xanthobacteraceae;Pseudorhodoplanes
662	7	0.000971817	293.2218134	1.75E-06	4.40557E+14	6	1.75E-06	7	10.57142857	7	59	2.578388251	3282	65.57142857	1.134083866	5.749685811	0.503401361	81	0.698166133	58	45.76190476	7	8.22E-05	55.72142857	14.19907842	204	-0.190185021	7	16.6796875	Bacteria	Myxococcota	Polyangia	Polyangiales	BIrii41	BIrii41	Bacteria;Myxococcota;Polyangia;Polyangiales;BIrii41;BIrii41
191	19	0.006756757	410.7469581	2.64E-16	181316.3093	9	0	5	15.52631579	13	220	3.607856499	2214	187.2982456	1.605502306	15.81074261	0.359853121	314	0.536747115	58	30.33108108	14	4.46E-05	38.36666667	14.19645435	970	0.127723689	18	19.03125	Bacteria	Actinobacteriota	Thermoleophilia	Solirubrobacterales	Solirubrobacteraceae	Conexibacter	Bacteria;Actinobacteriota;Thermoleophilia;Solirubrobacterales;Solirubrobacteraceae;Conexibacter
651	10	0.005405405	9.489892628	1.59E-16	47195.50983	8	0	5	15.1	9	116	1.793046941	1098	125.2222222	1.101340418	8.465125047	0.471875	161	0.72690711	48	24.26486486	9	4.45E-05	30.73333333	14.19645435	412	-0.169843459	10	14.46875	Bacteria	Actinobacteriota	Thermoleophilia	Solirubrobacterales	Solirubrobacteraceae	Solirubrobacter	Bacteria;Actinobacteriota;Thermoleophilia;Solirubrobacterales;Solirubrobacteraceae;Solirubrobacter
441	7	0.005291005	24.99819403	1.06E-16	19210.33001	6	0	5	13.71428571	6	75	1.600968773	606	58.85714286	1.054424949	5.940897786	0.452380952	103	0.602100043	48	23.75132275	7	4.45E-05	29.06666667	14.19645435	248	-0.2204218	6	13.59375	Bacteria	Proteobacteria	Gammaproteobacteria	Diplorickettsiales	Diplorickettsiaceae	Aquicella	Bacteria;Proteobacteria;Gammaproteobacteria;Diplorickettsiales;Diplorickettsiaceae;Aquicella
649	14	0.005649718	27.87238711	1.85E-16	90036.55004	9	0	5	14.71428571	10	158	1.843498166	1105	135.3846154	1.148564712	11.67938525	0.408730159	220	0.694769966	48	25.36158192	11	4.45E-05	33.4	14.19645435	622	0.014724606	14	15.96875	Bacteria	Planctomycetota	Planctomycetes	Planctomycetales	Rubinisphaeraceae	SH-PL14	Bacteria;Planctomycetota;Planctomycetes;Planctomycetales;Rubinisphaeraceae;SH-PL14
436	11	0.005617978	1.943256607	1.32E-16	87420.62737	9	0	5	18.54545455	11	146	1.737690829	420	187.6363636	1.106195809	9.501729692	0.488038278	215	0.765814361	48	25.21910112	11	4.45E-05	32.23333333	14.19645435	540	-0.245723359	11	15.46875	Bacteria	Planctomycetota	Planctomycetes	Gemmatales	Gemmataceae	Gemmata	Bacteria;Planctomycetota;Planctomycetes;Gemmatales;Gemmataceae;Gemmata
449	18	0.005952381	34.43175826	2.91E-16	166680.44	9	0	5	15.61111111	13	207	1.81579011	646	185.6535948	1.184655992	14.97730069	0.380758808	299	0.536747115	48	26.7202381	14	4.45E-05	36.23333333	14.19645435	904	0.103649082	18	17.59375	Bacteria	Proteobacteria	Alphaproteobacteria	Caulobacterales	Caulobacteraceae	Caulobacter	Bacteria;Proteobacteria;Alphaproteobacteria;Caulobacterales;Caulobacteraceae;Caulobacter
657	19	0.000923361	82.76772164	0.000241458	8.3914E+18	14	0.000241458	9	20.42105263	15	307	3.667083735	3906	292.754386	1.659816495	16.85045772	0.551920341	407	0.527004087	49	43.48014774	16	8.84E-05	63.31071429	14.19907842	1156	-0.001080946	19	21.66015625	Bacteria	Proteobacteria	Gammaproteobacteria	CCD24	CCD24	CCD24	Bacteria;Proteobacteria;Gammaproteobacteria;CCD24;CCD24;CCD24
437	18	0.000922509	76.54849944	0.000217953	6.83714E+18	14	0.000217953	9	20.38888889	14	289	3.527817844	3689	281.8300654	1.592612804	15.95726206	0.551051051	385	0.536747115	49	43.4400369	15	8.82E-05	62.81071429	14.19907842	1076	-0.024278588	18	21.41015625	Bacteria	Proteobacteria	Gammaproteobacteria	PLTA13	PLTA13	PLTA13	Bacteria;Proteobacteria;Gammaproteobacteria;PLTA13;PLTA13;PLTA13
421	2	0.004329004	0.635488722	2.97E-17	951.2559461	2	0	6	12	2	19	1.351247291	199	0	1.010054747	1.881244915	0.611111111	26	1	41	19.43290043	2	4.44E-05	23.31666667	14.19645435	54	-0.67251462	1	10.046875	Bacteria	Acidobacteriota	Blastocatellia	DS-100	DS-100	DS-100	Bacteria;Acidobacteriota;Blastocatellia;DS-100;DS-100;DS-100
396	2	0.004329004	0	2.97E-17	1592.506737	2	0	6	14.5	2	23	1.448036728	214	31	1.013029426	1.929047909	0.763157895	31	0.314253344	42	19.43290043	2	4.44E-05	23.23333333	14.19645435	64	-0.751879699	2	9.984375	Bacteria	Planctomycetota	Planctomycetes	Pirellulales	Pirellulaceae	Pirellula	Bacteria;Planctomycetota;Planctomycetes;Pirellulales;Pirellulaceae;Pirellula
265	17	0.005747126	29.92907813	2.38E-16	152760.3835	9	0	6	15.88235294	12	198	1.790849816	592	179.375	1.169812779	14.19166176	0.397058824	287	0.55525292	47	25.79885057	12	4.45E-05	35.35	14.19645435	846	0.061821458	17	17.078125	Bacteria	Proteobacteria	Gammaproteobacteria	Xanthomonadales	Rhodanobacteraceae	Ahniella	Bacteria;Proteobacteria;Gammaproteobacteria;Xanthomonadales;Rhodanobacteraceae;Ahniella
729	12	0.005524862	28.41961564	1.59E-16	74783.4082	9	0	6	15.83333333	10	138	1.735149753	528	137.7272727	1.112367971	10.0842059	0.405982906	202	0.741080144	46	24.80110497	10	4.45E-05	32.6	14.19645435	536	-0.081781019	12	15.640625	Bacteria	Actinobacteriota	Actinobacteria	Streptomycetales	Streptomycetaceae	Streptomyces	Bacteria;Actinobacteriota;Actinobacteria;Streptomycetales;Streptomycetaceae;Streptomyces
414	12	0.005524862	58.29005708	1.59E-16	81463.00344	9	0	6	16.25	10	143	1.862153459	528	144.2727273	1.13170399	10.14395964	0.416666667	207	0.741080144	46	24.80110497	11	4.45E-05	32.6	14.19645435	546	-0.095989998	12	15.640625	Bacteria	Planctomycetota	Phycisphaerae	Tepidisphaerales	WD2101_soil_group	WD2101_soil_group	Bacteria;Planctomycetota;Phycisphaerae;Tepidisphaerales;WD2101_soil_group;WD2101_soil_group
653	4	0.004716981	48.74401154	5.95E-17	78.15838212	3	0	5	6	3	22	1.314230409	987	18.66666667	1.016142479	3.273261544	0.4	28	0.395020656	40	21.1745283	4	4.44E-05	24.43333333	14.19645435	68	-0.117063492	4	10.46875	Bacteria	NB1-j	NB1-j	NB1-j	NB1-j	NB1-j	Bacteria;NB1-j;NB1-j;NB1-j;NB1-j;NB1-j
730	4	0.005847953	371.6485956	4.62E-17	919.814084	3	0	5	10	4	33	2.112842962	654	22	1.056210031	3.404719777	0.314516129	44	0.319328367	62	26.25146199	4	4.45E-05	29.2	14.19645435	100	-0.315821256	3	14.03125	Bacteria	Firmicutes	Bacilli	Paenibacillales	Paenibacillaceae	Ammoniphilus	Bacteria;Firmicutes;Bacilli;Paenibacillales;Paenibacillaceae;Ammoniphilus
553	4	0.000752445	1.5	0.000679255	6.64073E+19	2	0.000679255	12	3.5	2	12	1.68244984	9576	9	1.032359333	3.15375406	0.4375	18	0.395020656	61	35.43190369	2	7.08E-05	48.7463925	14.19907842	48	0.166666667	4	14.26220703	Bacteria	Actinobacteriota	Actinobacteria	Frankiales	Geodermatophilaceae	Geodermatophilus	Bacteria;Actinobacteriota;Actinobacteria;Frankiales;Geodermatophilaceae;Geodermatophilus
264	8	0.000896057	853.5	0.041693625	2.50E+23	4	0.041693625	11	27.625	4	203	11.93688768	11921	73.60714286	2.295206768	8.148675777	0.452868852	229	2.073858444	104	42.19444444	5	8.24E-05	65.54967532	14.16714312	514	-0.101585566	4	25.52441406	Bacteria	Actinobacteriota	Actinobacteria	Frankiales	Geodermatophilaceae	Blastococcus	Bacteria;Actinobacteriota;Actinobacteria;Frankiales;Geodermatophilaceae;Blastococcus
544	2	0.000809717	0	2.78E-09	1115539050	2	2.78E-09	8	7.5	2	14	1.210118348	144	17	1.005993351	1.821491173	0.833333333	17	0.314253344	26	38.12874494	2	6.97E-05	43.85952381	14.19907842	36	-0.577777778	2	9.828125	Bacteria	Nitrospirota	Nitrospiria	Nitrospirales	Nitrospiraceae	Nitrospira	Bacteria;Nitrospirota;Nitrospiria;Nitrospirales;Nitrospiraceae;Nitrospira
409	1	1	0	1.65E-17	1.543080635	1	0	1	1	1	2	1	0	0	1	1	0	2	0	1	1	1	3.60E-05	1	14.20721369	4	0	1	1.5	Bacteria	Myxococcota	Polyangia	Haliangiales	Haliangiaceae	Haliangium	Bacteria;Myxococcota;Polyangia;Haliangiales;Haliangiaceae;Haliangium
636	4	0.004484305	0.2	6.61E-17	7529.502231	4	0	6	15	4	46	1.499068088	303	53.33333333	1.027139266	3.560079506	0.576923077	64	0.395020656	41	20.13004484	4	4.45E-05	25.31666667	14.19645435	140	-0.536161616	4	11.296875	Bacteria	Planctomycetota	Planctomycetes	Pirellulales	Pirellulaceae	Pir4_lineage	Bacteria;Planctomycetota;Planctomycetes;Pirellulales;Pirellulaceae;Pir4_lineage
434	6	0.00095511	53.3214539	1.77E-06	4.52365E+14	6	1.77E-06	7	9.5	6	46	1.786101395	2490	46.2	1.058131606	4.91624389	0.431818182	63	0.652275046	51	44.97516714	6	8.12E-05	54.39761905	14.19907842	156	-0.199498747	6	15.90625	Bacteria	Proteobacteria	Gammaproteobacteria	Burkholderiales	SC-I-84	SC-I-84	Bacteria;Proteobacteria;Gammaproteobacteria;Burkholderiales;SC-I-84;SC-I-84
411	13	0.001085776	7540.318132	0.000106625	1.63631E+18	6	0.000106625	7	14.92307692	8	151	25.19265311	2508	76.96153846	4.832439236	10.91764782	0.317512275	207	0.589648669	61	51.12812161	8	8.79E-05	66.4952381	14.19907842	570	0.017148615	8	23.46875	Bacteria	Proteobacteria	Gammaproteobacteria	Xanthomonadales	Xanthomonadaceae	Lysobacter	Bacteria;Proteobacteria;Gammaproteobacteria;Xanthomonadales;Xanthomonadaceae;Lysobacter
430	8	0.000956023	430.9	1.80E-06	4.66137E+14	6	1.80E-06	7	7.875	6	53	2.388280286	3493	30.42857143	1.130774152	6.356063512	0.375	71	0.602100043	51	45.01816444	6	8.14E-05	55.23095238	14.18208343	198	0.096861472	6	16.28125	Bacteria	Acidobacteriota	Blastocatellia	Pyrinomonadales	Pyrinomonadaceae	RB41	Bacteria;Acidobacteriota;Blastocatellia;Pyrinomonadales;Pyrinomonadaceae;RB41
634	15	0.005555556	14.45252733	2.38E-16	129986.6714	9	0	6	16.46666667	11	181	1.761652502	588	184.647619	1.145750361	12.63233465	0.457407407	262	0.63002182	47	24.93888889	12	4.45E-05	33.68333333	14.19645435	734	-0.01733209	15	16.078125	Bacteria	Proteobacteria	Alphaproteobacteria	Dongiales	Dongiaceae	Dongia	Bacteria;Proteobacteria;Alphaproteobacteria;Dongiales;Dongiaceae;Dongia
412	3	0.003745318	66	3.96E-17	8.466820789	2	0	6	3.333333333	2	10	1.129601669	268	4.333333333	1.005395511	2.451770371	0.6	13	0.314253344	17	16.81273408	3	4.43E-05	19.43333333	14.18502797	32	0.035714286	2	6.984375	Bacteria	Gemmatimonadota	S0134_terrestrial_group	S0134_terrestrial_group	S0134_terrestrial_group	S0134_terrestrial_group	Bacteria;Gemmatimonadota;S0134_terrestrial_group;S0134_terrestrial_group;S0134_terrestrial_group;S0134_terrestrial_group
435	16	0.000918274	69.08422625	0.00021485	6.64385E+18	14	0.00021485	9	21.1875	14	267	3.498218045	3480	289.9166667	1.526279481	14.33818121	0.623161765	355	0.585154945	49	43.2405877	14	8.80E-05	61.31071429	14.19907842	950	-0.098940309	16	20.53515625	Bacteria	Planctomycetota	Phycisphaerae	Phycisphaerales	Phycisphaeraceae	SM1A02	Bacteria;Planctomycetota;Phycisphaerae;Phycisphaerales;Phycisphaeraceae;SM1A02
648	25	0.00101626	85.17125997	0.001544637	3.43E+20	14	0.001544637	9	20.96	18	444	34.88500868	73656	400.77	12.08622731	22.55620341	0.566486486	549	0.476735409	98	47.8546748	18	8.91E-05	72.29880952	14.19907842	1698	0.097053591	25	27.33984375	Bacteria	Acidobacteriota	Vicinamibacteria	Subgroup_17	Subgroup_17	Subgroup_17	Bacteria;Acidobacteriota;Vicinamibacteria;Subgroup_17;Subgroup_17;Subgroup_17
410	14	0.000915751	0.066666667	0.00021361	6.57E+18	14	0.00021361	9	23.21428571	14	253	3.227149441	3120	335.2747253	1.41997156	12.81470635	0.703463203	339	0.694769966	49	43.12179487	14	8.77E-05	60.14404762	14.19907842	860	-0.23746615	14	19.91015625	Bacteria	Verrucomicrobiota	Verrucomicrobiae	Pedosphaerales	Pedosphaeraceae	Pedosphaeraceae	Bacteria;Verrucomicrobiota;Verrucomicrobiae;Pedosphaerales;Pedosphaeraceae;Pedosphaeraceae
404	22	0.001013171	37.06540042	0.001534737	3.39E+20	14	0.001534737	9	21.77272727	18	402	31.34382323	64449	396.8961039	9.812432445	20.0200254	0.588452088	501	0.48704944	98	47.70921986	18	8.89E-05	70.79880952	14.19907842	1464	0.013994151	22	26.58984375	Bacteria	Proteobacteria	Gammaproteobacteria	Burkholderiales	TRA3-20	TRA3-20	Bacteria;Proteobacteria;Gammaproteobacteria;Burkholderiales;TRA3-20;TRA3-20
272	25	0.001109878	1515.972894	0.001524601	3.35E+20	14	0.001524601	8	20.76	18	434	41.29115929	73272	378.9866667	14.11008605	22.43669592	0.461333333	544	0.476735409	106	52.26304107	18	8.93E-05	75.74047619	14.19907842	1688	0.103173542	25	29.3203125	Bacteria	Actinobacteriota	Actinobacteria	Micrococcales	Microbacteriaceae	Agromyces	Bacteria;Actinobacteriota;Actinobacteria;Micrococcales;Microbacteriaceae;Agromyces
438	23	0.00110742	1457.688082	0.001479931	3.15E+20	14	0.001479931	8	21	18	398	38.28531039	67166	362	12.16684846	20.6503046	0.466666667	506	0.478803177	106	52.14728682	18	8.92E-05	74.74047619	14.19907842	1518	0.057528965	23	28.8203125	Bacteria	Actinobacteriota	Thermoleophilia	Gaiellales	Gaiellaceae	Gaiella	Bacteria;Actinobacteriota;Thermoleophilia;Gaiellales;Gaiellaceae;Gaiella
432	23	0.001014199	73.1697429	0.001518853	3.32E+20	14	0.001518853	9	21.13043478	18	409	31.98521537	67518	384.2648221	10.34088804	20.78176283	0.571092832	509	0.478803177	98	47.75760649	18	8.90E-05	71.29880952	14.19907842	1524	0.05282108	23	26.83984375	Bacteria	Actinobacteriota	MB-A2-108	MB-A2-108	MB-A2-108	MB-A2-108	Bacteria;Actinobacteriota;MB-A2-108;MB-A2-108;MB-A2-108;MB-A2-108
661	22	0.001013171	81.43974426	0.001478298	3.15E+20	14	0.001478298	9	21.40909091	18	390	30.85376579	64449	377.7532468	9.608166259	19.87661642	0.578624079	493	0.48704944	98	47.70921986	18	8.89E-05	70.79880952	14.19907842	1448	0.024562238	22	26.58984375	Bacteria	Chloroflexi	KD4-96	KD4-96	KD4-96	KD4-96	Bacteria;Chloroflexi;KD4-96;KD4-96;KD4-96;KD4-96
443	18	0.001101322	744.9137804	0.000746368	8.01783E+19	14	0.000746368	8	21.66666667	15	309	28.06582583	51901	322.6666667	7.359927011	16.19627703	0.481481481	408	0.536747115	106	51.86013216	16	8.86E-05	72.24047619	14.19907842	1122	-0.075940725	18	27.5703125	Bacteria	Acidobacteriota	Thermoanaerobaculia	Thermoanaerobaculales	Thermoanaerobaculaceae	Subgroup_10	Bacteria;Acidobacteriota;Thermoanaerobaculia;Thermoanaerobaculales;Thermoanaerobaculaceae;Subgroup_10
646	20	0.001114827	2103.623154	0.021692437	6.77E+22	14	0.021692437	9	25.15	18	431	30.20230981	31274	390.8736842	9.053572564	19.01043272	0.295882353	523	0.524052153	131	52.4960981	18	8.93E-05	80.90833333	14.19907842	1426	-0.079511534	20	34.32421875	Bacteria	Chloroflexi	Anaerolineae	SBR1031	A4b	A4b	Bacteria;Chloroflexi;Anaerolineae;SBR1031;A4b;A4b
442	21	0.001114827	3533.209484	0.031773765	1.45E+23	14	0.031773765	9	25.85714286	18	475	40.0341778	33080	370.6285714	12.44332057	20.21434784	0.307823129	564	0.501624566	131	52.4960981	18	8.97E-05	81.24166667	14.19907842	1548	-0.060950318	21	34.44921875	Bacteria	Chloroflexi	TK10	TK10	TK10	TK10	Bacteria;Chloroflexi;TK10;TK10;TK10;TK10
431	20	0.001114827	2103.623154	0.021692437	6.77E+22	14	0.021692437	9	25.15	18	431	30.20230981	31274	390.8736842	9.053572564	19.01043272	0.295882353	523	0.524052153	131	52.4960981	18	8.93E-05	80.90833333	14.19907842	1426	-0.079511534	20	34.32421875	Bacteria	Gemmatimonadota	Longimicrobia	Longimicrobiales	Longimicrobiaceae	YC-ZSS-LKJ147	Bacteria;Gemmatimonadota;Longimicrobia;Longimicrobiales;Longimicrobiaceae;YC-ZSS-LKJ147
415	18	0.001008065	2.352518598	0.001509976	3.28E+20	14	0.001509976	9	22.11111111	17	337	25.52505133	52207	372.496732	6.882764441	16.53089798	0.614197531	416	0.536747115	98	47.46875	18	8.85E-05	68.63214286	14.19907842	1138	-0.092575533	18	25.46484375	Bacteria	Actinobacteriota	Acidimicrobiia	IMCC26256	IMCC26256	IMCC26256	Bacteria;Actinobacteriota;Acidimicrobiia;IMCC26256;IMCC26256;IMCC26256
731	2	0.000751315	0	0.000659067	6.25186E+19	2	0.000659067	12	6	2	8	1.481111459	3192	14	1.012606529	1.749786682	0.75	14	0.314253344	61	35.37866266	2	6.61E-05	47.7463925	14.19907842	30	-0.466666667	2	13.76220703	Bacteria	Firmicutes	Bacilli	Alicyclobacillales	Alicyclobacillaceae	Tumebacillus	Bacteria;Firmicutes;Bacilli;Alicyclobacillales;Alicyclobacillaceae;Tumebacillus
664	2	0.000751315	0	0.000659067	6.25186E+19	2	0.000659067	12	6	2	8	1.481111459	3192	14	1.012606529	1.749786682	0.75	14	0.314253344	61	35.37866266	2	6.61E-05	47.7463925	14.19907842	30	-0.466666667	2	13.76220703	Bacteria	Chloroflexi	Gitt-GS-136	Gitt-GS-136	Gitt-GS-136	Gitt-GS-136	Bacteria;Chloroflexi;Gitt-GS-136;Gitt-GS-136;Gitt-GS-136;Gitt-GS-136
392	7	0.001034126	4168.273549	0.051920661	3.88E+23	5	0.051920661	9	38.42857143	5	246	40.46287089	10302	131.4285714	5.569268833	7.984475768	0.635714286	276	0.612297664	109	48.69596691	6	8.60E-05	68.15119048	14.19023739	594	-0.400893651	5	26.45703125	Bacteria	Gemmatimonadota	Gemmatimonadetes	Gemmatimonadales	Gemmatimonadaceae	Gemmatimonas	Bacteria;Gemmatimonadota;Gemmatimonadetes;Gemmatimonadales;Gemmatimonadaceae;Gemmatimonas
732	1	0.000809717	0	1.26E-05	2.27423E+16	1	1.26E-05	9	4	1	3	1.084747547	0	0	1.001249129	1.011950748	1	5	0	12	38.12874494	1	5.29E-05	43.06309524	14.19907842	10	-0.6	1	9.22265625	Bacteria	Proteobacteria	Alphaproteobacteria	Rhizobiales	Hyphomicrobiaceae	Pedomicrobium	Bacteria;Proteobacteria;Alphaproteobacteria;Rhizobiales;Hyphomicrobiaceae;Pedomicrobium
429	9	0.00462963	12.27877194	1.32E-16	35463.04626	8	0	6	14	8	99	1.690747039	976	90	1.07949253	7.583880132	0.518518519	135	0.688301591	42	20.78240741	9	4.45E-05	28.06666667	14.19645435	342	-0.148856613	9	12.734375	Bacteria	Acidobacteriota	Vicinamibacteria	Vicinamibacterales	Vicinamibacteraceae	Vicinamibacteraceae	Bacteria;Acidobacteriota;Vicinamibacteria;Vicinamibacterales;Vicinamibacteraceae;Vicinamibacteraceae
184	8	0.000892857	0	0.074857418	8.07E+23	8	0.074857418	11	47	8	354	12.69300468	11963	384	2.691201503	9.95323879	0.824561404	384	0.65171695	104	42.04375	8	8.67E-05	64.88300866	14.19907842	824	-0.643798681	8	25.02441406	Bacteria	Myxococcota	Polyangia	Polyangiales	Polyangiaceae	Polyangium	Bacteria;Myxococcota;Polyangia;Polyangiales;Polyangiaceae;Polyangium
444	8	0.000892857	0	0.074857418	8.07E+23	8	0.074857418	11	47	8	354	12.69300468	11963	384	2.691201503	9.95323879	0.824561404	384	0.65171695	104	42.04375	8	8.67E-05	64.88300866	14.19907842	824	-0.643798681	8	25.02441406	Bacteria	Actinobacteriota	Rubrobacteria	Rubrobacterales	Rubrobacteriaceae	Rubrobacter	Bacteria;Actinobacteriota;Rubrobacteria;Rubrobacterales;Rubrobacteriaceae;Rubrobacter
656	7	0.004608295	1.015592214	1.19E-16	20585.93941	7	0	6	14.71428571	7	80	1.567545416	504	94.28571429	1.052071824	6.000651528	0.525510204	110	0.698166133	42	20.68663594	7	4.45E-05	27.23333333	14.19645435	262	-0.315049874	7	12.359375	Bacteria	Actinobacteriota	Acidimicrobiia	Microtrichales	Ilumatobacteraceae	Ilumatobacter	Bacteria;Actinobacteriota;Acidimicrobiia;Microtrichales;Ilumatobacteraceae;Ilumatobacter
663	7	0.004651163	0.256565657	1.32E-16	25212.15854	7	0	6	15.71428571	7	83	1.592999367	438	111.4285714	1.05461253	6.036503774	0.541871921	117	0.698166133	43	20.87906977	7	4.45E-05	27.48333333	14.19645435	276	-0.349363599	7	12.546875	Bacteria	Proteobacteria	Alphaproteobacteria	Caulobacterales	Caulobacteraceae	uncultured	Bacteria;Proteobacteria;Alphaproteobacteria;Caulobacterales;Caulobacteraceae;uncultured
433	13	0.001	216.2727273	0.001369866	2.70E+20	12	0.001369866	9	20.53846154	12	226	17.21309552	37224	226.1538462	3.781200831	11.81395395	0.639423077	280	0.741080144	98	47.089	13	8.75E-05	65.63214286	14.19023739	716	-0.169795918	12	23.83984375	Bacteria	Actinobacteriota	Thermoleophilia	Solirubrobacterales	67-14	67-14	Bacteria;Actinobacteriota;Thermoleophilia;Solirubrobacterales;67-14;67-14
733	1	1	0	1.32E-17	1.543080635	1	0	1	1	1	2	1	0	0	1	1	0	2	0	1	1	1	3.60E-05	1	14.20721369	4	0	1	1.5	Bacteria	Actinobacteriota	Actinobacteria	Micrococcales	Micrococcaceae	Kocuria	Bacteria;Actinobacteriota;Actinobacteria;Micrococcales;Micrococcaceae;Kocuria
405	3	0.2	5	2.64E-17	2.966877876	1	1.32E-17	2	1.333333333	1	4	1.010960477	0	0	1.00113035	2.38006588	0.333333333	7	3	4	3.2	2	3.63E-05	3.5	14.20323125	20	0.4	1	2.75	Bacteria	Acidobacteriota	Holophagae	Subgroup_7	Subgroup_7	Subgroup_7	Bacteria;Acidobacteriota;Holophagae;Subgroup_7;Subgroup_7;Subgroup_7
134	1	0.125	0	1.16E-17	1.639764952	1	0	3	3	1	2	1.056498365	0	0	1.000818626	1	1	4	0	4	2	1	3.63E-05	2.333333333	14.20594895	8	-0.5	1	2.125	Bacteria	Actinobacteriota	Actinobacteria	Micrococcales	Micrococcaceae	Pseudarthrobacter	Bacteria;Actinobacteriota;Actinobacteria;Micrococcales;Micrococcaceae;Pseudarthrobacter
428	2	0.166666667	3	1.65E-17	2.279529904	1	0	2	2	1	3	1.029546527	0	0	1.001099707	1.69003294	0.5	6	1	4	2.666666667	2	3.63E-05	3	14.20437986	14	0.066666667	1	2.5	Bacteria	Patescibacteria	Saccharimonadia	Saccharimonadales	Saccharimonadales	Saccharimonadales	Bacteria;Patescibacteria;Saccharimonadia;Saccharimonadales;Saccharimonadales;Saccharimonadales
190	2	0.043478261	0	2.64E-17	7.137096779	2	0	3	5	2	10	1.120075942	17	12	1.003507699	1.773688179	0.625	12	0.314253344	11	5.260869565	2	3.71E-05	6	14.20381064	26	-0.3	2	3.875	Bacteria	Cyanobacteria	Cyanobacteriia	Cyanobacteriales	Chroococcidiopsaceae	Chroococcidiopsis_PCC_7203	Bacteria;Cyanobacteria;Cyanobacteriia;Cyanobacteriales;Chroococcidiopsaceae;Chroococcidiopsis_PCC_7203
734	2	0.043478261	0	2.97E-17	7.137096779	2	0	3	5	2	10	1.120075942	17	12	1.003507699	1.773688179	0.625	12	0.314253344	11	5.260869565	2	3.71E-05	6	14.20381064	26	-0.3	2	3.875	Bacteria	Bacteroidota	Bacteroidia	Flavobacteriales	Weeksellaceae	Chryseobacterium	Bacteria;Bacteroidota;Bacteroidia;Flavobacteriales;Weeksellaceae;Chryseobacterium
256	1	0.000822368	0	2.13E-05	6.53415E+16	1	2.13E-05	10	13	1	13	1.338990187	0	0	1.005629113	1.131458233	1	14	0	33	38.72450658	1	6.08E-05	47.49880952	14.19907842	28	-0.857142857	1	12.66992188	Bacteria	Bacteroidota	Bacteroidia	Sphingobacteriales	Sphingobacteriaceae	Sphingobacterium	Bacteria;Bacteroidota;Bacteroidia;Sphingobacteriales;Sphingobacteriaceae;Sphingobacterium
427	2	0.004115226	0	2.97E-17	1015.571176	2	0	7	10.5	2	20	1.315819749	206	23	1.009150264	1.893195664	0.7	23	0.314253344	39	18.47325103	2	4.44E-05	22.12619048	14.19645435	48	-0.675324675	2	9.1953125	Bacteria	Proteobacteria	Gammaproteobacteria	Burkholderiales	Nitrosomonadaceae	MND1	Bacteria;Proteobacteria;Gammaproteobacteria;Burkholderiales;Nitrosomonadaceae;MND1
426	2	0.000793021	0	2.84E-08	1.16362E+11	2	2.84E-08	8	5	2	10	1.134067244	176	12	1.00386727	1.773688179	0.625	12	0.314253344	21	37.34258525	2	6.41E-05	42.66428571	14.19907842	26	-0.3	2	9.140625	Bacteria	Methylomirabilota	Methylomirabilia	Rokubacteriales	Rokubacteriales	Rokubacteriales	Bacteria;Methylomirabilota;Methylomirabilia;Rokubacteriales;Rokubacteriales;Rokubacteriales
735	3	0.333333333	2	3.30E-17	3.492148788	2	0	1	1.666666667	2	7	1.020831074	0	2.666666667	1.001501111	2.415918126	0.666666667	8	0.314253344	3	3	2	3.62E-05	3	14.20518529	22	0.3	2	2.5	Bacteria	Proteobacteria	Alphaproteobacteria	Rickettsiales	Rickettsiaceae	Rickettsia	Bacteria;Proteobacteria;Alphaproteobacteria;Rickettsiales;Rickettsiaceae;Rickettsia
736	1	1	0	1.16E-17	1.543080635	1	0	1	1	1	2	1	0	0	1	1	0	2	0	1	1	1	3.60E-05	1	14.20721369	4	0	1	1.5	Bacteria	Proteobacteria	Gammaproteobacteria	Aeromonadales	Aeromonadaceae	Aeromonas	Bacteria;Proteobacteria;Gammaproteobacteria;Aeromonadales;Aeromonadaceae;Aeromonas
448	1	1	0	9.91E-18	1.543080635	1	0	1	1	1	2	1	0	0	1	1	0	2	0	1	1	1	3.60E-05	1	14.20721369	4	0	1	1.5	Bacteria	Proteobacteria	Alphaproteobacteria	Rhizobiales	Beijerinckiaceae	Methylobacterium-Methylorubrum	Bacteria;Proteobacteria;Alphaproteobacteria;Rhizobiales;Beijerinckiaceae;Methylobacterium-Methylorubrum
450	1	0.111111111	0	6.61E-18	1.592181931	1	0	3	2	1	2	1.028249182	0	0	1.000409313	1	1	3	0	4	1.777777778	1	3.63E-05	2.166666667	14.20594895	6	-0.333333333	1	2	Bacteria	Proteobacteria	Gammaproteobacteria	Legionellales	Legionellaceae	Legionella	Bacteria;Proteobacteria;Gammaproteobacteria;Legionellales;Legionellaceae;Legionella
21	2	0.25	0	2.64E-17	2.782980402	2	0	2	2.5	2	6	1.045630691	0	7	1.001536817	1.725885186	0.833333333	7	0.314253344	3	2.25	2	3.62E-05	2.5	14.20633361	16	-0.1	2	2.25	Bacteria	Proteobacteria	Gammaproteobacteria	Enterobacterales	Morganellaceae	Arsenophonus	Bacteria;Proteobacteria;Gammaproteobacteria;Enterobacterales;Morganellaceae;Arsenophonus
776	13	0.052631579	5.339285714	1.85E-16	4944.340853	9	0	2	10.61538462	10	126	1.335607057	0	110.3461538	1.056880727	10.61887911	0.663461538	151	0.786302139	16	13.47368421	10	3.76E-05	14.5	14.20262406	458	0.115627516	13	8.25	Bacteria	Firmicutes	Bacilli	Staphylococcales	Staphylococcaceae	Macrococcus	Bacteria;Firmicutes;Bacilli;Staphylococcales;Staphylococcaceae;Macrococcus
794	7	0.003816794	0	9.25E-17	1402.244348	7	0	6	10.71428571	7	67	1.343348486	156	82	1.031721274	5.845291799	0.669642857	82	0.698166133	22	17.13358779	7	4.45E-05	22.93333333	14.19645435	206	-0.163749294	7	9.21875	Bacteria	Desulfobacterota	Desulfobacteria	Desulfatiglandales	Desulfatiglandaceae	Desulfatiglans	Bacteria;Desulfobacterota;Desulfobacteria;Desulfatiglandales;Desulfatiglandaceae;Desulfatiglans
795	11	0.004830918	3.011507687	1.85E-16	6027.22936	10	0	5	12.63636364	11	129	1.722079602	1300	144.5454545	1.101810203	9.298566969	0.574380165	150	0.765814361	36	21.68599034	11	4.45E-05	28.51666667	14.19645435	410	-0.063136944	11	12.6875	Bacteria	Firmicutes	Bacilli	Lactobacillales	Aerococcaceae	Aerosphaera	Bacteria;Firmicutes;Bacilli;Lactobacillales;Aerococcaceae;Aerosphaera
65	1	1	0	1.32E-17	1.543080635	1	0	1	1	1	2	1	0	0	1	1	0	2	0	1	1	1	3.60E-05	1	14.20721369	4	0	1	1.5	Bacteria	Actinobacteriota	Actinobacteria	Micrococcales	Micrococcaceae	Garicola	Bacteria;Actinobacteriota;Actinobacteria;Micrococcales;Micrococcaceae;Garicola
796	44	0.000620347	1.59371251	7.95E-14	2.89091E+17	42	7.90E-14	12	45.06818182	42	1862	5.410895621	1806	1958.433404	4.376056655	52.38592633	0.901363636	2027	0.419556015	54	29.21153846	43	7.93E-05	66.94303752	14.19907842	5946	-0.00945552	44	25.93017578	Bacteria	Proteobacteria	Alphaproteobacteria	Rhizobiales	Pleomorphomonadaceae	Pleomorphomonas	Bacteria;Proteobacteria;Alphaproteobacteria;Rhizobiales;Pleomorphomonadaceae;Pleomorphomonas
139	11	0.000887311	833.7268775	1.47E-10	5.1622E+12	7	1.47E-10	8	10.36363636	8	99	5.283660719	10780	90.90909091	1.55921537	8.940044516	0.450592885	125	0.765814361	60	41.7826087	9	7.99E-05	55.96666667	14.19907842	360	0.038992937	11	17.453125	Bacteria	Verrucomicrobiota	Verrucomicrobiae	Pedosphaerales	Pedosphaeraceae	DEV008	Bacteria;Verrucomicrobiota;Verrucomicrobiae;Pedosphaerales;Pedosphaeraceae;DEV008
797	6	0.000766284	0	3.46E-09	1727448527	6	3.46E-09	9	6.666666667	6	42	1.214190234	265	46	1.017218078	4.868440896	0.740740741	46	0.652275046	17	36.0835249	6	6.59E-05	42.60674603	14.19907842	122	-0.046153846	6	8.943359375	Bacteria	Firmicutes	Clostridia	Clostridiales	Clostridiaceae	Clostridium_sensu_stricto_18	Bacteria;Firmicutes;Clostridia;Clostridiales;Clostridiaceae;Clostridium_sensu_stricto_18
472	2	0.000837521	0	1.16E-10	2737288518	2	1.16E-10	8	9.5	2	16	1.290866221	253	21	1.008238233	1.84539267	0.730769231	21	0.314253344	36	39.43802345	2	6.83E-05	46.6	14.19907842	44	-0.646153846	2	11.703125	Bacteria	Proteobacteria	Alphaproteobacteria	Rhizobiales	D05-2	D05-2	Bacteria;Proteobacteria;Alphaproteobacteria;Rhizobiales;D05-2;D05-2
798	13	0.00591716	84.38413322	2.38E-16	20527.94826	9	0	6	11.07692308	10	127	1.937529694	2016	86.55128205	1.149661937	10.63082986	0.325791855	157	0.786302139	55	26.56213018	10	4.45E-05	33.36666667	14.19645435	470	0.121548407	13	16.046875	Bacteria	Verrucomicrobiota	Verrucomicrobiae	Chthoniobacterales	01D2Z36	01D2Z36	Bacteria;Verrucomicrobiota;Verrucomicrobiae;Chthoniobacterales;01D2Z36;01D2Z36
799	5	0.1	0	7.93E-17	25.45748992	5	6.61E-18	3	5.2	5	30	1.133070059	0	31	1.009464037	4.046949723	0.866666667	31	0.54426459	7	4.9	5	3.66E-05	5.833333333	14.20493924	82	-0.018181818	5	3.875	Bacteria	Firmicutes	Clostridia	Peptostreptococcales-Tissierellales	GoM-GC232-4463-Bac1	GoM-GC232-4463-Bac1	Bacteria;Firmicutes;Clostridia;Peptostreptococcales-Tissierellales;GoM-GC232-4463-Bac1;GoM-GC232-4463-Bac1
482	9	0.076923077	1.833333333	1.45E-16	413.5294173	7	0	2	8.111111111	7	68	1.237002511	0	70.61111111	1.028158331	7.213406931	0.737373737	82	0.688301591	11	9.307692308	7	3.71E-05	10	14.20381064	236	0.056535948	9	6	Bacteria	Firmicutes	Bacilli	Bacillales	Bacillaceae	Halobacillus	Bacteria;Firmicutes;Bacilli;Bacillales;Bacillaceae;Halobacillus
507	2	0.083333333	6	2.31E-17	3.003965513	1	0	2	3.5	1	7	1.074886675	0	0	1.002287904	1.737835934	0.5	9	1	7	4.083333333	2	3.66E-05	4.5	14.20229203	20	-0.083333333	1	3.25	Bacteria	Proteobacteria	Alphaproteobacteria	Rickettsiales	Rickettsiaceae	Candidatus_Hemipteriphilus	Bacteria;Proteobacteria;Alphaproteobacteria;Rickettsiales;Rickettsiaceae;Candidatus_Hemipteriphilus
117	4	0.000909918	1590.342985	2.02E-07	5.87589E+12	3	2.02E-07	8	7	4	25	3.445674708	237	16	1.118521578	3.309113789	0.411764706	32	0.395020656	28	42.84713376	4	7.12E-05	49.53214286	14.19907842	76	-0.247668998	4	12.63671875	Bacteria	Verrucomicrobiota	Chlamydiae	Chlamydiales	Parachlamydiaceae	Candidatus_Protochlamydia	Bacteria;Verrucomicrobiota;Chlamydiae;Chlamydiales;Parachlamydiaceae;Candidatus_Protochlamydia
55	2	0.5	0	1.65E-17	2.70827166	2	0	1	2	2	6	1.031040826	0	6	1.001171969	1.725885186	1	6	0.314253344	2	2	2	3.61E-05	2	14.20675419	14	0	2	2	Bacteria	Firmicutes	Bacilli	Lactobacillales	Streptococcaceae	Lactococcus	Bacteria;Firmicutes;Bacilli;Lactobacillales;Streptococcaceae;Lactococcus
788	2	0.004273504	66	2.97E-17	46.16847794	1	0	6	7	1	13	1.277319466	155	0	1.007712405	1.809540425	0.5	16	1	32	19.18376068	2	4.42E-05	22.06666667	14.18502797	34	-0.2	1	9.015625	Bacteria	Acidobacteriota	Vicinamibacteria	Vicinamibacterales	Vicinamibacteraceae	Luteitalea	Bacteria;Acidobacteriota;Vicinamibacteria;Vicinamibacterales;Vicinamibacteraceae;Luteitalea
612	5	0.005747126	132.3792734	5.29E-17	1293.676736	5	6.61E-18	5	10.6	5	50	1.749149665	1052	23.2	1.048314306	4.285964692	0.346666667	58	0.395020656	59	25.79885057	5	4.45E-05	29.28333333	14.19645435	136	-0.35072901	4	13.96875	Bacteria	Actinobacteriota	Actinobacteria	Frankiales	Frankiaceae	Jatrophihabitans	Bacteria;Actinobacteriota;Actinobacteria;Frankiales;Frankiaceae;Jatrophihabitans
625	57	0.000840336	0	0.82046821	9.69E+25	57	0.82046821	12	66.92982456	57	3306	14.58978179	4760	3872	16.49116434	78.45787555	0.904457089	3872	0.577319119	81	39.57058824	57	9.10E-05	87.91305916	14.19907842	10936	-0.075964691	57	37.01220703	Bacteria	Myxococcota	Polyangia	mle1-27	mle1-27	mle1-27	Bacteria;Myxococcota;Polyangia;mle1-27;mle1-27;mle1-27
149	6	0.000773994	0	8.67E-06	1.08183E+16	6	8.67E-06	10	12.83333333	6	62	1.696666662	1400	83	1.053795263	5.107455865	0.611111111	83	0.652275046	37	36.44659443	6	8.26E-05	47.925	14.19907842	196	-0.29	6	13.08007813	Bacteria	Proteobacteria	Gammaproteobacteria	Burkholderiales	Oxalobacteraceae	Noviherbaspirillum	Bacteria;Proteobacteria;Gammaproteobacteria;Burkholderiales;Oxalobacteraceae;Noviherbaspirillum
366	2	0.000869565	0	1.28E-05	2.3467E+16	2	1.28E-05	8	4	2	7	1.110652933	297	10	1.003188504	1.737835934	0.666666667	10	0.314253344	19	40.94695652	2	6.33E-05	46.1452381	14.19907842	22	-0.333333333	2	10.734375	Bacteria	Elusimicrobiota	Lineage_IIb	Lineage_IIb	Lineage_IIb	Lineage_IIb	Bacteria;Elusimicrobiota;Lineage_IIb;Lineage_IIb;Lineage_IIb;Lineage_IIb
348	10	0.00091659	66.87052588	1.48E-07	3.14741E+12	6	1.48E-07	7	8.8	7	76	1.68618803	1917	63.15555556	1.08322032	7.98709511	0.488888889	98	0.72690711	36	43.16131989	8	8.32E-05	53.56428571	14.19907842	286	0.076891203	10	15.0546875	Bacteria	Bacteroidota	Bacteroidia	Chitinophagales	Chitinophagaceae	Terrimonas	Bacteria;Bacteroidota;Bacteroidia;Chitinophagales;Chitinophagaceae;Terrimonas
359	2	0.000751315	0	0.000659067	6.25186E+19	2	0.000659067	12	6	2	8	1.481111459	3192	14	1.012606529	1.749786682	0.75	14	0.314253344	61	35.37866266	2	6.61E-05	47.7463925	14.19907842	30	-0.466666667	2	13.76220703	Bacteria	Myxococcota	Myxococcia	Myxococcales	Anaeromyxobacteraceae	Anaeromyxobacter	Bacteria;Myxococcota;Myxococcia;Myxococcales;Anaeromyxobacteraceae;Anaeromyxobacter
611	1	1	0	8.26E-18	1.543080635	1	0	1	1	1	2	1	0	0	1	1	0	2	0	1	1	1	3.60E-05	1	14.20721369	4	0	1	1.5	Bacteria	Proteobacteria	Gammaproteobacteria	Oceanospirillales	Halomonadaceae	Halomonas	Bacteria;Proteobacteria;Gammaproteobacteria;Oceanospirillales;Halomonadaceae;Halomonas
367	7	0.004761905	3.355007604	1.19E-16	23744.9684	6	0	6	15.42857143	6	79	1.543255444	330	76.66666667	1.049859332	5.98870078	0.467532468	115	0.698166133	44	21.37619048	7	4.45E-05	28.23333333	14.19645435	272	-0.295060125	7	13.109375	Bacteria	Armatimonadota	Fimbriimonadia	Fimbriimonadales	Fimbriimonadaceae	Fimbriimonadaceae	Bacteria;Armatimonadota;Fimbriimonadia;Fimbriimonadales;Fimbriimonadaceae;Fimbriimonadaceae
558	6	0.00095511	53.3214539	1.77E-06	4.52365E+14	6	1.77E-06	7	9.5	6	46	1.786101395	2490	46.2	1.058131606	4.91624389	0.431818182	63	0.652275046	51	44.97516714	6	8.12E-05	54.39761905	14.19907842	156	-0.199498747	6	15.90625	Bacteria	Cyanobacteria	Sericytochromatia	Sericytochromatia	Sericytochromatia	Sericytochromatia	Bacteria;Cyanobacteria;Sericytochromatia;Sericytochromatia;Sericytochromatia;Sericytochromatia
642	3	0.00077101	0	1.05E-05	1.58303E+16	3	1.05E-05	10	17.66666667	3	46	1.651641157	514	56	1.028237456	2.881997315	0.929824561	56	0.478992551	37	36.30609098	3	7.80E-05	46.09166667	14.19907842	118	-0.708589656	3	12.08007813	Bacteria	Planctomycetota	Planctomycetes	Gemmatales	Gemmataceae	Fimbriiglobus	Bacteria;Planctomycetota;Planctomycetes;Gemmatales;Gemmataceae;Fimbriiglobus
800	2	0.000777001	0	3.66E-09	1925787744	2	3.66E-09	8	8.5	2	16	1.23628059	107	19	1.006778691	1.84539267	0.85	19	0.314253344	24	36.58818959	2	6.99E-05	42.28809524	14.19907842	40	-0.618181818	2	9.125	Bacteria	Firmicutes	Bacilli	Paenibacillales	Paenibacillaceae	Paenibacillus	Bacteria;Firmicutes;Bacilli;Paenibacillales;Paenibacillaceae;Paenibacillus
771	1	1	0	1.32E-17	1.543080635	1	0	1	1	1	2	1	0	0	1	1	0	2	0	1	1	1	3.60E-05	1	14.20721369	4	0	1	1.5	Bacteria	Actinobacteriota	Actinobacteria	Micrococcales	Micrococcaceae	Rothia	Bacteria;Actinobacteriota;Actinobacteria;Micrococcales;Micrococcaceae;Rothia
660	1	0.003003003	0	9.91E-18	1.712843918	1	0	7	3	1	3	1.056498365	0	0	1.000834924	1.011950748	1	4	0	6	13.48048048	1	4.41E-05	14.92619048	14.19645435	8	-0.5	1	4.2421875	Bacteria	Chloroflexi	Anaerolineae	SBR1031	SBR1031	SBR1031	Bacteria;Chloroflexi;Anaerolineae;SBR1031;SBR1031;SBR1031
801	1	0.000845309	0	0.000807573	9.38671E+19	1	0.000807573	10	7	1	6	1.169495094	0	0	1.002599337	1.047802994	1	8	0	62	39.80473373	1	6.01E-05	49.32619048	14.19907842	16	-0.75	1	13.97851563	Bacteria	Actinobacteriota	Actinobacteria	Micrococcales	Dermabacteraceae	Brachybacterium	Bacteria;Actinobacteriota;Actinobacteria;Micrococcales;Dermabacteraceae;Brachybacterium
654	1	0.125	0	1.16E-17	1.639764952	1	0	3	3	1	2	1.056498365	0	0	1.000818626	1	1	4	0	4	2	1	3.63E-05	2.333333333	14.20594895	8	-0.5	1	2.125	Bacteria	Proteobacteria	Alphaproteobacteria	Rhizobiales	Beijerinckiaceae	Microvirga	Bacteria;Proteobacteria;Alphaproteobacteria;Rhizobiales;Beijerinckiaceae;Microvirga
406	2	0.000793021	0	2.84E-08	1.16362E+11	2	2.84E-08	8	5	2	10	1.134067244	176	12	1.00386727	1.773688179	0.625	12	0.314253344	21	37.34258525	2	6.41E-05	42.66428571	14.19907842	26	-0.3	2	9.140625	Bacteria	Myxococcota	bacteriap25	bacteriap25	bacteriap25	bacteriap25	Bacteria;Myxococcota;bacteriap25;bacteriap25;bacteriap25;bacteriap25
294	1	0.2	0	9.91E-18	1.661113756	1	0	2	3	1	3	1.056498365	0	0	1.000834924	1.011950748	1	4	0	3	1.8	1	3.62E-05	2	14.20633361	8	-0.5	1	2	Bacteria	Bacteroidota	Bacteroidia	Cytophagales	Amoebophilaceae	Candidatus_Cardinium	Bacteria;Bacteroidota;Bacteroidia;Cytophagales;Amoebophilaceae;Candidatus_Cardinium
257	1	1	0	1.16E-17	1.543080635	1	0	1	1	1	2	1	0	0	1	1	0	2	0	1	1	1	3.60E-05	1	14.20721369	4	0	1	1.5	Bacteria	Proteobacteria	Gammaproteobacteria	Burkholderiales	Comamonadaceae	Comamonas	Bacteria;Proteobacteria;Gammaproteobacteria;Burkholderiales;Comamonadaceae;Comamonas
793	1	1	0	1.16E-17	1.543080635	1	0	1	1	1	2	1	0	0	1	1	0	2	0	1	1	1	3.60E-05	1	14.20721369	4	0	1	1.5	Bacteria	Proteobacteria	Alphaproteobacteria	Rhizobiales	Rhizobiaceae	Aureimonas	Bacteria;Proteobacteria;Alphaproteobacteria;Rhizobiales;Rhizobiaceae;Aureimonas
295	2	0.25	0	2.97E-17	2.782980402	2	0	2	2.5	2	6	1.045630691	0	7	1.001536817	1.725885186	0.833333333	7	0.314253344	3	2.25	2	3.62E-05	2.5	14.20633361	16	-0.1	2	2.25	Bacteria	Proteobacteria	Gammaproteobacteria	Oceanospirillales	Halomonadaceae	Candidatus_Portiera	Bacteria;Proteobacteria;Gammaproteobacteria;Oceanospirillales;Halomonadaceae;Candidatus_Portiera
