# Supplementary material for: Microbial influencers and cotton leaf curl disease (CLCuD) susceptibility: a network perspective
Source: Front Microbiol. 2024 Jun 17;15:1381883. doi: 10.3389/fmicb.2024.1381883 (PMC11215052; doi:10.3389/fmicb.2024.1381883)
Supplement: SUPPLEMENTARY TABLE S1 — Metadata associated with the deposited sequences. [file Data_Sheet_1.zip › Supplementary Table S6.xlsx]

## Sheet: Statistics
Sample ID	Total Input Reads	Total Retained Reads	Reads Truncated	Reads Too Short After Truncation	Unique Reads Dereplicated	Reads Dereplicated	Unique Reads Deblur	Reads Deblur	Unique Reads Chimeric	Reads Chimeric	Unique Reads Hit Reference	Reads Hit Reference	Unique Reads Missed Reference	Reads Missed Reference
S10	144156	77971	83867	66185	3796	49878	936	15931	359	1550	440	13927	53	370
S11	111715	96099	30932	15616	5170	62311	2140	25698	549	1452	1345	23858	80	222
S12	107707	68560	52885	39147	3590	42631	1140	17446	359	949	636	16240	74	186
S13	117042	71359	58923	45683	4000	43253	1567	18124	415	1446	997	16465	42	100
S14	131425	100160	51390	31265	6160	58315	3059	26059	698	1672	1974	23727	139	412
S15	112355	94677	34329	17678	6347	54151	3344	24198	684	1442	2259	22141	128	342
S16	91940	77188	32013	14752	5122	50306	2321	24531	603	2642	1489	20902	75	833
S17	121105	90962	48649	30143	9009	54867	5158	27472	1268	2925	3289	23645	106	407
S18	130576	30935	103432	99641	1491	14053	459	4100	82	280	317	3733	21	48
S19	103058	80682	39965	22376	4943	53551	1930	24765	449	2493	1229	21339	98	779
S2	150402	22859	132188	127543	1194	8345	434	2385	113	280	276	2028	16	48
S20	162743	52451	116089	110292	2640	22859	838	6244	228	750	502	5335	21	72
S21	89236	82051	18931	7185	2640	67831	234	22093	22	117	187	21916	3	38
S22	99036	91961	19807	7075	2973	76744	283	27354	95	396	165	26880	13	68
S23	91870	85140	18336	6730	2572	72651	156	27927	25	60	112	27839	4	13
S24	92609	86417	16792	6192	2671	73733	224	27352	26	75	168	27224	13	36
S25	124483	79234	50961	45249	4494	51291	378	9695	121	414	189	9077	34	170
S26	100748	75102	43595	25646	4182	46731	996	15571	408	1521	376	13544	98	392
S27	106728	67366	55044	39362	3510	43951	623	16205	243	1308	225	14578	86	250
S28	119703	85496	53976	34207	4609	52789	1123	18235	488	1993	393	15724	110	386
S29	120160	98496	43198	21664	5736	59631	1488	19465	522	2135	681	16847	86	284
S3	168869	111992	76842	56877	5979	76178	992	19340	337	3003	465	15522	55	680
S30	110093	69267	55021	40826	3706	44818	764	15268	299	1025	315	13961	77	209
S31	95821	82465	27584	13356	3685	61236	948	24288	183	1419	606	22486	75	299
S32	160748	41832	124837	118916	1956	17898	560	4640	134	622	358	3881	30	99
S33	91640	85342	12743	6298	4394	59947	962	16208	159	440	694	15653	8	14
S34	73445	70036	6453	3409	3315	56781	292	14547	26	53	236	14461	9	12
S35	98903	81321	32027	17582	5169	45040	2440	18002	688	1756	1510	15980	20	44
S36	145187	30027	119696	115160	1586	11847	584	3565	145	397	351	3059	11	32
S37	123470	22043	105495	101427	1090	8327	380	2535	71	252	259	2212	13	34
S38	145308	62068	88538	83240	3610	37058	565	8787	189	658	317	8016	14	68
S39	143354	30034	117738	113320	1377	12385	468	3321	97	316	306	2852	24	112
S4	189693	98399	118184	91294	5175	58526	1109	15975	362	2152	547	12870	59	812
S40	153928	73934	99962	79994	4980	18298	3210	7032	490	590	2245	5964	10	13
S41	100472	83575	29558	16897	4784	61058	1958	23974	507	1787	1260	21893	33	136
S42	100316	84875	30123	15441	5571	59155	2694	24475	625	1739	1772	22385	24	78
S43	161325	53739	113880	107586	2898	20872	1100	5856	285	841	688	4876	15	27
S44	113664	95382	35333	18282	6520	63979	3152	26709	844	2576	2010	23741	28	122
S45	101900	79314	39149	22586	3125	60424	289	18102	77	336	184	17733	3	8
S46	149505	61521	93197	87984	3050	29347	889	6743	305	893	447	5690	18	41
S47	134522	22530	116105	111992	1197	7908	398	1908	68	179	259	1599	27	86
S48	153286	31514	126516	121772	1587	11409	625	3140	149	352	359	2666	12	17
S49	175654	83223	99435	92431	4050	40699	1141	11103	504	1484	563	9545	0	0
S5	142618	77184	70641	65434	4814	41725	892	9120	370	1035	409	7942	20	50
S50	103264	86787	35278	16477	4598	55871	1533	22574	539	1536	732	20227	128	677
S51	165648	63534	108157	102114	3337	29675	718	6660	213	738	390	5564	40	283
S52	81389	68766	25140	12623	3942	46736	1761	21358	306	746	1200	20160	120	317
S53	98960	71439	37806	27521	3772	46201	1400	18703	525	1430	720	17103	12	27
S54	134175	88686	51095	45489	4641	34074	1402	9547	589	1809	634	7552	16	23
S55	93231	79852	26202	13379	5874	55197	2855	23435	550	1568	1998	21435	60	185
S56	199620	83291	122261	116329	4990	31782	2306	10363	686	1495	1309	8552	10	15
S57	98298	84246	30961	14052	7033	54998	3681	25229	857	2216	2423	22349	88	351
S58	93792	72307	37293	21485	7768	44224	4812	22313	1082	2168	3189	19411	52	245
S59	101001	83138	33872	17863	6789	55489	3440	25723	855	2806	2269	22428	54	227
S6	107519	71763	48072	35756	3237	52764	422	15559	154	1543	201	13910	26	65
S60	82415	68768	27912	13647	7556	32359	5403	17034	767	1188	3946	15129	24	51
S7	122948	80875	56773	42073	3580	58430	603	19084	174	1148	306	17708	67	172
S8	124737	73332	66077	51405	3480	51292	711	13960	236	695	363	12946	33	240
S9	136432	91054	63180	45378	5215	58222	1344	15065	552	1673	559	12896	35	298
